# Supplementary material for: Connectivity Mapping for Candidate Therapeutics Identification Using Next Generation Sequencing RNA-Seq Data
Source: PLoS One. 2013 Jun 26;8(6):e66902. doi: 10.1371/journal.pone.0066902 (PMC3694114; doi:10.1371/journal.pone.0066902)
Supplement: Table S1 — A comprehensive list of differentially expressed genes from DESeq analysis on the RNA-seq dataset. Genes are primarily sorted by p-value in ascending order, and sub-sorted by the absolute value of log2ratio in descending order in case of equal p-values. All genes with adjusted p value less than 0.05 are listed here. (XLSX) [file pone.0066902.s001.xlsx]

## Sheet: DESeqadjp
EnsembleID	baseMean	baseMeanA_Stimulated	baseMeanB_unstimulated	ratio(Stimulated/unstimulated)	log2Ratio(Stimulated/Unstimulated)	abs(log2ratio)	ratio(B/A)	log2ratio(B/A)	pval	padj	position
ENSG00000151503	1641.05	3725.06	78.0416	47.7318	5.57688	5.57688	0.0209504	-5.57688	0	0	1
ENSG00000096060	715.259	1605.85	47.3171	33.938	5.08483	5.08483	0.0294655	-5.08483	0	0	2
ENSG00000116133	965.991	1997.42	192.417	10.3807	3.37583	3.37583	0.0963325	-3.37583	0	0	3
ENSG00000156689	798.353	1652.52	157.724	10.4773	3.3892	3.3892	0.0954442	-3.3892	1.83E-317	1.47E-313	4
ENSG00000113594	472.814	1030.64	54.4416	18.9312	4.24269	4.24269	0.0528229	-4.24269	7.33E-311	4.72e-307	5
ENSG00000166451	335.187	752.569	22.1502	33.9757	5.08643	5.08643	0.0294328	-5.08643	3.96e-299	2.12e-295	6
ENSG00000115648	1413.19	2733.96	422.608	6.46925	2.6936	2.6936	0.154577	-2.6936	2.81e-286	1.29e-282	7
ENSG00000244324	421.395	884.95	73.7288	12.0028	3.5853	3.5853	0.0833141	-3.5853	7.97e-235	3.21e-231	8
ENSG00000116285	294.28	642.06	33.4446	19.1977	4.26286	4.26286	0.0520896	-4.26286	1.44e-226	5.14e-223	9
ENSG00000130066	528.679	1049.43	138.118	7.59803	2.92562	2.92562	0.131613	-2.92562	3.58e-197	1.15e-193	10
ENSG00000140526	1224.93	2241.85	462.232	4.85005	2.278	2.278	0.206183	-2.278	5.97e-195	1.75e-191	11
ENSG00000123983	349.499	735.092	60.3037	12.1898	3.60761	3.60761	0.0820355	-3.60761	1.2e-186	3.23e-183	12
ENSG00000162772	310.155	641.318	61.7819	10.3804	3.37578	3.37578	0.0963358	-3.37578	8.72e-174	2.16e-170	13
ENSG00000127954	119.818	279.295	0.210835	1324.71	10.3715	10.3715	0.000754884	-10.3715	1.6e-172	3.67e-169	14
ENSG00000167751	319.818	650.493	71.8117	9.0583	3.17924	3.17924	0.110396	-3.17924	2.69e-163	5.77e-160	15
ENSG00000140263	366.107	729.241	93.7571	7.77798	2.9594	2.9594	0.128568	-2.9594	5.11e-158	1.03e-154	16
ENSG00000116883	130.502	291.295	9.90723	29.4023	4.87786	4.87786	0.0340109	-4.87786	6.91e-136	1.31e-132	17
ENSG00000184012	611.558	1116.88	232.563	4.80249	2.26378	2.26378	0.208225	-2.26378	4.96e-133	8.87e-130	18
ENSG00000067113	454.504	850.501	157.507	5.39978	2.4329	2.4329	0.185193	-2.4329	4.64e-131	7.86e-128	19
ENSG00000162545	341.526	26.0792	578.111	0.0451111	-4.47037	4.47037	22.1675	4.47037	1.01e-129	1.63e-126	20
ENSG00000256947	233.39	467.445	57.8492	8.0804	3.01443	3.01443	0.123756	-3.01443	5.04e-121	7.73e-118	21
ENSG00000155368	532.724	1064.37	133.987	7.94383	2.98984	2.98984	0.125884	-2.98984	5.94e-121	8.7e-118	22
ENSG00000125257	406.881	801.471	110.939	7.22445	2.85289	2.85289	0.138419	-2.85289	4.25e-120	5.94e-117	23
ENSG00000175928	213.488	16.4298	361.282	0.0454764	-4.45874	4.45874	21.9894	4.45874	7.74e-117	1.04e-113	24
ENSG00000064042	1326.05	2198.62	671.62	3.2736	1.71088	1.71088	0.305474	-1.71088	1.5e-115	1.94e-112	25
ENSG00000166741	123.86	270.558	13.8375	19.5525	4.28928	4.28928	0.0511443	-4.28928	3.92e-115	4.86e-112	26
ENSG00000151012	403.979	745.176	148.081	5.03222	2.33119	2.33119	0.19872	-2.33119	6.06e-113	7.22e-110	27
ENSG00000134294	402.122	737.524	150.571	4.8982	2.29225	2.29225	0.204157	-2.29225	4.64e-110	5.34e-107	28
ENSG00000198648	290.97	554.732	93.1486	5.95535	2.57419	2.57419	0.167916	-2.57419	3.51e-108	3.9e-105	29
ENSG00000143797	184.054	375.208	40.6878	9.22164	3.20502	3.20502	0.108441	-3.20502	1.83e-107	1.97e-104	30
ENSG00000142515	841.079	1422.47	405.036	3.51196	1.81227	1.81227	0.284742	-1.81227	1.1e-105	1.14e-102	31
ENSG00000196167	184.844	15.7849	311.638	0.0506515	-4.30325	4.30325	19.7427	4.30325	3.67e-101	3.69e-98	32
ENSG00000104419	155.131	319.298	32.0068	9.97594	3.31845	3.31845	0.100241	-3.31845	5.44e-101	5.31e-98	33
ENSG00000162734	376.908	681.077	148.781	4.57772	2.19463	2.19463	0.21845	-2.19463	3.61e-97	3.42e-94	34
ENSG00000254717	352.941	735.131	66.2985	11.0882	3.47095	3.47095	0.090186	-3.47095	2.23e-95	2.05e-92	35
ENSG00000167034	291.186	548.982	97.8388	5.61109	2.48828	2.48828	0.178219	-2.48828	2.9e-93	2.59e-90	36
ENSG00000117143	341.964	615.123	137.095	4.48685	2.1657	2.1657	0.222874	-2.1657	1.84e-89	1.6e-86	37
ENSG00000154122	327.576	586.407	133.453	4.39412	2.13557	2.13557	0.227577	-2.13557	1.46e-86	1.24e-83	38
ENSG00000214193	105.693	228.114	13.878	16.4371	4.03888	4.03888	0.0608381	-4.03888	1.29e-84	1.06e-81	39
ENSG00000256061	329.539	589.831	134.319	4.39127	2.13464	2.13464	0.227725	-2.13464	1.12e-83	8.99e-81	40
ENSG00000142192	918.654	1471.71	503.861	2.92087	1.5464	1.5464	0.342364	-1.5464	7.57e-82	5.94e-79	41
ENSG00000106070	487.44	155.108	736.689	0.210548	-2.24778	2.24778	4.74951	2.24778	2.47e-80	1.9e-77	42
ENSG00000091879	72.2652	161.784	5.12616	31.5604	4.98005	4.98005	0.0316852	-4.98005	4.02e-80	3.01e-77	43
ENSG00000114850	434.853	757.334	192.993	3.92414	1.97238	1.97238	0.254833	-1.97238	1.52e-78	1.11e-75	44
ENSG00000077232	156.094	304.571	44.7373	6.80798	2.76723	2.76723	0.146886	-2.76723	1.02e-74	7.24e-72	45
ENSG00000132437	100.603	4.00804	173.049	0.0231613	-5.43214	5.43214	43.1755	5.43214	1.04e-74	7.24e-72	46
ENSG00000135842	122.197	246.629	28.874	8.54155	3.0945	3.0945	0.117075	-3.0945	1.85e-73	1.27e-70	47
ENSG00000156802	178.033	337.643	58.3246	5.78904	2.53332	2.53332	0.17274	-2.53332	1.7e-72	1.14e-69	48
ENSG00000166123	497.524	876.552	213.253	4.11039	2.03928	2.03928	0.243286	-2.03928	1.85e-71	1.22e-68	49
ENSG00000079691	147.952	286.052	44.3766	6.44601	2.68841	2.68841	0.155135	-2.68841	2.24e-69	1.45e-66	50
ENSG00000144455	316.138	84.6857	489.728	0.172924	-2.53179	2.53179	5.78289	2.53179	4.3e-69	2.71e-66	51
ENSG00000250033	178.582	349.443	50.437	6.92831	2.7925	2.7925	0.144335	-2.7925	3.12e-67	1.93e-64	52
ENSG00000188257	89.111	5.29772	151.971	0.0348601	-4.84228	4.84228	28.6861	4.84228	3.79e-65	2.3e-62	53
ENSG00000112379	585.151	947.108	313.684	3.01931	1.59422	1.59422	0.331201	-1.59422	3.88e-65	2.31e-62	54
ENSG00000086205	968.113	448.751	1357.63	0.330539	-1.59711	1.59711	3.02536	1.59711	1.17e-64	6.83e-62	55
ENSG00000116667	341.786	580.772	162.547	3.57296	1.83712	1.83712	0.27988	-1.83712	5.03e-64	2.89e-61	56
ENSG00000140443	121.2	236.528	34.704	6.81559	2.76884	2.76884	0.146723	-2.76884	2.37e-62	1.34e-59	57
ENSG00000157693	176.223	323.912	65.4561	4.94854	2.307	2.307	0.20208	-2.307	3.92e-60	2.18e-57	58
ENSG00000178607	117.376	227.909	34.4767	6.61052	2.72476	2.72476	0.151274	-2.72476	4.56e-60	2.49e-57	59
ENSG00000120889	246.911	428.248	110.908	3.86131	1.94909	1.94909	0.25898	-1.94909	1.33e-59	7.15e-57	60
ENSG00000031698	605.958	954.187	344.786	2.76748	1.46857	1.46857	0.36134	-1.46857	7.31e-59	3.86e-56	61
ENSG00000126804	462.211	742.024	252.351	2.94044	1.55603	1.55603	0.340085	-1.55603	7.78e-59	4.04e-56	62
ENSG00000149212	223.102	63.3445	342.92	0.184721	-2.43658	2.43658	5.41357	2.43658	5.73e-58	2.93e-55	63
ENSG00000154359	77.3805	161.182	14.5291	11.0938	3.47168	3.47168	0.0901408	-3.47168	6.62e-58	3.33e-55	64
ENSG00000076554	324.13	541.109	161.396	3.35267	1.74531	1.74531	0.29827	-1.74531	1.63e-57	8.06e-55	65
ENSG00000255348	172.555	396.257	4.77811	82.9318	6.37385	6.37385	0.0120581	-6.37385	1.4e-56	6.81e-54	66
ENSG00000172469	287.024	99.8257	427.422	0.233553	-2.09818	2.09818	4.28168	2.09818	5.36e-56	2.57e-53	67
ENSG00000255240	357.675	587.336	185.429	3.16745	1.66332	1.66332	0.315712	-1.66332	5.73e-56	2.71e-53	68
ENSG00000147162	2528.31	3626.37	1704.76	2.12721	1.08896	1.08896	0.470099	-1.08896	6.42e-56	2.99e-53	69
ENSG00000198380	201.628	358.734	83.7981	4.28093	2.09792	2.09792	0.233594	-2.09792	2.02e-55	9.27e-53	70
ENSG00000245552	227.35	68.5343	346.462	0.197812	-2.3378	2.3378	5.05532	2.3378	2.07e-54	9.37e-52	71
ENSG00000116574	138.733	302.227	16.1119	18.758	4.22943	4.22943	0.0533106	-4.22943	7.04e-54	3.15e-51	72
ENSG00000171517	248.497	437.833	106.494	4.11132	2.0396	2.0396	0.243231	-2.0396	2.18e-51	9.6e-49	73
ENSG00000183580	101.786	196.779	30.5422	6.44285	2.6877	2.6877	0.155211	-2.6877	2.21e-51	9.61e-49	74
ENSG00000075643	113.789	214.746	38.0718	5.64054	2.49583	2.49583	0.177288	-2.49583	5.89e-51	2.53e-48	75
ENSG00000153208	132.875	270.147	29.9206	9.02882	3.17454	3.17454	0.110756	-3.17454	1.87e-49	7.94e-47	76
ENSG00000112715	252.724	420.839	126.638	3.32318	1.73256	1.73256	0.300917	-1.73256	2.76e-49	1.16e-46	77
ENSG00000014257	293.679	112.731	429.391	0.262536	-1.92941	1.92941	3.809	1.92941	2.83e-49	1.17e-46	78
ENSG00000062725	127.185	233.917	47.1357	4.96264	2.31111	2.31111	0.201506	-2.31111	7.68e-49	3.13e-46	79
ENSG00000180573	136.198	248.436	52.019	4.77586	2.25576	2.25576	0.209386	-2.25576	1.45e-48	5.85e-46	80
ENSG00000166086	134.87	303.687	8.25782	36.7757	5.20068	5.20068	0.0271919	-5.20068	1.95e-47	7.75e-45	81
ENSG00000150403	388.756	610.64	222.342	2.7464	1.45754	1.45754	0.364113	-1.45754	4.04e-47	1.59e-44	82
ENSG00000135821	119.317	219.442	44.2239	4.96206	2.31094	2.31094	0.201529	-2.31094	3.33e-46	1.29e-43	83
ENSG00000169213	106.043	200.641	35.0938	5.71727	2.51533	2.51533	0.174909	-2.51533	4.7e-46	1.8e-43	84
ENSG00000156113	142.704	256.331	57.4835	4.4592	2.15679	2.15679	0.224255	-2.15679	6.11e-46	2.31e-43	85
ENSG00000054118	625.543	934.506	393.821	2.37292	1.24666	1.24666	0.421422	-1.24666	7.5e-45	2.81e-42	86
ENSG00000138641	205.648	360.698	89.3595	4.03649	2.0131	2.0131	0.24774	-2.0131	1.09e-44	4.05e-42	87
ENSG00000075790	127.006	255.614	30.5494	8.36724	3.06475	3.06475	0.119514	-3.06475	7e-44	2.56e-41	88
ENSG00000189060	354.474	620.996	154.582	4.01725	2.00621	2.00621	0.248926	-2.00621	7.23e-44	2.62e-41	89
ENSG00000103194	206.499	395.389	64.8315	6.09871	2.6085	2.6085	0.163969	-2.6085	1.71e-43	6.13e-41	90
ENSG00000135052	1072.66	1547.46	716.558	2.15957	1.11074	1.11074	0.463055	-1.11074	3.79e-43	1.34e-40	91
ENSG00000164938	159.535	47.1501	243.824	0.193378	-2.37051	2.37051	5.17122	2.37051	1.01e-42	3.53e-40	92
ENSG00000228113	119.277	277.071	0.931163	297.554	8.21701	8.21701	0.00336074	-8.21701	5.73e-42	1.98e-39	93
ENSG00000158715	81.4388	156.506	25.1382	6.22583	2.63827	2.63827	0.160621	-2.63827	9.61e-42	3.29e-39	94
ENSG00000163399	427.12	652.353	258.194	2.5266	1.33719	1.33719	0.39579	-1.33719	1.39e-41	4.73e-39	95
ENSG00000182795	157.124	272.225	70.7974	3.84514	1.94303	1.94303	0.260069	-1.94303	1.62e-41	5.44e-39	96
ENSG00000144674	486.357	734.174	300.494	2.44322	1.28878	1.28878	0.409296	-1.28878	1.92e-41	6.37e-39	97
ENSG00000138376	90.2453	16.2792	145.72	0.111716	-3.1621	3.1621	8.95129	3.1621	2.69e-41	8.83e-39	98
ENSG00000135549	126.122	32.9561	195.997	0.168146	-2.57222	2.57222	5.94723	2.57222	4.46e-41	1.45e-38	99
ENSG00000167522	596.001	882.986	380.763	2.31899	1.2135	1.2135	0.431222	-1.2135	7.12e-41	2.29e-38	100
ENSG00000156170	249.401	101.942	359.996	0.283175	-1.82023	1.82023	3.53139	1.82023	1.11e-40	3.53e-38	101
ENSG00000183087	953.36	515.965	1281.41	0.402655	-1.31238	1.31238	2.48352	1.31238	1.42e-40	4.47e-38	102
ENSG00000113739	436.746	662.95	267.094	2.48209	1.31155	1.31155	0.402887	-1.31155	2.48e-40	7.74e-38	103
ENSG00000089693	259.051	109.012	371.581	0.293373	-1.76919	1.76919	3.40864	1.76919	1.1e-39	3.4e-37	104
ENSG00000153037	282.498	446.57	159.445	2.80078	1.48583	1.48583	0.357043	-1.48583	1.27e-39	3.89e-37	105
ENSG00000105879	113.566	204.259	45.5471	4.48456	2.16497	2.16497	0.222987	-2.16497	4.44e-39	1.35e-36	106
ENSG00000166710	249.681	400.354	136.677	2.92921	1.55051	1.55051	0.341389	-1.55051	7.15e-39	2.15e-36	107
ENSG00000111371	194.798	323.244	98.4635	3.28288	1.71496	1.71496	0.30461	-1.71496	1.08e-38	3.21e-36	108
ENSG00000166840	271.878	432.194	151.641	2.85012	1.51102	1.51102	0.350863	-1.51102	1.44e-38	4.25e-36	109
ENSG00000157224	514.184	778.92	315.633	2.46781	1.30323	1.30323	0.405218	-1.30323	5.84e-38	1.71e-35	110
ENSG00000236404	96.873	177.654	36.2875	4.89573	2.29153	2.29153	0.204259	-2.29153	7.58e-38	2.2e-35	111
ENSG00000186063	169.904	60.4755	251.975	0.240006	-2.05886	2.05886	4.16656	2.05886	1.21e-37	3.49e-35	112
ENSG00000164597	228.587	381.514	113.891	3.34981	1.74408	1.74408	0.298524	-1.74408	2.36e-37	6.72e-35	113
ENSG00000070778	61.0542	120.68	16.3346	7.38804	2.88519	2.88519	0.135354	-2.88519	3.34e-37	9.43e-35	114
ENSG00000153132	143.127	294.845	29.3386	10.0497	3.32908	3.32908	0.0995052	-3.32908	4.88e-37	1.37e-34	115
ENSG00000128585	184.171	304.236	94.1221	3.23236	1.69259	1.69259	0.309372	-1.69259	6.14e-37	1.7e-34	116
ENSG00000163251	40.8146	86.995	6.17922	14.0786	3.81544	3.81544	0.0710296	-3.81544	1.73e-36	4.75e-34	117
ENSG00000051620	373.274	577.734	219.929	2.62691	1.39337	1.39337	0.380675	-1.39337	2.21e-36	6.03e-34	118
ENSG00000147316	122.191	223.387	46.2946	4.82534	2.27063	2.27063	0.207239	-2.27063	2.85e-36	7.72e-34	119
ENSG00000121350	119.845	209.213	52.8193	3.96091	1.98583	1.98583	0.252467	-1.98583	3.4e-36	9.11e-34	120
ENSG00000168118	117.326	206.259	50.6267	4.07411	2.02648	2.02648	0.245452	-2.02648	5.57e-36	1.48e-33	121
ENSG00000178773	891.235	527.479	1164.05	0.453141	-1.14197	1.14197	2.20682	1.14197	1.36e-35	3.59e-33	122
ENSG00000156011	162.621	269.653	82.3458	3.27464	1.71134	1.71134	0.305377	-1.71134	1.81e-35	4.72e-33	123
ENSG00000091972	34.5006	0	60.376	0	#NUM!	#NUM!	Inf	Inf	1.85e-35	4.8e-33	124
ENSG00000111961	100.844	181.373	40.4483	4.48406	2.16481	2.16481	0.223012	-2.16481	4.28e-35	1.1e-32	125
ENSG00000109906	94.6121	170.893	37.4012	4.56919	2.19194	2.19194	0.218857	-2.19194	4.48e-35	1.14e-32	126
ENSG00000053747	388.638	578.421	246.3	2.34844	1.2317	1.2317	0.425814	-1.2317	5.08e-35	1.29e-32	127
ENSG00000102172	94.7859	171.712	37.0914	4.62942	2.21083	2.21083	0.21601	-2.21083	7.12e-35	1.79e-32	128
ENSG00000151498	55.7145	110.537	14.5974	7.57242	2.92075	2.92075	0.132058	-2.92075	7.16e-35	1.79e-32	129
ENSG00000111319	104.454	28.5079	161.414	0.176614	-2.50133	2.50133	5.66207	2.50133	8.43e-35	2.08e-32	130
ENSG00000244754	208.592	339.126	110.692	3.06368	1.61527	1.61527	0.326405	-1.61527	8.47e-35	2.08e-32	131
ENSG00000025796	248.11	391.018	140.929	2.77457	1.47226	1.47226	0.360417	-1.47226	9.17e-35	2.23e-32	132
ENSG00000257542	125.777	287.214	4.69872	61.1261	5.93372	5.93372	0.0163596	-5.93372	1.38e-34	3.34e-32	133
ENSG00000147676	172.733	290.581	84.3475	3.44505	1.78452	1.78452	0.290272	-1.78452	1.97e-34	4.74e-32	134
ENSG00000071242	275.143	424.828	162.879	2.60824	1.38307	1.38307	0.383401	-1.38307	3.45e-34	8.23e-32	135
ENSG00000134612	258.323	117.63	363.842	0.3233	-1.62905	1.62905	3.0931	1.62905	5.77e-34	1.37e-31	136
ENSG00000128590	60.5698	117.715	17.7106	6.64661	2.73262	2.73262	0.150453	-2.73262	6.17e-34	1.45e-31	137
ENSG00000166801	549.192	307.513	730.452	0.42099	-1.24814	1.24814	2.37535	1.24814	1.28e-33	2.97e-31	138
ENSG00000164125	68.9613	12.0239	111.664	0.107679	-3.21519	3.21519	9.28685	3.21519	3.36e-33	7.79e-31	139
ENSG00000136111	115.06	200.929	50.6587	3.96634	1.98781	1.98781	0.252122	-1.98781	3.68e-33	8.46e-31	140
ENSG00000196950	119.56	209.85	51.8424	4.04784	2.01715	2.01715	0.247045	-2.01715	5.21e-33	1.19e-30	141
ENSG00000124225	77.2232	154.282	19.4289	7.94084	2.98929	2.98929	0.125931	-2.98929	6.18e-33	1.4e-30	142
ENSG00000072364	683.204	970.539	467.703	2.07512	1.05319	1.05319	0.4819	-1.05319	6.38e-33	1.44e-30	143
ENSG00000133065	98.4115	178.546	38.3105	4.66051	2.22049	2.22049	0.214569	-2.22049	1.1e-32	2.46e-30	144
ENSG00000137501	88.6621	22.7701	138.081	0.164904	-2.6003	2.6003	6.06414	2.6003	1.2e-32	2.66e-30	145
ENSG00000253972	166.726	279.298	82.2961	3.39382	1.76291	1.76291	0.294653	-1.76291	1.55e-32	3.42e-30	146
ENSG00000109452	48.2982	97.8493	11.1349	8.7876	3.13547	3.13547	0.113797	-3.13547	1.93e-32	4.23e-30	147
ENSG00000116871	71.1823	132.952	24.8549	5.34913	2.41931	2.41931	0.186946	-2.41931	2.12e-32	4.61e-30	148
ENSG00000187514	200.708	85.1994	287.339	0.296512	-1.75384	1.75384	3.37255	1.75384	5.7e-32	1.23e-29	149
ENSG00000145087	210.944	90.9378	300.949	0.30217	-1.72657	1.72657	3.30939	1.72657	7.92e-32	1.7e-29	150
ENSG00000151090	207.729	327.036	118.248	2.76568	1.46763	1.46763	0.361575	-1.46763	2.64e-31	5.63e-29	151
ENSG00000198300	87.9712	22.5114	137.066	0.164238	-2.60614	2.60614	6.08874	2.60614	2.75e-31	5.83e-29	152
ENSG00000117500	318.214	488.148	190.763	2.55892	1.35554	1.35554	0.390789	-1.35554	3.69e-31	7.75e-29	153
ENSG00000219201	121.838	40.4355	182.89	0.221092	-2.17728	2.17728	4.52299	2.17728	5.82e-31	1.22e-28	154
ENSG00000178852	131.063	221.055	63.5686	3.47743	1.79802	1.79802	0.287569	-1.79802	5.89e-31	1.22e-28	155
ENSG00000173482	252.043	410.391	133.282	3.07912	1.62252	1.62252	0.324768	-1.62252	6.2e-31	1.28e-28	156
ENSG00000136636	130.352	218.777	64.0338	3.41658	1.77255	1.77255	0.29269	-1.77255	8.46e-31	1.73e-28	157
ENSG00000117479	141.736	235.971	71.0593	3.32076	1.73151	1.73151	0.301136	-1.73151	9.1e-31	1.85e-28	158
ENSG00000067064	82.9748	154.339	29.4514	5.24047	2.3897	2.3897	0.190822	-2.3897	1.2e-30	2.44e-28	159
ENSG00000162576	303.576	153.486	416.143	0.36883	-1.43897	1.43897	2.71127	1.43897	3.91e-30	7.86e-28	160
ENSG00000104413	187.289	296.992	105.012	2.82818	1.49987	1.49987	0.353585	-1.49987	5.16e-30	1.03e-27	161
ENSG00000138764	97.7108	27.6045	150.291	0.183674	-2.44478	2.44478	5.44443	2.44478	7.2e-30	1.43e-27	162
ENSG00000254399	81.7783	146.976	32.8801	4.47006	2.1603	2.1603	0.22371	-2.1603	7.69e-30	1.52e-27	163
ENSG00000117461	78.9994	19.6966	123.477	0.159517	-2.64822	2.64822	6.26894	2.64822	1.11e-29	2.19e-27	164
ENSG00000132432	72.9933	133.663	27.4913	4.862	2.28155	2.28155	0.205677	-2.28155	1.23e-29	2.4e-27	165
ENSG00000232656	67.1858	129.604	20.3722	6.36181	2.66944	2.66944	0.157188	-2.66944	2.96e-29	5.74e-27	166
ENSG00000064393	458.968	658.201	309.543	2.12636	1.08839	1.08839	0.470286	-1.08839	3.16e-29	6.08e-27	167
ENSG00000129514	1233.85	1708.84	877.607	1.94715	0.961367	0.961367	0.51357	-0.961367	3.46e-29	6.64e-27	168
ENSG00000104643	66.9348	132.759	17.5666	7.55746	2.9179	2.9179	0.13232	-2.9179	5.54e-29	1.06e-26	169
ENSG00000123505	280.917	423.943	173.648	2.44139	1.2877	1.2877	0.409602	-1.2877	8.6e-29	1.63e-26	170
ENSG00000120860	132.45	227.557	61.1201	3.72311	1.89651	1.89651	0.268592	-1.89651	1.44e-28	2.71e-26	171
ENSG00000131016	54.0077	117.437	6.43604	18.2467	4.18956	4.18956	0.0548044	-4.18956	1.51e-28	2.82e-26	172
ENSG00000213639	128.784	213.545	65.2141	3.27452	1.71129	1.71129	0.305388	-1.71129	1.6e-28	2.97e-26	173
ENSG00000103942	104.383	182.029	46.1492	3.94435	1.97979	1.97979	0.253527	-1.97979	1.64e-28	3.03e-26	174
ENSG00000120833	30.9156	65.9664	4.62752	14.2553	3.83342	3.83342	0.0701496	-3.83342	1.9e-28	3.5e-26	175
ENSG00000109133	362.242	542.703	226.896	2.39186	1.25813	1.25813	0.418085	-1.25813	2.63e-28	4.81e-26	176
ENSG00000073331	79.8878	142.462	32.9568	4.3227	2.11193	2.11193	0.231337	-2.11193	2.68e-28	4.87e-26	177
ENSG00000104755	299.381	157.119	406.077	0.38692	-1.36989	1.36989	2.58451	1.36989	3.53e-28	6.38e-26	178
ENSG00000110841	156.702	253.444	84.1459	3.01195	1.5907	1.5907	0.33201	-1.5907	4.3e-28	7.74e-26	179
ENSG00000105835	114.62	194.956	54.367	3.58593	1.84235	1.84235	0.278868	-1.84235	6.72e-28	1.2e-25	180
ENSG00000107929	225.902	346.034	135.804	2.54805	1.34939	1.34939	0.392457	-1.34939	7.05e-28	1.25e-25	181
ENSG00000117632	126.666	49.3976	184.618	0.267567	-1.90203	1.90203	3.73738	1.90203	7.65e-28	1.35e-25	182
ENSG00000152904	133.921	217.689	71.0957	3.06192	1.61444	1.61444	0.326593	-1.61444	7.76e-28	1.37e-25	183
ENSG00000148773	69.0986	15.6344	109.197	0.143177	-2.80413	2.80413	6.98438	2.80413	9.79e-28	1.71e-25	184
ENSG00000164120	16.6065	38.7485	0	#DIV/0!	#DIV/0!	#DIV/0!	0	#NAME?	1.84e-27	3.19e-25	185
ENSG00000114120	105.555	178.901	50.5455	3.53941	1.82351	1.82351	0.282533	-1.82351	3.68e-27	6.36e-25	186
ENSG00000111897	254.306	381.453	158.946	2.39989	1.26297	1.26297	0.416686	-1.26297	4.37e-27	7.51e-25	187
ENSG00000172175	88.4388	157.27	36.8154	4.27186	2.09486	2.09486	0.23409	-2.09486	9.68e-27	1.66e-24	188
ENSG00000243701	43.8496	86.7047	11.7083	7.4054	2.88858	2.88858	0.135037	-2.88858	1.09e-26	1.85e-24	189
ENSG00000135269	94.9606	162.664	44.1827	3.68163	1.88034	1.88034	0.271619	-1.88034	1.53e-26	2.6e-24	190
ENSG00000070669	161.298	255.096	90.9499	2.80479	1.48789	1.48789	0.356532	-1.48789	1.73e-26	2.91e-24	191
ENSG00000223417	17.3829	40.2848	0.206472	195.11	7.60814	7.60814	0.00512531	-7.60814	1.74e-26	2.92e-24	192
ENSG00000160183	1823.4	2381.26	1405	1.69485	0.761159	0.761159	0.590022	-0.761159	4.47e-26	7.46e-24	193
ENSG00000101255	65.0057	117.746	25.4502	4.62653	2.20993	2.20993	0.216145	-2.20993	9.52e-26	1.58e-23	194
ENSG00000198496	112.318	186.164	56.9334	3.26986	1.70923	1.70923	0.305823	-1.70923	1.01e-25	1.67e-23	195
ENSG00000170522	166.031	76.5615	233.134	0.328401	-1.60647	1.60647	3.04505	1.60647	1.59e-25	2.61e-23	196
ENSG00000163629	158.531	249.721	90.138	2.77043	1.47011	1.47011	0.360954	-1.47011	1.75e-25	2.86e-23	197
ENSG00000168056	78.2223	23.0595	119.594	0.192814	-2.37472	2.37472	5.18635	2.37472	2.03e-25	3.29e-23	198
ENSG00000243243	88.2064	151.08	41.0509	3.68032	1.87983	1.87983	0.271716	-1.87983	2.77e-25	4.48e-23	199
ENSG00000139209	17.2269	39.6397	0.417308	94.9892	6.56969	6.56969	0.0105275	-6.56969	3.12e-25	5.02e-23	200
ENSG00000109762	110.903	183.145	56.7212	3.22886	1.69103	1.69103	0.309707	-1.69103	3.16e-25	5.05e-23	201
ENSG00000158201	68.878	123.971	27.5586	4.49844	2.16942	2.16942	0.222299	-2.16942	3.62e-25	5.77e-23	202
ENSG00000182217	117.564	193.127	60.8919	3.17164	1.66523	1.66523	0.315295	-1.66523	4.38e-25	6.95e-23	203
ENSG00000123836	77.8768	136.338	34.0308	4.00632	2.00228	2.00228	0.249606	-2.00228	5.01e-25	7.91e-23	204
ENSG00000153879	170.003	265.715	98.2191	2.70533	1.4358	1.4358	0.369641	-1.4358	5.25e-25	8.25e-23	205
ENSG00000122786	691.5	396.288	912.909	0.434094	-1.20392	1.20392	2.30365	1.20392	5.71e-25	8.93e-23	206
ENSG00000187735	278.526	407.369	181.894	2.2396	1.16324	1.16324	0.446509	-1.16324	8.25e-25	1.28e-22	207
ENSG00000099715	112.378	43.0997	164.337	0.262264	-1.93091	1.93091	3.81295	1.93091	1.02e-24	1.57e-22	208
ENSG00000237813	90.3606	153.359	43.1121	3.5572	1.83074	1.83074	0.28112	-1.83074	1.77e-24	2.72e-22	209
ENSG00000168615	323.642	465.514	217.239	2.14286	1.09954	1.09954	0.466665	-1.09954	1.9e-24	2.92e-22	210
ENSG00000154144	265.342	391.457	170.757	2.29248	1.19691	1.19691	0.436208	-1.19691	1.98e-24	3.03e-22	211
ENSG00000175274	108.16	178.836	55.1526	3.24256	1.69714	1.69714	0.308398	-1.69714	2.05e-24	3.11e-22	212
ENSG00000051108	95.6187	159.967	47.3577	3.37784	1.7561	1.7561	0.296047	-1.7561	2.33e-24	3.52e-22	213
ENSG00000102699	179.871	276.986	107.035	2.5878	1.37173	1.37173	0.386428	-1.37173	2.41e-24	3.63e-22	214
ENSG00000133134	99.9177	165.059	51.0614	3.23257	1.69268	1.69268	0.309352	-1.69268	2.47e-24	3.69e-22	215
ENSG00000070214	78.526	23.1022	120.094	0.192368	-2.37806	2.37806	5.19837	2.37806	2.51e-24	3.74e-22	216
ENSG00000154654	871.193	575.827	1092.72	0.526967	-0.924215	0.924215	1.89765	0.924215	3.17e-24	4.71e-22	217
ENSG00000008441	451.227	254.201	598.996	0.424378	-1.23658	1.23658	2.35639	1.23658	3.32e-24	4.9e-22	218
ENSG00000227070	28.8764	60.2286	5.36218	11.2321	3.48956	3.48956	0.0890304	-3.48956	3.48e-24	5.11e-22	219
ENSG00000175115	86.479	147.417	40.7756	3.61532	1.85412	1.85412	0.276601	-1.85412	3.65e-24	5.34e-22	220
ENSG00000106105	260.049	381.194	169.191	2.25304	1.17188	1.17188	0.443844	-1.17188	4.82e-24	7.03e-22	221
ENSG00000120693	49.4641	93.9912	16.0688	5.84929	2.54826	2.54826	0.170961	-2.54826	5.28e-24	7.66e-22	222
ENSG00000093167	415.908	587.747	287.03	2.04769	1.034	1.034	0.488356	-1.034	5.78e-24	8.34e-22	223
ENSG00000179362	207.563	104.811	284.626	0.368241	-1.44128	1.44128	2.71561	1.44128	6.54e-24	9.4e-22	224
ENSG00000196091	24.1474	52.1697	3.1307	16.6639	4.05866	4.05866	0.0600099	-4.05866	7.09e-24	1.01e-21	225
ENSG00000115758	198.837	301.12	122.126	2.46566	1.30197	1.30197	0.405572	-1.30197	9.09e-24	1.29e-21	226
ENSG00000104154	386.938	228.126	506.048	0.450798	-1.14945	1.14945	2.21829	1.14945	9.41e-24	1.33e-21	227
ENSG00000163806	85.3469	145.548	40.1965	3.6209	1.85635	1.85635	0.276174	-1.85635	1.59e-23	2.24e-21	228
ENSG00000116406	97.6671	162.676	48.9102	3.32603	1.7338	1.7338	0.300659	-1.7338	1.67e-23	2.34e-21	229
ENSG00000173230	421.164	588.259	295.843	1.98842	0.99162	0.99162	0.502913	-0.99162	1.8e-23	2.52e-21	230
ENSG00000101871	51.9628	10.885	82.7712	0.131507	-2.92679	2.92679	7.60416	2.92679	1.82e-23	2.53e-21	231
ENSG00000087470	266.138	391.33	172.245	2.27194	1.18393	1.18393	0.440152	-1.18393	1.82e-23	2.53e-21	232
ENSG00000243008	182.767	278.963	110.619	2.52183	1.33447	1.33447	0.396538	-1.33447	1.97e-23	2.72e-21	233
ENSG00000145779	35.0061	69.7276	8.96493	7.77781	2.95936	2.95936	0.128571	-2.95936	1.98e-23	2.72e-21	234
ENSG00000176454	59.9242	15.8389	92.9881	0.170333	-2.55357	2.55357	5.87086	2.55357	3.3e-23	4.52e-21	235
ENSG00000144476	48.1265	5.09308	80.4015	0.0633455	-3.98061	3.98061	15.7864	3.98061	3.33e-23	4.54e-21	236
ENSG00000163472	48.3158	90.3045	16.8243	5.36749	2.42425	2.42425	0.186307	-2.42425	3.34e-23	4.54e-21	237
ENSG00000138668	498.193	310.36	639.068	0.485644	-1.04203	1.04203	2.05912	1.04203	3.44e-23	4.66e-21	238
ENSG00000155304	75.2885	135.531	30.107	4.50164	2.17045	2.17045	0.222141	-2.17045	4.43e-23	5.96e-21	239
ENSG00000132388	194.914	301.822	114.733	2.63064	1.39541	1.39541	0.380136	-1.39541	5.24e-23	7.01e-21	240
ENSG00000039123	247.498	366.079	158.562	2.30874	1.20711	1.20711	0.433137	-1.20711	5.25e-23	7.01e-21	241
ENSG00000147862	90.2534	152.973	43.2137	3.53992	1.82372	1.82372	0.282492	-1.82372	5.92e-23	7.87e-21	242
ENSG00000012660	172.563	264.209	103.83	2.54464	1.34746	1.34746	0.392983	-1.34746	8.82e-23	1.17e-20	243
ENSG00000143753	180.896	273.611	111.36	2.45699	1.29689	1.29689	0.407002	-1.29689	9.18e-23	1.21e-20	244
ENSG00000224186	110.141	43.0456	160.463	0.268259	-1.8983	1.8983	3.72774	1.8983	9.47e-23	1.24e-20	245
ENSG00000166986	261.197	377.775	173.765	2.17406	1.12039	1.12039	0.459969	-1.12039	9.55e-23	1.25e-20	246
ENSG00000134278	110.03	178.997	58.3041	3.07007	1.61827	1.61827	0.325726	-1.61827	1.18e-22	1.53e-20	247
ENSG00000109929	102.025	185.006	39.7883	4.64977	2.21716	2.21716	0.215064	-2.21716	1.24e-22	1.61e-20	248
ENSG00000198842	43.3201	82.0182	14.2964	5.73696	2.52029	2.52029	0.174308	-2.52029	2.15e-22	2.77e-20	249
ENSG00000147852	59.283	110.827	20.6248	5.37349	2.42586	2.42586	0.186099	-2.42586	2.18e-22	2.81e-20	250
ENSG00000112541	315.901	451.482	214.216	2.1076	1.0756	1.0756	0.474474	-1.0756	2.55e-22	3.27e-20	251
ENSG00000078114	164.241	252.648	97.9364	2.57971	1.36721	1.36721	0.38764	-1.36721	3.04e-22	3.88e-20	252
ENSG00000166848	244.964	358.857	159.545	2.24926	1.16945	1.16945	0.444591	-1.16945	4.42e-22	5.63e-20	253
ENSG00000104164	209.821	112.194	283.041	0.396387	-1.33502	1.33502	2.52279	1.33502	4.44e-22	5.63e-20	254
ENSG00000166454	160.173	245.845	95.9187	2.56306	1.35787	1.35787	0.390159	-1.35787	4.54e-22	5.73e-20	255
ENSG00000164181	44.6192	84.2342	14.908	5.65027	2.49832	2.49832	0.176983	-2.49832	5.81e-22	7.3e-20	256
ENSG00000151502	221.387	322.777	145.345	2.22077	1.15106	1.15106	0.450294	-1.15106	1.14e-21	1.42e-19	257
ENSG00000142541	194.966	102.135	264.589	0.386014	-1.37328	1.37328	2.59058	1.37328	1.47e-21	1.83e-19	258
ENSG00000163492	29.4699	64.5375	3.16912	20.3645	4.34798	4.34798	0.0491051	-4.34798	1.78e-21	2.21e-19	259
ENSG00000136997	77.1228	25.4769	115.857	0.219899	-2.18508	2.18508	4.54753	2.18508	2.2e-21	2.73e-19	260
ENSG00000172771	49.5907	90.7444	18.7254	4.84606	2.27681	2.27681	0.206353	-2.27681	3.49e-21	4.31e-19	261
ENSG00000113645	93.0407	151.907	48.8906	3.10708	1.63556	1.63556	0.321845	-1.63556	4.83e-21	5.93e-19	262
ENSG00000116991	73.0663	123.604	35.163	3.51517	1.81359	1.81359	0.284481	-1.81359	6.26e-21	7.66e-19	263
ENSG00000126351	91.5742	34.0838	134.692	0.25305	-1.98251	1.98251	3.9518	1.98251	7e-21	8.52e-19	264
ENSG00000179918	96.0459	155.591	51.3869	3.02784	1.59829	1.59829	0.330269	-1.59829	7.01e-21	8.52e-19	265
ENSG00000128965	25.2504	51.7915	5.3446	9.69044	3.27656	3.27656	0.103195	-3.27656	7.82e-21	9.46e-19	266
ENSG00000229644	72.7626	123.701	34.559	3.5794	1.83972	1.83972	0.279377	-1.83972	8.12e-21	9.78e-19	267
ENSG00000112972	138.189	212.684	82.3185	2.58367	1.36942	1.36942	0.387046	-1.36942	1.08e-20	1.3e-18	268
ENSG00000139496	135.587	209.514	80.1421	2.61428	1.38641	1.38641	0.382514	-1.38641	1.1e-20	1.31e-18	269
ENSG00000129625	154.215	234.121	94.2846	2.48313	1.31216	1.31216	0.402717	-1.31216	1.86e-20	2.22e-18	270
ENSG00000158270	78.5587	27.4113	116.919	0.234446	-2.09267	2.09267	4.26537	2.09267	2.06e-20	2.45e-18	271
ENSG00000149428	229.952	339.678	147.657	2.30045	1.20192	1.20192	0.434697	-1.20192	2.83e-20	3.34e-18	272
ENSG00000183248	154.572	76.7975	212.902	0.360717	-1.47106	1.47106	2.77226	1.47106	2.9e-20	3.41e-18	273
ENSG00000143416	88.1272	32.8482	129.586	0.253485	-1.98003	1.98003	3.94501	1.98003	3.62e-20	4.25e-18	274
ENSG00000158711	220.557	321.105	145.146	2.2123	1.14555	1.14555	0.452019	-1.14555	4.11e-20	4.81e-18	275
ENSG00000152217	140.629	215.252	84.6622	2.54248	1.34624	1.34624	0.393317	-1.34624	4.17e-20	4.87e-18	276
ENSG00000144218	135.966	220.021	72.9252	3.01707	1.59315	1.59315	0.331447	-1.59315	4.65e-20	5.41e-18	277
ENSG00000038295	48.0384	11.5298	75.4199	0.152875	-2.70958	2.70958	6.5413	2.70958	4.95e-20	5.74e-18	278
ENSG00000067225	242.036	136.165	321.439	0.423609	-1.23919	1.23919	2.36067	1.23919	5.81e-20	6.7e-18	279
ENSG00000187164	458.929	624.03	335.103	1.8622	0.897009	0.897009	0.536999	-0.897009	6.03e-20	6.93e-18	280
ENSG00000116741	24.4238	49.911	5.3083	9.40246	3.23304	3.23304	0.106355	-3.23304	6.52e-20	7.47e-18	281
ENSG00000082556	51.1012	13.4104	79.3694	0.168961	-2.56523	2.56523	5.91851	2.56523	6.6e-20	7.53e-18	282
ENSG00000113368	48.297	11.5298	75.8724	0.151963	-2.71821	2.71821	6.58054	2.71821	6.81e-20	7.74e-18	283
ENSG00000158373	67.4999	115.202	31.7236	3.63142	1.86053	1.86053	0.275375	-1.86053	9.36e-20	1.06e-17	284
ENSG00000173166	123.775	197.877	68.1984	2.90148	1.53679	1.53679	0.344651	-1.53679	9.85e-20	1.11e-17	285
ENSG00000069956	89.1769	145.331	47.0614	3.08811	1.62673	1.62673	0.323822	-1.62673	1.08e-19	1.21e-17	286
ENSG00000145703	66.2227	113.429	30.8177	3.68065	1.87996	1.87996	0.271691	-1.87996	1.26e-19	1.42e-17	287
ENSG00000105464	116.468	48.6868	167.305	0.291007	-1.78087	1.78087	3.43634	1.78087	1.44e-19	1.61e-17	288
ENSG00000143183	238.955	344.446	159.837	2.15499	1.10768	1.10768	0.464039	-1.10768	1.6e-19	1.78e-17	289
ENSG00000153214	60.2242	104.058	27.3486	3.80489	1.92786	1.92786	0.26282	-1.92786	1.72e-19	1.91e-17	290
ENSG00000113161	95.9353	154.552	51.9729	2.9737	1.57226	1.57226	0.336281	-1.57226	1.79e-19	1.98e-17	291
ENSG00000163113	172.416	256.784	109.14	2.3528	1.23438	1.23438	0.425026	-1.23438	1.96e-19	2.16e-17	292
ENSG00000189337	68.9544	23.4999	103.045	0.228054	-2.13255	2.13255	4.38492	2.13255	2.09e-19	2.3e-17	293
ENSG00000054690	103.961	44.378	148.649	0.298543	-1.74399	1.74399	3.3496	1.74399	2.4e-19	2.63e-17	294
ENSG00000117862	82.7147	136.983	42.0131	3.26049	1.70509	1.70509	0.306702	-1.70509	2.7e-19	2.95e-17	295
ENSG00000230409	250.539	357.255	170.502	2.09531	1.06716	1.06716	0.477257	-1.06716	2.89e-19	3.15e-17	296
ENSG00000135069	575.163	766.128	431.94	1.77369	0.826756	0.826756	0.563796	-0.826756	3.54e-19	3.84e-17	297
ENSG00000068650	109.78	36.5549	164.699	0.221949	-2.1717	2.1717	4.50554	2.1717	3.64e-19	3.92e-17	298
ENSG00000101966	116.996	182.608	67.7867	2.69387	1.42968	1.42968	0.371214	-1.42968	3.64e-19	3.92e-17	299
ENSG00000145569	27.8767	55.5754	7.10261	7.82464	2.96803	2.96803	0.127801	-2.96803	4.28e-19	4.6e-17	300
ENSG00000129083	120.189	187.671	69.5769	2.69732	1.43152	1.43152	0.370739	-1.43152	6.27e-19	6.71e-17	301
ENSG00000198589	258.61	151.37	339.041	0.446467	-1.16338	1.16338	2.23981	1.16338	6.5e-19	6.92e-17	302
ENSG00000230629	483.393	318.645	606.954	0.524991	-0.929635	0.929635	1.90479	0.929635	6.67e-19	7.08e-17	303
ENSG00000159692	348.668	500.011	235.162	2.12624	1.08831	1.08831	0.470313	-1.08831	7.38e-19	7.82e-17	304
ENSG00000173436	80.5042	132.168	41.7562	3.16523	1.66231	1.66231	0.315933	-1.66231	7.89e-19	8.33e-17	305
ENSG00000066230	52.4454	13.8504	81.3917	0.17017	-2.55496	2.55496	5.87649	2.55496	8.25e-19	8.68e-17	306
ENSG00000231721	47.5356	85.1997	19.2875	4.41735	2.14318	2.14318	0.22638	-2.14318	8.96e-19	9.4e-17	307
ENSG00000101104	246.692	347.258	171.268	2.02758	1.01976	1.01976	0.4932	-1.01976	9.84e-19	1.03e-16	308
ENSG00000106052	164.235	251.586	98.7212	2.54845	1.34962	1.34962	0.392396	-1.34962	1.12e-18	1.17e-16	309
ENSG00000214290	56.0875	5.24352	94.2204	0.0556516	-4.16743	4.16743	17.9689	4.16743	1.13e-18	1.17e-16	310
ENSG00000196305	338.382	462.652	245.18	1.88699	0.916086	0.916086	0.529945	-0.916086	1.47e-18	1.52e-16	311
ENSG00000172660	2374.31	3033.13	1880.2	1.6132	0.689923	0.689923	0.619887	-0.689923	1.48e-18	1.53e-16	312
ENSG00000166446	51.6059	91.0031	22.0579	4.12565	2.04462	2.04462	0.242386	-2.04462	1.98e-18	2.03e-16	313
ENSG00000112851	138.741	208.815	86.1865	2.42282	1.27669	1.27669	0.412742	-1.27669	2.11e-18	2.16e-16	314
ENSG00000044115	295.144	422.976	199.27	2.12263	1.08585	1.08585	0.471113	-1.08585	2.11e-18	2.16e-16	315
ENSG00000150527	51.0042	90.6165	21.2949	4.25531	2.08927	2.08927	0.235	-2.08927	2.31e-18	2.35e-16	316
ENSG00000135090	175.969	258.707	113.916	2.27103	1.18334	1.18334	0.440329	-1.18334	2.31e-18	2.35e-16	317
ENSG00000148672	85.4181	138.961	45.2612	3.0702	1.61833	1.61833	0.325712	-1.61833	2.95e-18	2.98e-16	318
ENSG00000172296	46.2663	9.80011	73.616	0.133125	-2.90915	2.90915	7.51176	2.90915	3.9e-18	3.94e-16	319
ENSG00000013375	87.7799	146.2	43.9644	3.32543	1.73354	1.73354	0.300713	-1.73354	4.03e-18	4.06e-16	320
ENSG00000173848	98.5075	32.0527	148.349	0.216063	-2.21048	2.21048	4.62828	2.21048	4.19e-18	4.2e-16	321
ENSG00000166598	490.664	655.655	366.92	1.78692	0.837471	0.837471	0.559624	-0.837471	5.81e-18	5.8e-16	322
ENSG00000252229	562.884	358.046	716.513	0.499706	-1.00085	1.00085	2.00118	1.00085	5.94e-18	5.92e-16	323
ENSG00000105202	157.724	56.3901	233.724	0.241268	-2.05129	2.05129	4.14477	2.05129	6e-18	5.96e-16	324
ENSG00000256900	119.809	56.6066	167.211	0.338535	-1.56262	1.56262	2.95391	1.56262	6.04e-18	5.98e-16	325
ENSG00000152795	570.146	386.458	707.911	0.545914	-0.873255	0.873255	1.83179	0.873255	7.19e-18	7.1e-16	326
ENSG00000156284	18.5394	39.2848	2.98039	13.1811	3.7204	3.7204	0.0758662	-3.7204	7.36e-18	7.24e-16	327
ENSG00000138771	181.206	274.179	111.476	2.45955	1.29839	1.29839	0.406579	-1.29839	8.06e-18	7.91e-16	328
ENSG00000013441	382.455	519.039	280.017	1.8536	0.890328	0.890328	0.539492	-0.890328	8.78e-18	8.59e-16	329
ENSG00000143155	123.998	189.593	74.8019	2.5346	1.34176	1.34176	0.394539	-1.34176	9.42e-18	9.18e-16	330
ENSG00000082196	248.48	149.243	322.907	0.462185	-1.11346	1.11346	2.16364	1.11346	9.55e-18	9.28e-16	331
ENSG00000172432	150.081	223.526	94.9967	2.35298	1.23449	1.23449	0.424992	-1.23449	1.13e-17	1.09e-15	332
ENSG00000102908	631.824	435.909	778.76	0.559748	-0.83715	0.83715	1.78652	0.83715	1.19e-17	1.15e-15	333
ENSG00000099250	480.136	317.793	601.893	0.527988	-0.921422	0.921422	1.89398	0.921422	1.24e-17	1.2e-15	334
ENSG00000114650	64.9372	107.711	32.8567	3.27821	1.71291	1.71291	0.305045	-1.71291	1.44e-17	1.39e-15	335
ENSG00000248092	90.5448	144.3	50.2283	2.87289	1.5225	1.5225	0.348082	-1.5225	1.56e-17	1.5e-15	336
ENSG00000176386	131.497	213.661	69.8744	3.05778	1.61248	1.61248	0.327035	-1.61248	1.77e-17	1.69e-15	337
ENSG00000143153	153.127	80.9023	207.295	0.390276	-1.35743	1.35743	2.56229	1.35743	1.84e-17	1.75e-15	338
ENSG00000169155	93.9805	40.7675	133.89	0.304484	-1.71556	1.71556	3.28424	1.71556	2.18e-17	2.07e-15	339
ENSG00000095139	342.585	466.308	249.792	1.86679	0.900558	0.900558	0.53568	-0.900558	3.06e-17	2.9e-15	340
ENSG00000232856	437.075	280.497	554.51	0.505846	-0.98323	0.98323	1.97689	0.98323	3.99e-17	3.77e-15	341
ENSG00000132837	85.4576	135.875	47.6444	2.85186	1.51191	1.51191	0.350648	-1.51191	5.48e-17	5.16e-15	342
ENSG00000136783	73.0338	29.4964	105.687	0.279092	-1.84119	1.84119	3.58305	1.84119	5.52e-17	5.18e-15	343
ENSG00000065548	136.27	204.39	85.1801	2.3995	1.26273	1.26273	0.416754	-1.26273	5.61e-17	5.24e-15	344
ENSG00000136273	140.913	208.827	89.9777	2.32087	1.21467	1.21467	0.430873	-1.21467	7.41e-17	6.91e-15	345
ENSG00000169302	35.8418	66.3639	12.9502	5.12453	2.35742	2.35742	0.19514	-2.35742	8.34e-17	7.76e-15	346
ENSG00000144749	106.701	167.326	61.232	2.73265	1.4503	1.4503	0.365945	-1.4503	8.97e-17	8.32e-15	347
ENSG00000253738	122.596	187.176	74.1608	2.52392	1.33567	1.33567	0.396209	-1.33567	9.23e-17	8.54e-15	348
ENSG00000234483	13.5936	30.0873	1.22334	24.5944	4.62026	4.62026	0.0406596	-4.62026	1.05e-16	9.71e-15	349
ENSG00000143158	48.6919	84.1686	22.0843	3.81124	1.93026	1.93026	0.262382	-1.93026	1.37e-16	1.26e-14	350
ENSG00000166562	165.486	241.806	108.247	2.23384	1.15953	1.15953	0.447659	-1.15953	1.58e-16	1.45e-14	351
ENSG00000233954	85.9717	36.416	123.138	0.295732	-1.75764	1.75764	3.38144	1.75764	1.65e-16	1.51e-14	352
ENSG00000102900	147.895	76.8827	201.154	0.382207	-1.38757	1.38757	2.61638	1.38757	1.65e-16	1.51e-14	353
ENSG00000078081	15.5455	33.8056	1.85036	18.2697	4.19138	4.19138	0.0547353	-4.19138	1.68e-16	1.53e-14	354
ENSG00000086062	70.4354	115.491	36.6435	3.15176	1.65616	1.65616	0.317283	-1.65616	1.71e-16	1.55e-14	355
ENSG00000138696	197.659	280.272	135.699	2.06539	1.04641	1.04641	0.484171	-1.04641	1.89e-16	1.71e-14	356
ENSG00000175772	102.402	48.6445	142.721	0.340837	-1.55285	1.55285	2.93395	1.55285	2e-16	1.8e-14	357
ENSG00000136868	125.163	206.483	64.1742	3.21753	1.68596	1.68596	0.310797	-1.68596	2.3e-16	2.06e-14	358
ENSG00000158406	88.7002	147.544	44.5673	3.31059	1.72709	1.72709	0.302061	-1.72709	2.58e-16	2.31e-14	359
ENSG00000257076	96.3626	150.447	55.7992	2.69623	1.43094	1.43094	0.370889	-1.43094	3.53e-16	3.16e-14	360
ENSG00000102804	105.72	163.074	62.7049	2.60065	1.37887	1.37887	0.384519	-1.37887	3.54e-16	3.16e-14	361
ENSG00000198060	69.547	113.008	36.9508	3.05835	1.61275	1.61275	0.326974	-1.61275	3.78e-16	3.36e-14	362
ENSG00000248429	44.7581	13.0666	68.5267	0.190678	-2.39079	2.39079	5.24443	2.39079	4.12e-16	3.65e-14	363
ENSG00000065485	105.705	161.201	64.0832	2.5155	1.33085	1.33085	0.397535	-1.33085	4.14e-16	3.66e-14	364
ENSG00000125266	64.6229	106.39	33.2972	3.19517	1.67589	1.67589	0.312972	-1.67589	4.75e-16	4.19e-14	365
ENSG00000099341	83.8572	130.856	48.6082	2.69205	1.42871	1.42871	0.371464	-1.42871	5.33e-16	4.68e-14	366
ENSG00000123395	27.0723	51.8461	8.49192	6.10534	2.61007	2.61007	0.163791	-2.61007	6.08e-16	5.33e-14	367
ENSG00000254687	44.8015	12.615	68.9414	0.182981	-2.45023	2.45023	5.46503	2.45023	6.24e-16	5.46e-14	368
ENSG00000257989	45.4919	104.854	0.97071	108.017	6.75512	6.75512	0.00925777	-6.75512	7.94e-16	6.93e-14	369
ENSG00000138802	97.9967	149.768	59.168	2.53124	1.33984	1.33984	0.395064	-1.33984	8e-16	6.96e-14	370
ENSG00000205189	59.2187	99.4824	29.021	3.42794	1.77734	1.77734	0.29172	-1.77734	8.59e-16	7.45e-14	371
ENSG00000065833	65.6753	107.97	33.9541	3.17988	1.66897	1.66897	0.314477	-1.66897	8.95e-16	7.74e-14	372
ENSG00000101216	109.787	53.5329	151.978	0.352241	-1.50536	1.50536	2.83896	1.50536	9.1e-16	7.85e-14	373
ENSG00000140836	282.001	382.48	206.642	1.85094	0.888255	0.888255	0.540267	-0.888255	9.65e-16	8.3e-14	374
ENSG00000113013	587.619	757.065	460.534	1.64388	0.717107	0.717107	0.608316	-0.717107	9.77e-16	8.39e-14	375
ENSG00000254772	353.845	212.371	459.95	0.461727	-1.11489	1.11489	2.16578	1.11489	1.04e-15	8.93e-14	376
ENSG00000198734	28.5564	60.4101	4.66607	12.9467	3.69451	3.69451	0.0772399	-3.69451	1.06e-15	9.04e-14	377
ENSG00000035403	191.733	270.688	132.516	2.04267	1.03046	1.03046	0.489554	-1.03046	1.14e-15	9.71e-14	378
ENSG00000146414	126.288	188.443	79.6725	2.36522	1.24197	1.24197	0.422794	-1.24197	1.24e-15	1.05e-13	379
ENSG00000151327	80.5644	127.43	45.4151	2.8059	1.48846	1.48846	0.356392	-1.48846	1.41e-15	1.2e-13	380
ENSG00000235049	41.458	11.5299	63.9041	0.180426	-2.47052	2.47052	5.54245	2.47052	1.54e-15	1.3e-13	381
ENSG00000148229	101.578	47.3434	142.254	0.332809	-1.58723	1.58723	3.00473	1.58723	1.76e-15	1.48e-13	382
ENSG00000134982	140.698	205.711	91.9377	2.2375	1.16189	1.16189	0.446928	-1.16189	1.76e-15	1.48e-13	383
ENSG00000122952	38.9594	10.1436	60.5712	0.167466	-2.57806	2.57806	5.97136	2.57806	1.92e-15	1.61e-13	384
ENSG00000140941	57.5931	99.891	25.8697	3.86132	1.94909	1.94909	0.258979	-1.94909	2.04e-15	1.7e-13	385
ENSG00000242247	191.956	273.236	130.996	2.08584	1.06063	1.06063	0.479423	-1.06063	2.04e-15	1.7e-13	386
ENSG00000188725	77.9015	125.121	42.4867	2.94495	1.55824	1.55824	0.339564	-1.55824	2.5e-15	2.08e-13	387
ENSG00000118217	113.427	170.488	70.6321	2.41375	1.27127	1.27127	0.414294	-1.27127	2.51e-15	2.08e-13	388
ENSG00000151881	54.8557	92.0878	26.9316	3.41932	1.77371	1.77371	0.292455	-1.77371	2.59e-15	2.14e-13	389
ENSG00000167642	329.944	216.012	415.392	0.52002	-0.94336	0.94336	1.923	0.94336	2.76e-15	2.27e-13	390
ENSG00000255508	389.479	240.674	501.082	0.480309	-1.05796	1.05796	2.08199	1.05796	2.89e-15	2.38e-13	391
ENSG00000087502	61.7019	100.683	32.4659	3.1012	1.63283	1.63283	0.322456	-1.63283	3.14e-15	2.58e-13	392
ENSG00000005436	113.481	171.584	69.9029	2.45461	1.29549	1.29549	0.407397	-1.29549	3.18e-15	2.61e-13	393
ENSG00000104695	109.896	166.479	67.4588	2.46787	1.30327	1.30327	0.405208	-1.30327	3.2e-15	2.61e-13	394
ENSG00000229638	686.632	495.956	829.638	0.597798	-0.74227	0.74227	1.67281	0.74227	3.22e-15	2.62e-13	395
ENSG00000136149	67.4181	26.9171	97.7938	0.275243	-1.86122	1.86122	3.63315	1.86122	3.48e-15	2.83e-13	396
ENSG00000118985	54.4158	92.6906	25.7096	3.60528	1.85011	1.85011	0.277371	-1.85011	3.66e-15	2.97e-13	397
ENSG00000095380	173.922	251.912	115.43	2.18237	1.1259	1.1259	0.458218	-1.1259	3.9e-15	3.16e-13	398
ENSG00000101608	134.048	195.652	87.8443	2.22726	1.15527	1.15527	0.448983	-1.15527	4.02e-15	3.24e-13	399
ENSG00000113712	429.986	566.2	327.826	1.72714	0.788383	0.788383	0.578993	-0.788383	5.28e-15	4.25e-13	400
ENSG00000049759	410.523	542.612	311.456	1.74218	0.800895	0.800895	0.573993	-0.800895	5.34e-15	4.29e-13	401
ENSG00000087301	62.1689	104.36	30.5257	3.41875	1.77347	1.77347	0.292504	-1.77347	5.37e-15	4.3e-13	402
ENSG00000197744	78.9078	35.0835	111.776	0.313873	-1.67175	1.67175	3.186	1.67175	5.59e-15	4.47e-13	403
ENSG00000167842	129.517	188.366	85.3802	2.2062	1.14156	1.14156	0.453268	-1.14156	5.61e-15	4.47e-13	404
ENSG00000162669	1605.64	1185.4	1920.82	0.617132	-0.696348	0.696348	1.6204	0.696348	6.21e-15	4.94e-13	405
ENSG00000113648	235.534	146.76	302.115	0.485777	-1.04163	1.04163	2.05856	1.04163	7.17e-15	5.69e-13	406
ENSG00000139112	261.006	355.868	189.859	1.87438	0.906412	0.906412	0.53351	-0.906412	7.61e-15	6.02e-13	407
ENSG00000115594	55.3818	93.0881	27.102	3.43473	1.7802	1.7802	0.291144	-1.7802	7.84e-15	6.19e-13	408
ENSG00000137571	1026.84	727.478	1251.36	0.581348	-0.782526	0.782526	1.72014	0.782526	8.12e-15	6.39e-13	409
ENSG00000246629	94.6182	144.621	57.1159	2.53207	1.34031	1.34031	0.394935	-1.34031	8.89e-15	6.98e-13	410
ENSG00000147883	14.8516	31.2685	2.53886	12.3159	3.62246	3.62246	0.0811956	-3.62246	9.1e-15	7.12e-13	411
ENSG00000011426	35.9621	8.60687	56.4785	0.152392	-2.71414	2.71414	6.56203	2.71414	9.54e-15	7.45e-13	412
ENSG00000183117	220.279	138.563	281.565	0.492116	-1.02293	1.02293	2.03204	1.02293	1.04e-14	8.13e-13	413
ENSG00000070961	211.426	122.616	278.033	0.441011	-1.18111	1.18111	2.26752	1.18111	1.07e-14	8.3e-13	414
ENSG00000247556	104.664	156.861	65.5162	2.39423	1.25956	1.25956	0.417671	-1.25956	1.1e-14	8.51e-13	415
ENSG00000145391	225.07	308.564	162.449	1.89945	0.925582	0.925582	0.526468	-0.925582	1.19e-14	9.2e-13	416
ENSG00000134461	41.6375	11.7229	64.0734	0.182961	-2.45039	2.45039	5.46564	2.45039	1.22e-14	9.41e-13	417
ENSG00000114861	129.757	190.968	83.8493	2.27752	1.18746	1.18746	0.439074	-1.18746	1.48e-14	1.14e-12	418
ENSG00000227671	88.4079	137.682	51.4524	2.67591	1.42003	1.42003	0.373705	-1.42003	1.81e-14	1.39e-12	419
ENSG00000128833	233.319	320.858	167.664	1.9137	0.936362	0.936362	0.522549	-0.936362	1.84e-14	1.41e-12	420
ENSG00000155657	82.8682	128.709	48.4878	2.65445	1.40841	1.40841	0.376725	-1.40841	1.85e-14	1.41e-12	421
ENSG00000225449	98.2621	147.856	61.0664	2.42124	1.27574	1.27574	0.413012	-1.27574	1.88e-14	1.44e-12	422
ENSG00000113742	159.049	228.847	106.7	2.14477	1.10082	1.10082	0.466251	-1.10082	2e-14	1.52e-12	423
ENSG00000105136	95.3144	145.343	57.7928	2.5149	1.3305	1.3305	0.39763	-1.3305	2.34e-14	1.78e-12	424
ENSG00000143776	255.612	348.239	186.142	1.87082	0.90367	0.90367	0.534525	-0.90367	2.36e-14	1.79e-12	425
ENSG00000145819	66.0863	105.982	36.1648	2.93052	1.55115	1.55115	0.341237	-1.55115	2.43e-14	1.84e-12	426
ENSG00000091490	270.613	366.15	198.959	1.84033	0.879964	0.879964	0.543381	-0.879964	2.5e-14	1.88e-12	427
ENSG00000204385	75.1771	33.9448	106.101	0.319928	-1.64418	1.64418	3.1257	1.64418	2.52e-14	1.9e-12	428
ENSG00000198826	44.0144	13.3138	67.0398	0.198596	-2.33209	2.33209	5.03535	2.33209	2.59e-14	1.94e-12	429
ENSG00000081320	15.3051	32.624	2.31594	14.0867	3.81626	3.81626	0.070989	-3.81626	2.8e-14	2.1e-12	430
ENSG00000074695	284.447	382.225	211.114	1.81052	0.856402	0.856402	0.552328	-0.856402	2.85e-14	2.12e-12	431
ENSG00000176018	75.55	120.403	41.9106	2.87284	1.52248	1.52248	0.348087	-1.52248	3.47e-14	2.59e-12	432
ENSG00000165732	449.113	588.499	344.574	1.70791	0.772228	0.772228	0.585513	-0.772228	3.62e-14	2.69e-12	433
ENSG00000154265	51.5511	84.8986	26.5404	3.19884	1.67755	1.67755	0.312613	-1.67755	3.78e-14	2.8e-12	434
ENSG00000184205	427.551	556.957	330.497	1.68521	0.752928	0.752928	0.593398	-0.752928	3.8e-14	2.81e-12	435
ENSG00000159184	80.4973	36.8136	113.26	0.325036	-1.62133	1.62133	3.07658	1.62133	4.09e-14	3.02e-12	436
ENSG00000134317	51.6996	86.91	25.2918	3.4363	1.78086	1.78086	0.291011	-1.78086	4.2e-14	3.09e-12	437
ENSG00000206527	214.355	296.682	152.61	1.94405	0.959066	0.959066	0.51439	-0.959066	4.24e-14	3.12e-12	438
ENSG00000101310	105.477	157.903	66.1576	2.38678	1.25506	1.25506	0.418975	-1.25506	4.39e-14	3.22e-12	439
ENSG00000149273	266.125	171.302	337.242	0.50795	-0.977242	0.977242	1.9687	0.977242	5.11e-14	3.74e-12	440
ENSG00000111666	95.3377	145.247	57.9061	2.50831	1.32672	1.32672	0.398675	-1.32672	5.27e-14	3.85e-12	441
ENSG00000175197	100.084	149.683	62.8843	2.3803	1.25114	1.25114	0.420116	-1.25114	5.49e-14	4e-12	442
ENSG00000143390	45.3669	14.7426	68.3351	0.21574	-2.21264	2.21264	4.63522	2.21264	6.1e-14	4.43e-12	443
ENSG00000232063	74.7382	33.2998	105.817	0.314692	-1.66799	1.66799	3.17771	1.66799	6.26e-14	4.54e-12	444
ENSG00000158079	78.5744	121.326	46.5108	2.60855	1.38325	1.38325	0.383355	-1.38325	6.33e-14	4.58e-12	445
ENSG00000059588	82.0164	38.0494	114.992	0.330888	-1.59558	1.59558	3.02217	1.59558	6.83e-14	4.93e-12	446
ENSG00000136628	381.452	505.06	288.746	1.74915	0.806654	0.806654	0.571706	-0.806654	6.98e-14	5.03e-12	447
ENSG00000178573	35.9819	77.5386	4.8143	16.1059	4.00952	4.00952	0.0620891	-4.00952	7.12e-14	5.11e-12	448
ENSG00000138413	199.575	274.685	143.243	1.91762	0.939316	0.939316	0.52148	-0.939316	8.06e-14	5.78e-12	449
ENSG00000147459	117.513	171.55	76.9864	2.22831	1.15595	1.15595	0.448771	-1.15595	8.27e-14	5.91e-12	450
ENSG00000188641	89.5132	136.629	54.1767	2.5219	1.33451	1.33451	0.396526	-1.33451	8.85e-14	6.31e-12	451
ENSG00000120742	248.531	339.503	180.302	1.88297	0.913013	0.913013	0.531075	-0.913013	8.86e-14	6.31e-12	452
ENSG00000106554	488.346	342.455	597.765	0.572893	-0.803663	0.803663	1.74553	0.803663	8.98e-14	6.38e-12	453
ENSG00000144566	106.344	156.44	68.7711	2.27479	1.18574	1.18574	0.4396	-1.18574	9.03e-14	6.4e-12	454
ENSG00000163046	4657.15	3538.15	5496.4	0.643721	-0.635492	0.635492	1.55347	0.635492	9.3e-14	6.58e-12	455
ENSG00000137804	31.1038	7.91951	48.492	0.163316	-2.61426	2.61426	6.1231	2.61426	9.34e-14	6.59e-12	456
ENSG00000068305	114.26	168.812	73.3457	2.30159	1.20263	1.20263	0.434482	-1.20263	1.26e-13	8.84e-12	457
ENSG00000196177	136.573	77.1836	181.114	0.426159	-1.23054	1.23054	2.34654	1.23054	1.29e-13	9.07e-12	458
ENSG00000115239	102.178	150.552	65.8982	2.28461	1.19195	1.19195	0.437711	-1.19195	1.3e-13	9.15e-12	459
ENSG00000198715	42.1365	71.8976	19.8157	3.62832	1.8593	1.8593	0.27561	-1.8593	1.42e-13	9.94e-12	460
ENSG00000179348	53.3213	20.4378	77.984	0.262077	-1.93194	1.93194	3.81568	1.93194	1.47e-13	1.03e-11	461
ENSG00000148700	89.9416	44.6788	123.889	0.360636	-1.47138	1.47138	2.77288	1.47138	1.62e-13	1.13e-11	462
ENSG00000156970	31.0077	4.8459	50.629	0.095714	-3.38513	3.38513	10.4478	3.38513	1.63e-13	1.13e-11	463
ENSG00000241519	61.5158	97.7719	34.3238	2.84851	1.51021	1.51021	0.35106	-1.51021	1.75e-13	1.21e-11	464
ENSG00000118515	20.9797	41.2307	5.79145	7.11923	2.83172	2.83172	0.140465	-2.83172	2.14e-13	1.48e-11	465
ENSG00000065911	108.441	158.881	70.6112	2.25008	1.16998	1.16998	0.444428	-1.16998	2.31e-13	1.6e-11	466
ENSG00000109586	100.724	150.339	63.5133	2.36705	1.24309	1.24309	0.422467	-1.24309	2.33e-13	1.61e-11	467
ENSG00000123124	141.506	200.003	97.6335	2.04851	1.03457	1.03457	0.48816	-1.03457	2.35e-13	1.62e-11	468
ENSG00000008311	36.179	63.6879	15.5474	4.09637	2.03435	2.03435	0.244118	-2.03435	2.53e-13	1.74e-11	469
ENSG00000246985	23.795	49.8802	4.23119	11.7887	3.55933	3.55933	0.0848271	-3.55933	2.66e-13	1.82e-11	470
ENSG00000198793	102.254	151.811	65.087	2.33242	1.22183	1.22183	0.428738	-1.22183	2.7e-13	1.85e-11	471
ENSG00000100219	146.814	208.237	100.746	2.06694	1.0475	1.0475	0.483806	-1.0475	2.83e-13	1.93e-11	472
ENSG00000244279	37.9027	66.7189	16.2905	4.09556	2.03406	2.03406	0.244167	-2.03406	2.88e-13	1.96e-11	473
ENSG00000198860	62.894	100.857	34.4217	2.93005	1.55092	1.55092	0.341292	-1.55092	3.15e-13	2.14e-11	474
ENSG00000116044	130.174	186.346	88.0451	2.11648	1.08167	1.08167	0.472482	-1.08167	3.3e-13	2.23e-11	475
ENSG00000197601	164.638	233.349	113.105	2.06312	1.04483	1.04483	0.484702	-1.04483	3.3e-13	2.23e-11	476
ENSG00000163644	120.804	194.802	65.3051	2.98296	1.57674	1.57674	0.335238	-1.57674	3.43e-13	2.32e-11	477
ENSG00000182831	105.079	156.035	66.8614	2.33371	1.22262	1.22262	0.428503	-1.22262	3.55e-13	2.39e-11	478
ENSG00000229491	35.0561	9.746	54.0386	0.180353	-2.47111	2.47111	5.5447	2.47111	3.89e-13	2.61e-11	479
ENSG00000136930	145.449	85.3076	190.555	0.447679	-1.15946	1.15946	2.23375	1.15946	4.29e-13	2.88e-11	480
ENSG00000257663	17.1757	34.1804	4.42217	7.72933	2.95034	2.95034	0.129377	-2.95034	4.32e-13	2.89e-11	481
ENSG00000147140	294.971	196.918	368.51	0.534364	-0.904107	0.904107	1.87139	0.904107	4.42e-13	2.95e-11	482
ENSG00000230207	432.313	310.146	523.939	0.591951	-0.75645	0.75645	1.68933	0.75645	4.58e-13	3.05e-11	483
ENSG00000115109	93.6915	142.142	57.354	2.47832	1.30936	1.30936	0.403499	-1.30936	4.62e-13	3.07e-11	484
ENSG00000139132	49.2421	81.6119	24.9646	3.2691	1.70889	1.70889	0.305894	-1.70889	5.11e-13	3.39e-11	485
ENSG00000140416	302.289	399.535	229.354	1.742	0.800746	0.800746	0.574052	-0.800746	5.17e-13	3.42e-11	486
ENSG00000073803	773.371	580.619	917.935	0.632527	-0.6608	0.6608	1.58096	0.6608	5.21e-13	3.45e-11	487
ENSG00000173559	82.0052	40.6286	113.038	0.359425	-1.47624	1.47624	2.78222	1.47624	5.38e-13	3.55e-11	488
ENSG00000159335	338.659	230.562	419.732	0.549307	-0.864316	0.864316	1.82048	0.864316	5.92e-13	3.9e-11	489
ENSG00000008256	75.4339	36.6205	104.544	0.350288	-1.51338	1.51338	2.85479	1.51338	6.45e-13	4.24e-11	490
ENSG00000138760	194.031	272.978	134.822	2.02473	1.01773	1.01773	0.493893	-1.01773	6.53e-13	4.28e-11	491
ENSG00000171451	28.0962	6.78037	44.083	0.153809	-2.70079	2.70079	6.50156	2.70079	6.96e-13	4.55e-11	492
ENSG00000112164	34.6886	1.97703	59.2223	0.0333833	-4.90473	4.90473	29.9551	4.90473	7.37e-13	4.81e-11	493
ENSG00000117724	30.5602	8.16649	47.3556	0.172451	-2.53575	2.53575	5.79876	2.53575	7.55e-13	4.92e-11	494
ENSG00000147894	46.7422	78.1407	23.1934	3.36909	1.75236	1.75236	0.296816	-1.75236	7.57e-13	4.92e-11	495
ENSG00000123106	96.7871	142.902	62.2009	2.29743	1.20002	1.20002	0.435269	-1.20002	8.06e-13	5.23e-11	496
ENSG00000171189	39.015	12.1207	59.1857	0.20479	-2.28778	2.28778	4.88305	2.28778	8.27e-13	5.36e-11	497
ENSG00000251179	7.12411	16.6229	0	#DIV/0!	#DIV/0!	#DIV/0!	0	#NAME?	9.06e-13	5.85e-11	498
ENSG00000130779	185.159	255.193	132.633	1.92405	0.944145	0.944145	0.519737	-0.944145	9.11e-13	5.88e-11	499
ENSG00000077254	108.957	160.29	70.4568	2.27501	1.18587	1.18587	0.439558	-1.18587	9.21e-13	5.93e-11	500
ENSG00000077549	124.893	190.377	75.7796	2.51225	1.32898	1.32898	0.398049	-1.32898	9.61e-13	6.17e-11	501
ENSG00000141668	14.1832	0.49425	24.4499	0.0202148	-5.62844	5.62844	49.4686	5.62844	9.8e-13	6.29e-11	502
ENSG00000084234	626.157	784.866	507.126	1.54767	0.630102	0.630102	0.646131	-0.630102	1.07e-12	6.87e-11	503
ENSG00000179841	27.5729	52.4287	8.93103	5.87039	2.55346	2.55346	0.170346	-2.55346	1.11e-12	7.09e-11	504
ENSG00000147050	321.443	226.87	392.373	0.578199	-0.790362	0.790362	1.72951	0.790362	1.12e-12	7.13e-11	505
ENSG00000142156	116.971	48.6754	168.192	0.289404	-1.78884	1.78884	3.45538	1.78884	1.15e-12	7.29e-11	506
ENSG00000083307	215.201	297.845	153.218	1.94393	0.958973	0.958973	0.514423	-0.958973	1.17e-12	7.45e-11	507
ENSG00000163512	73.8703	113.924	43.8303	2.5992	1.37807	1.37807	0.384734	-1.37807	1.27e-12	8.05e-11	508
ENSG00000164124	37.7702	11.4759	57.491	0.199612	-2.32473	2.32473	5.00973	2.32473	1.28e-12	8.08e-11	509
ENSG00000131871	80.4569	122.164	49.1769	2.48417	1.31276	1.31276	0.40255	-1.31276	1.28e-12	8.08e-11	510
ENSG00000170017	254.219	340.469	189.532	1.79637	0.845084	0.845084	0.556678	-0.845084	1.38e-12	8.69e-11	511
ENSG00000143545	137.407	72.8744	185.807	0.392204	-1.35032	1.35032	2.54969	1.35032	1.47e-12	9.26e-11	512
ENSG00000203837	13.0316	27.2606	2.35985	11.5518	3.53005	3.53005	0.0865665	-3.53005	1.49e-12	9.33e-11	513
ENSG00000135241	104.814	154.714	67.3891	2.29583	1.19902	1.19902	0.435572	-1.19902	1.49e-12	9.33e-11	514
ENSG00000189376	119.892	174.398	79.0125	2.20723	1.14224	1.14224	0.453057	-1.14224	1.49e-12	9.33e-11	515
ENSG00000165118	75.5313	116.298	44.9562	2.58693	1.37124	1.37124	0.386559	-1.37124	1.71e-12	1.07e-10	516
ENSG00000142694	10.7402	23.6079	1.08936	21.6713	4.43772	4.43772	0.0461439	-4.43772	1.85e-12	1.15e-10	517
ENSG00000230847	78.9039	38.0492	109.545	0.347339	-1.52558	1.52558	2.87903	1.52558	2.11e-12	1.31e-10	518
ENSG00000124422	227.774	149.177	286.722	0.520283	-0.94263	0.94263	1.92203	0.94263	2.34e-12	1.45e-10	519
ENSG00000139131	109.653	160.904	71.2141	2.25944	1.17596	1.17596	0.442588	-1.17596	2.49e-12	1.54e-10	520
ENSG00000115414	48.3955	19.5998	69.9922	0.280029	-1.83635	1.83635	3.57106	1.83635	2.54e-12	1.57e-10	521
ENSG00000197256	35.3266	10.5954	53.8751	0.196666	-2.34618	2.34618	5.08477	2.34618	2.6e-12	1.61e-10	522
ENSG00000110092	123.274	70.7585	162.661	0.435006	-1.20089	1.20089	2.29882	1.20089	2.72e-12	1.68e-10	523
ENSG00000173821	237.408	158.441	296.634	0.534128	-0.904742	0.904742	1.87221	0.904742	2.73e-12	1.68e-10	524
ENSG00000166295	85.3834	127.118	54.0825	2.35045	1.23293	1.23293	0.425451	-1.23293	2.8e-12	1.71e-10	525
ENSG00000110955	230.23	152.154	288.787	0.526874	-0.92447	0.92447	1.89799	0.92447	2.8e-12	1.72e-10	526
ENSG00000035862	21.2455	4.15861	34.0607	0.122094	-3.03393	3.03393	8.1904	3.03393	3.11e-12	1.9e-10	527
ENSG00000133872	264.697	352.367	198.944	1.77118	0.824711	0.824711	0.564595	-0.824711	3.22e-12	1.96e-10	528
ENSG00000080371	139.836	196.211	97.5549	2.01129	1.00812	1.00812	0.497193	-1.00812	3.45e-12	2.1e-10	529
ENSG00000142867	37.3822	64.4295	17.0967	3.76853	1.914	1.914	0.265355	-1.914	3.5e-12	2.13e-10	530
ENSG00000246015	107.56	164.599	64.7803	2.54089	1.34533	1.34533	0.393563	-1.34533	3.63e-12	2.2e-10	531
ENSG00000082438	199.786	273.634	144.399	1.89498	0.922185	0.922185	0.527709	-0.922185	3.73e-12	2.26e-10	532
ENSG00000109332	638.003	803.913	513.571	1.56534	0.646477	0.646477	0.638838	-0.646477	3.89e-12	2.35e-10	533
ENSG00000124664	36.1195	61.5493	17.0471	3.61053	1.85221	1.85221	0.276967	-1.85221	4.05e-12	2.44e-10	534
ENSG00000165156	101.891	150.748	65.2486	2.31037	1.20812	1.20812	0.432832	-1.20812	4.28e-12	2.57e-10	535
ENSG00000167749	576.955	724.597	466.224	1.55418	0.636157	0.636157	0.643425	-0.636157	4.28e-12	2.57e-10	536
ENSG00000162929	77.0026	118.738	45.7007	2.59817	1.3775	1.3775	0.384886	-1.3775	4.33e-12	2.6e-10	537
ENSG00000102531	115.698	166.92	77.2826	2.15986	1.11094	1.11094	0.462993	-1.11094	4.36e-12	2.61e-10	538
ENSG00000214814	28.8767	51.6642	11.7861	4.38347	2.13207	2.13207	0.22813	-2.13207	4.64e-12	2.77e-10	539
ENSG00000144741	68.6782	106.475	40.3307	2.64005	1.40056	1.40056	0.378781	-1.40056	4.73e-12	2.82e-10	540
ENSG00000172115	191.907	265.781	136.502	1.94709	0.961316	0.961316	0.513588	-0.961316	4.87e-12	2.9e-10	541
ENSG00000085832	128.815	182.253	88.7362	2.05387	1.03835	1.03835	0.486885	-1.03835	5.38e-12	3.2e-10	542
ENSG00000104529	132.864	78.8706	173.359	0.454957	-1.1362	1.1362	2.19801	1.1362	5.46e-12	3.24e-10	543
ENSG00000183586	57.2272	24.1446	82.0391	0.294307	-1.76461	1.76461	3.39782	1.76461	5.76e-12	3.41e-10	544
ENSG00000120053	79.0944	131.384	39.8774	3.29469	1.72014	1.72014	0.303518	-1.72014	6.02e-12	3.55e-10	545
ENSG00000095564	179.424	245.447	129.907	1.8894	0.917931	0.917931	0.529268	-0.917931	6.03e-12	3.55e-10	546
ENSG00000246477	24.8482	49.1811	6.5986	7.45325	2.89787	2.89787	0.13417	-2.89787	6.08e-12	3.58e-10	547
ENSG00000215548	224.127	300.293	167.003	1.79813	0.846497	0.846497	0.556133	-0.846497	6.87e-12	4.03e-10	548
ENSG00000102471	49.2367	80.547	25.754	3.12755	1.64503	1.64503	0.319739	-1.64503	6.98e-12	4.09e-10	549
ENSG00000046604	296.258	404.351	215.189	1.87905	0.910006	0.910006	0.532183	-0.910006	8.39e-12	4.91e-10	550
ENSG00000120903	11.4005	24.3493	1.68892	14.4171	3.84971	3.84971	0.0693621	-3.84971	8.66e-12	5.06e-10	551
ENSG00000144452	29.9045	8.01595	46.3209	0.173053	-2.53072	2.53072	5.77859	2.53072	8.89e-12	5.18e-10	552
ENSG00000107819	56.1019	24.801	79.5775	0.311658	-1.68196	1.68196	3.20864	1.68196	9.26e-12	5.39e-10	553
ENSG00000133026	437.407	315.58	528.778	0.59681	-0.744656	0.744656	1.67557	0.744656	9.31e-12	5.4e-10	554
ENSG00000080709	155.315	213.414	111.741	1.9099	0.9335	0.9335	0.523587	-0.9335	9.32e-12	5.4e-10	555
ENSG00000073584	298.754	209.224	365.902	0.571802	-0.806412	0.806412	1.74886	0.806412	9.35e-12	5.41e-10	556
ENSG00000233802	9.43422	21.6735	0.254746	85.0789	6.41073	6.41073	0.0117538	-6.41073	9.74e-12	5.63e-10	557
ENSG00000226925	43.04	71.9089	21.3884	3.36205	1.74934	1.74934	0.297437	-1.74934	1.01e-11	5.8e-10	558
ENSG00000187398	211.343	138.593	265.905	0.521214	-0.940051	0.940051	1.9186	0.940051	1.01e-11	5.82e-10	559
ENSG00000197822	73.1257	36.223	100.803	0.359345	-1.47656	1.47656	2.78284	1.47656	1.03e-11	5.94e-10	560
ENSG00000213940	25.3066	6.03905	39.7572	0.151898	-2.71882	2.71882	6.58336	2.71882	1.05e-11	6.04e-10	561
ENSG00000132964	43.5696	16.1288	64.1503	0.251421	-1.99182	1.99182	3.97739	1.99182	1.08e-11	6.19e-10	562
ENSG00000160972	58.7438	26.8744	82.6458	0.325175	-1.62071	1.62071	3.07526	1.62071	1.08e-11	6.19e-10	563
ENSG00000144339	139.235	83.6741	180.905	0.46253	-1.11238	1.11238	2.16202	1.11238	1.09e-11	6.19e-10	564
ENSG00000115738	18.194	35.2343	5.41369	6.50838	2.7023	2.7023	0.153648	-2.7023	1.1e-11	6.28e-10	565
ENSG00000103811	55.506	21.04	81.3554	0.258618	-1.9511	1.9511	3.8667	1.9511	1.1e-11	6.25e-10	566
ENSG00000232389	59.2424	106.831	23.5511	4.53612	2.18146	2.18146	0.220453	-2.18146	1.11e-11	6.29e-10	567
ENSG00000112531	165.855	227.179	119.862	1.89534	0.922455	0.922455	0.527611	-0.922455	1.14e-11	6.47e-10	568
ENSG00000174444	835.532	647.349	976.668	0.662814	-0.593325	0.593325	1.50872	0.593325	1.14e-11	6.44e-10	569
ENSG00000167232	115.382	164.534	78.5179	2.09549	1.06729	1.06729	0.477215	-1.06729	1.21e-11	6.82e-10	570
ENSG00000119698	10.2364	22.3724	1.13439	19.7219	4.30172	4.30172	0.0507051	-4.30172	1.27e-11	7.16e-10	571
ENSG00000250802	71.5996	109.615	43.0884	2.54395	1.34707	1.34707	0.39309	-1.34707	1.34e-11	7.52e-10	572
ENSG00000170142	176.097	239.795	128.324	1.86866	0.902004	0.902004	0.535143	-0.902004	1.34e-11	7.54e-10	573
ENSG00000149531	166.668	231.017	118.406	1.95105	0.964254	0.964254	0.512544	-0.964254	1.38e-11	7.72e-10	574
ENSG00000227415	59.2938	26.0251	84.2454	0.30892	-1.69469	1.69469	3.23708	1.69469	1.39e-11	7.77e-10	575
ENSG00000112186	102.773	149.545	67.6939	2.20913	1.14348	1.14348	0.452666	-1.14348	1.47e-11	8.22e-10	576
ENSG00000154065	74.464	111.676	46.5548	2.39881	1.26232	1.26232	0.416873	-1.26232	1.5e-11	8.36e-10	577
ENSG00000042753	40.0517	65.5998	20.8907	3.14015	1.65083	1.65083	0.318456	-1.65083	1.71e-11	9.54e-10	578
ENSG00000213080	40.8699	71.4769	17.9147	3.98985	1.99634	1.99634	0.250636	-1.99634	1.73e-11	9.62e-10	579
ENSG00000231689	59.0325	25.9711	83.8286	0.309812	-1.69053	1.69053	3.22776	1.69053	1.74e-11	9.68e-10	580
ENSG00000124215	38.0789	2.47122	64.7847	0.0381451	-4.71236	4.71236	26.2157	4.71236	2.01e-11	1.12e-09	581
ENSG00000146555	26.6506	47.9033	10.7111	4.47229	2.16101	2.16101	0.223599	-2.16101	2.28e-11	1.26e-09	582
ENSG00000150938	25.059	49.7183	6.56453	7.57378	2.92101	2.92101	0.132035	-2.92101	2.38e-11	1.31e-09	583
ENSG00000124788	92.6532	135.188	60.7525	2.22522	1.15395	1.15395	0.449394	-1.15395	2.51e-11	1.38e-09	584
ENSG00000257337	238.068	161.159	295.75	0.544917	-0.875892	0.875892	1.83514	0.875892	2.63e-11	1.45e-09	585
ENSG00000100823	290.721	203.012	356.503	0.569453	-0.812351	0.812351	1.75607	0.812351	2.7e-11	1.48e-09	586
ENSG00000185418	95.9928	52.4478	128.652	0.407673	-1.29451	1.29451	2.45294	1.29451	2.76e-11	1.51e-09	587
ENSG00000246130	11.1981	23.7584	1.77786	13.3635	3.74022	3.74022	0.0748309	-3.74022	2.89e-11	1.58e-09	588
ENSG00000094975	94.626	138.574	61.6649	2.24721	1.16814	1.16814	0.444996	-1.16814	3.05e-11	1.67e-09	589
ENSG00000103222	129.609	179.252	92.3766	1.94045	0.956393	0.956393	0.515344	-0.956393	3.35e-11	1.83e-09	590
ENSG00000148303	68.9554	34.5894	94.7299	0.365138	-1.45349	1.45349	2.73869	1.45349	3.36e-11	1.83e-09	591
ENSG00000142875	750.297	941.963	606.547	1.55299	0.635051	0.635051	0.643918	-0.635051	3.55e-11	1.93e-09	592
ENSG00000136689	11.4893	0.247141	19.921	0.0124061	-6.33281	6.33281	80.6057	6.33281	3.66e-11	1.99e-09	593
ENSG00000177683	36.5076	61.8616	17.492	3.53656	1.82235	1.82235	0.282761	-1.82235	4.02e-11	2.18e-09	594
ENSG00000010818	117.42	166.908	80.3038	2.07846	1.05551	1.05551	0.481126	-1.05551	4.16e-11	2.25e-09	595
ENSG00000101782	120.399	171.885	81.7848	2.10168	1.07154	1.07154	0.47581	-1.07154	4.19e-11	2.26e-09	596
ENSG00000196531	664.478	506.648	782.85	0.647184	-0.627751	0.627751	1.54515	0.627751	4.27e-11	2.3e-09	597
ENSG00000163249	37.6209	63.7537	18.0213	3.53768	1.8228	1.8228	0.282671	-1.8228	4.66e-11	2.51e-09	598
ENSG00000152102	216.593	289.517	161.9	1.78824	0.838539	0.838539	0.559209	-0.838539	4.76e-11	2.56e-09	599
ENSG00000079156	24.7448	45.7873	8.96298	5.10849	2.3529	2.3529	0.195753	-2.3529	5.04e-11	2.71e-09	600
ENSG00000119408	78.6345	32.5468	113.2	0.287515	-1.79829	1.79829	3.47807	1.79829	5.32e-11	2.85e-09	601
ENSG00000102580	44.2168	72.3066	23.1493	3.12348	1.64316	1.64316	0.320155	-1.64316	5.37e-11	2.87e-09	602
ENSG00000172785	102.013	146.524	68.6294	2.135	1.09424	1.09424	0.468383	-1.09424	5.62e-11	3e-09	603
ENSG00000143420	209.496	143.365	259.094	0.553332	-0.853783	0.853783	1.80723	0.853783	5.97e-11	3.18e-09	604
ENSG00000182141	62.0675	95.8071	36.7628	2.60609	1.38189	1.38189	0.383717	-1.38189	5.98e-11	3.18e-09	605
ENSG00000250337	31.9759	9.89661	48.5354	0.203905	-2.29403	2.29403	4.90424	2.29403	6.14e-11	3.26e-09	606
ENSG00000081923	228.683	313.83	164.823	1.90405	0.929068	0.929068	0.525198	-0.929068	6.15e-11	3.26e-09	607
ENSG00000071655	87.7045	47.6984	117.709	0.405223	-1.30321	1.30321	2.46778	1.30321	6.28e-11	3.33e-09	608
ENSG00000148143	104.315	57.3364	139.549	0.410869	-1.28325	1.28325	2.43387	1.28325	6.35e-11	3.35e-09	609
ENSG00000184575	682.381	867.086	543.852	1.59434	0.672961	0.672961	0.627218	-0.672961	6.43e-11	3.39e-09	610
ENSG00000223390	16.0875	32.022	4.13659	7.74116	2.95255	2.95255	0.12918	-2.95255	6.63e-11	3.49e-09	611
ENSG00000152556	76.3506	40.3815	103.327	0.390811	-1.35546	1.35546	2.55878	1.35546	6.72e-11	3.54e-09	612
ENSG00000228057	57.0634	91.9377	30.9076	2.9746	1.57269	1.57269	0.33618	-1.57269	6.82e-11	3.58e-09	613
ENSG00000241255	57.7274	26.025	81.5043	0.319308	-1.64698	1.64698	3.13177	1.64698	7.03e-11	3.69e-09	614
ENSG00000170222	16.248	32.0216	4.4178	7.2483	2.85764	2.85764	0.137963	-2.85764	7.05e-11	3.69e-09	615
ENSG00000071054	189.399	123.314	238.963	0.516038	-0.954451	0.954451	1.93784	0.954451	7.1e-11	3.71e-09	616
ENSG00000163993	7.19661	16.1713	0.465581	34.7336	5.11826	5.11826	0.0287906	-5.11826	7.58e-11	3.96e-09	617
ENSG00000173275	70.5475	106.541	43.5524	2.44627	1.29058	1.29058	0.408785	-1.29058	7.77e-11	4.05e-09	618
ENSG00000109686	158.334	215.896	115.162	1.87471	0.906667	0.906667	0.533416	-0.906667	7.79e-11	4.05e-09	619
ENSG00000110660	118.564	169.758	80.1676	2.11754	1.08239	1.08239	0.472246	-1.08239	7.83e-11	4.06e-09	620
ENSG00000198712	6222.77	5161.21	7018.93	0.735327	-0.443543	0.443543	1.35994	0.443543	7.83e-11	4.06e-09	621
ENSG00000164188	17.9914	3.41722	28.9221	0.118153	-3.08128	3.08128	8.46363	3.08128	7.97e-11	4.12e-09	622
ENSG00000068912	53.421	83.5544	30.821	2.71095	1.4388	1.4388	0.368874	-1.4388	8.14e-11	4.21e-09	623
ENSG00000100994	74.7775	110.924	47.6675	2.32704	1.2185	1.2185	0.42973	-1.2185	8.37e-11	4.32e-09	624
ENSG00000100528	66.1392	101.254	39.8027	2.54391	1.34705	1.34705	0.393096	-1.34705	8.65e-11	4.45e-09	625
ENSG00000035681	75.1995	111.214	48.1889	2.30786	1.20656	1.20656	0.433301	-1.20656	9.74e-11	5.01e-09	626
ENSG00000054267	181.36	245.145	133.521	1.836	0.876568	0.876568	0.544662	-0.876568	9.96e-11	5.11e-09	627
ENSG00000108848	1161.25	884.58	1368.75	0.646269	-0.629792	0.629792	1.54734	0.629792	1.02e-10	5.22e-09	628
ENSG00000012048	211.939	288.288	154.677	1.86381	0.898255	0.898255	0.536535	-0.898255	1.05e-10	5.37e-09	629
ENSG00000111110	113.796	68.9855	147.404	0.468002	-1.09541	1.09541	2.13674	1.09541	1.09e-10	5.58e-09	630
ENSG00000249592	215.929	285.72	163.586	1.74661	0.804559	0.804559	0.572537	-0.804559	1.1e-10	5.62e-09	631
ENSG00000114166	50.1199	79.4504	28.1221	2.8252	1.49835	1.49835	0.353958	-1.49835	1.14e-10	5.81e-09	632
ENSG00000136240	83.4142	123.326	53.4807	2.30598	1.20538	1.20538	0.433655	-1.20538	1.14e-10	5.81e-09	633
ENSG00000102401	217.615	286.945	165.618	1.73257	0.792912	0.792912	0.577178	-0.792912	1.17e-10	5.96e-09	634
ENSG00000189227	31.2589	53.4479	14.617	3.65655	1.87048	1.87048	0.273482	-1.87048	1.19e-10	6.04e-09	635
ENSG00000166342	303.903	219.691	367.062	0.598513	-0.740546	0.740546	1.67081	0.740546	1.23e-10	6.23e-09	636
ENSG00000006282	44.3882	17.6114	64.4708	0.273169	-1.87213	1.87213	3.66073	1.87213	1.24e-10	6.25e-09	637
ENSG00000172943	103.504	147.062	70.8352	2.07611	1.05388	1.05388	0.48167	-1.05388	1.24e-10	6.25e-09	638
ENSG00000175040	7.5424	16.9239	0.506251	33.4299	5.06307	5.06307	0.0299133	-5.06307	1.27e-10	6.4e-09	639
ENSG00000238221	61.3681	96.9686	34.6678	2.79708	1.48392	1.48392	0.357516	-1.48392	1.29e-10	6.5e-09	640
ENSG00000162928	63.8646	95.6865	39.9981	2.39227	1.25838	1.25838	0.418012	-1.25838	1.33e-10	6.68e-09	641
ENSG00000135596	31.0352	53.1352	14.4603	3.67455	1.87757	1.87757	0.272142	-1.87757	1.35e-10	6.76e-09	642
ENSG00000197780	143.637	199.802	101.514	1.96823	0.976896	0.976896	0.508072	-0.976896	1.35e-10	6.76e-09	643
ENSG00000152503	39.5595	66.5259	19.3347	3.44076	1.78273	1.78273	0.290634	-1.78273	1.38e-10	6.91e-09	644
ENSG00000104756	23.848	42.9494	9.52187	4.5106	2.17332	2.17332	0.2217	-2.17332	1.51e-10	7.52e-09	645
ENSG00000051825	97.673	150.297	58.2052	2.58219	1.36859	1.36859	0.387269	-1.36859	1.59e-10	7.93e-09	646
ENSG00000214182	116.892	48.1271	168.465	0.285681	-1.80753	1.80753	3.50041	1.80753	1.63e-10	8.09e-09	647
ENSG00000224218	101.353	152.069	63.3161	2.40175	1.26409	1.26409	0.416363	-1.26409	1.7e-10	8.46e-09	648
ENSG00000183666	63.5917	32.6664	86.7857	0.376403	-1.40965	1.40965	2.65673	1.40965	1.95e-10	9.66e-09	649
ENSG00000110321	531.472	662.845	432.943	1.53102	0.614495	0.614495	0.653158	-0.614495	2.04e-10	1.01e-08	650
ENSG00000171109	100.677	142.096	69.6119	2.04126	1.02946	1.02946	0.489894	-1.02946	2.1e-10	1.04e-08	651
ENSG00000164506	62.2232	97.0651	36.0919	2.68939	1.42728	1.42728	0.371831	-1.42728	2.11e-10	1.04e-08	652
ENSG00000213569	137.19	189.733	97.7827	1.94035	0.956316	0.956316	0.515371	-0.956316	2.16e-10	1.07e-08	653
ENSG00000150961	39.55	64.6223	20.7457	3.11497	1.63922	1.63922	0.321031	-1.63922	2.2e-10	1.08e-08	654
ENSG00000179195	624.829	768.354	517.185	1.48565	0.571092	0.571092	0.673107	-0.571092	2.24e-10	1.1e-08	655
ENSG00000233476	621.351	477.495	729.243	0.654782	-0.610912	0.610912	1.52722	0.610912	2.27e-10	1.11e-08	656
ENSG00000135048	64.4807	97.1814	39.9552	2.43226	1.2823	1.2823	0.411141	-1.2823	2.28e-10	1.12e-08	657
ENSG00000085733	423.823	527.897	345.768	1.52674	0.61045	0.61045	0.654992	-0.61045	2.37e-10	1.16e-08	658
ENSG00000181260	26.8288	47.0116	11.6917	4.02094	2.00753	2.00753	0.248698	-2.00753	2.45e-10	1.2e-08	659
ENSG00000164031	52.9844	83.686	29.9583	2.79342	1.48203	1.48203	0.357985	-1.48203	2.46e-10	1.2e-08	660
ENSG00000114857	397.028	510.809	311.693	1.63882	0.712661	0.712661	0.610194	-0.712661	2.55e-10	1.24e-08	661
ENSG00000138448	78.1369	114.9	50.5642	2.27236	1.18419	1.18419	0.44007	-1.18419	2.61e-10	1.27e-08	662
ENSG00000230084	396.724	510.164	311.644	1.63701	0.711062	0.711062	0.61087	-0.711062	2.61e-10	1.27e-08	663
ENSG00000132780	195.8	131.825	243.782	0.540751	-0.886963	0.886963	1.84928	0.886963	2.63e-10	1.28e-08	664
ENSG00000184007	62.3674	94.6676	38.1422	2.48197	1.31148	1.31148	0.402906	-1.31148	2.87e-10	1.39e-08	665
ENSG00000215630	103.796	62.6571	134.651	0.46533	-1.10367	1.10367	2.14901	1.10367	2.87e-10	1.39e-08	666
ENSG00000134504	68.432	101.425	43.6877	2.32158	1.21511	1.21511	0.43074	-1.21511	2.9e-10	1.4e-08	667
ENSG00000184254	61.9061	93.3658	38.3114	2.43703	1.28512	1.28512	0.410336	-1.28512	2.99e-10	1.44e-08	668
ENSG00000251357	184.782	116.48	236.009	0.493541	-1.01876	1.01876	2.02617	1.01876	3.05e-10	1.47e-08	669
ENSG00000134986	38.2242	15.0437	55.6095	0.270524	-1.88617	1.88617	3.69652	1.88617	3.07e-10	1.47e-08	670
ENSG00000171522	11.0949	23.21	2.00856	11.5556	3.53052	3.53052	0.0865384	-3.53052	3.13e-10	1.5e-08	671
ENSG00000143321	239.763	164.167	296.461	0.553756	-0.852677	0.852677	1.80585	0.852677	3.21e-10	1.54e-08	672
ENSG00000115762	161.568	217.519	119.605	1.81865	0.862866	0.862866	0.549859	-0.862866	3.29e-10	1.58e-08	673
ENSG00000255906	649.005	795.573	539.079	1.4758	0.561496	0.561496	0.677599	-0.561496	3.31e-10	1.58e-08	674
ENSG00000131844	124.944	172.152	89.5382	1.92266	0.943106	0.943106	0.520112	-0.943106	3.4e-10	1.62e-08	675
ENSG00000183977	64.1846	95.536	40.6711	2.34899	1.23204	1.23204	0.425715	-1.23204	3.42e-10	1.63e-08	676
ENSG00000134684	119.238	164.746	85.1077	1.93573	0.95288	0.95288	0.5166	-0.95288	3.43e-10	1.63e-08	677
ENSG00000165684	87.0835	42.4241	120.578	0.351839	-1.50701	1.50701	2.84221	1.50701	3.49e-10	1.66e-08	678
ENSG00000125868	109.816	154.39	76.3865	2.02116	1.01519	1.01519	0.494765	-1.01519	3.86e-10	1.83e-08	679
ENSG00000224094	74.2721	40.5858	99.5369	0.407746	-1.29426	1.29426	2.4525	1.29426	3.98e-10	1.88e-08	680
ENSG00000149218	149.545	208.537	105.302	1.98036	0.985766	0.985766	0.504958	-0.985766	4e-10	1.89e-08	681
ENSG00000152402	27.4914	47.8068	12.255	3.90102	1.96385	1.96385	0.256343	-1.96385	4.13e-10	1.95e-08	682
ENSG00000166471	80.341	117.383	52.5594	2.23335	1.15921	1.15921	0.447759	-1.15921	4.93e-10	2.32e-08	683
ENSG00000111642	172.65	115.298	215.664	0.53462	-0.903415	0.903415	1.87049	0.903415	5.54e-10	2.61e-08	684
ENSG00000102290	81.971	43.4436	110.867	0.391855	-1.35161	1.35161	2.55196	1.35161	5.69e-10	2.67e-08	685
ENSG00000162642	61.1735	92.9801	37.3186	2.49152	1.31703	1.31703	0.401361	-1.31703	5.73e-10	2.69e-08	686
ENSG00000137996	97.75	139.207	66.6572	2.0884	1.0624	1.0624	0.478835	-1.0624	5.92e-10	2.77e-08	687
ENSG00000132746	58.5043	29.0987	80.5585	0.361212	-1.46908	1.46908	2.76845	1.46908	5.94e-10	2.78e-08	688
ENSG00000249348	82.0547	118.758	54.5274	2.17794	1.12297	1.12297	0.459148	-1.12297	6.39e-10	2.99e-08	689
ENSG00000184640	59.0071	29.4423	81.1808	0.362675	-1.46325	1.46325	2.75729	1.46325	6.96e-10	3.24e-08	690
ENSG00000004866	93.819	56.0275	122.163	0.458631	-1.12459	1.12459	2.1804	1.12459	7e-10	3.26e-08	691
ENSG00000080546	196.737	126.464	249.442	0.506989	-0.979973	0.979973	1.97243	0.979973	7.04e-10	3.27e-08	692
ENSG00000245750	33.3193	11.6265	49.5889	0.234459	-2.0926	2.0926	4.26515	2.0926	7.21e-10	3.35e-08	693
ENSG00000114770	55.0319	25.7781	76.9723	0.3349	-1.5782	1.5782	2.98596	1.5782	7.22e-10	3.35e-08	694
ENSG00000196205	524.42	399.223	618.317	0.645661	-0.631151	0.631151	1.5488	0.631151	7.23e-10	3.35e-08	695
ENSG00000248272	524.42	399.223	618.317	0.645661	-0.631151	0.631151	1.5488	0.631151	7.23e-10	3.35e-08	696
ENSG00000104131	111.972	163.87	73.0485	2.2433	1.16562	1.16562	0.445772	-1.16562	7.48e-10	3.46e-08	697
ENSG00000178685	205.635	141.806	253.507	0.559377	-0.838107	0.838107	1.7877	0.838107	7.64e-10	3.52e-08	698
ENSG00000133961	140.126	193.354	100.205	1.92958	0.948287	0.948287	0.518247	-0.948287	7.65e-10	3.52e-08	699
ENSG00000141446	61.4192	98.1386	33.8796	2.89669	1.53441	1.53441	0.345221	-1.53441	7.73e-10	3.56e-08	700
ENSG00000113048	155.838	92.1616	203.595	0.452672	-1.14346	1.14346	2.20911	1.14346	7.84e-10	3.6e-08	701
ENSG00000204588	50.6322	20.3296	73.359	0.277125	-1.85139	1.85139	3.60848	1.85139	7.95e-10	3.64e-08	702
ENSG00000100266	257.593	339.737	195.986	1.73347	0.793665	0.793665	0.576877	-0.793665	8.08e-10	3.7e-08	703
ENSG00000064932	107.018	64.074	139.226	0.460216	-1.11962	1.11962	2.17289	1.11962	8.39e-10	3.84e-08	704
ENSG00000255125	286.227	370.097	223.324	1.65722	0.728764	0.728764	0.603421	-0.728764	8.5e-10	3.88e-08	705
ENSG00000120137	182.288	240.944	138.295	1.74225	0.80095	0.80095	0.573971	-0.80095	8.89e-10	4.05e-08	706
ENSG00000141867	94.1257	134.037	64.1922	2.08806	1.06216	1.06216	0.478914	-1.06216	8.94e-10	4.07e-08	707
ENSG00000133460	180.163	113.708	230.004	0.494373	-1.01633	1.01633	2.02277	1.01633	9.63e-10	4.38e-08	708
ENSG00000225558	202.68	266.078	155.131	1.71518	0.778357	0.778357	0.58303	-0.778357	9.69e-10	4.4e-08	709
ENSG00000198088	140.435	192.011	101.752	1.88704	0.916123	0.916123	0.529931	-0.916123	9.73e-10	4.41e-08	710
ENSG00000075151	325.906	416.441	258.006	1.61408	0.69071	0.69071	0.619549	-0.69071	9.74e-10	4.41e-08	711
ENSG00000167004	468.893	582.178	383.929	1.51637	0.60062	0.60062	0.65947	-0.60062	9.83e-10	4.44e-08	712
ENSG00000173889	253.818	327.476	198.574	1.64914	0.721714	0.721714	0.606376	-0.721714	1.03e-09	4.63e-08	713
ENSG00000215492	92.9439	54.5329	121.752	0.447901	-1.15875	1.15875	2.23264	1.15875	1.11e-09	4.99e-08	714
ENSG00000033800	153.397	207.344	112.937	1.83592	0.876506	0.876506	0.544685	-0.876506	1.13e-09	5.08e-08	715
ENSG00000236961	5.9273	13.5492	0.210835	64.2646	6.00595	6.00595	0.0155607	-6.00595	1.2e-09	5.4e-08	716
ENSG00000145734	584.49	741.12	467.018	1.58692	0.66623	0.66623	0.630151	-0.66623	1.22e-09	5.5e-08	717
ENSG00000236753	24.6019	43.2503	10.6156	4.07422	2.02652	2.02652	0.245446	-2.02652	1.24e-09	5.54e-08	718
ENSG00000065518	59.0316	29.9365	80.853	0.370258	-1.4334	1.4334	2.70082	1.4334	1.24e-09	5.55e-08	719
ENSG00000155093	73.0503	105.68	48.5779	2.17548	1.12133	1.12133	0.459669	-1.12133	1.24e-09	5.55e-08	720
ENSG00000245205	217.205	149.726	267.813	0.559068	-0.838904	0.838904	1.78869	0.838904	1.3e-09	5.78e-08	721
ENSG00000183941	75.6544	118.963	43.1731	2.75548	1.4623	1.4623	0.362913	-1.4623	1.34e-09	5.97e-08	722
ENSG00000170421	66.2296	97.1698	43.0245	2.25848	1.17535	1.17535	0.442776	-1.17535	1.39e-09	6.19e-08	723
ENSG00000083097	116.234	159.009	84.1535	1.88951	0.918012	0.918012	0.529238	-0.918012	1.4e-09	6.23e-08	724
ENSG00000227227	66.5945	98.4165	42.7279	2.30333	1.20372	1.20372	0.434154	-1.20372	1.48e-09	6.58e-08	725
ENSG00000128595	127.951	175.538	92.261	1.90263	0.927992	0.927992	0.525589	-0.927992	1.49e-09	6.63e-08	726
ENSG00000126432	291.321	369.263	232.864	1.58575	0.665162	0.665162	0.630618	-0.665162	1.5e-09	6.63e-08	727
ENSG00000127472	20.2126	38.4583	6.52823	5.89108	2.55853	2.55853	0.169748	-2.55853	1.54e-09	6.82e-08	728
ENSG00000134755	98.8287	141.551	66.7871	2.11944	1.08368	1.08368	0.471824	-1.08368	1.55e-09	6.84e-08	729
ENSG00000176105	111.991	155.981	78.9979	1.9745	0.981484	0.981484	0.506458	-0.981484	1.62e-09	7.14e-08	730
ENSG00000165494	161.172	214.541	121.145	1.77094	0.824513	0.824513	0.564673	-0.824513	1.64e-09	7.21e-08	731
ENSG00000251948	122.083	75.0018	157.393	0.476524	-1.06938	1.06938	2.09853	1.06938	1.68e-09	7.38e-08	732
ENSG00000205078	45.0229	71.0053	25.5361	2.78058	1.47539	1.47539	0.359637	-1.47539	1.75e-09	7.67e-08	733
ENSG00000106785	228.213	293.54	179.217	1.63791	0.711852	0.711852	0.610536	-0.711852	1.76e-09	7.74e-08	734
ENSG00000248498	59.5081	92.5822	34.7026	2.66788	1.41569	1.41569	0.37483	-1.41569	1.79e-09	7.86e-08	735
ENSG00000255189	45.6154	77.0985	22.003	3.50399	1.809	1.809	0.285389	-1.809	1.85e-09	8.11e-08	736
ENSG00000182957	142.531	192.494	105.06	1.83223	0.8736	0.8736	0.545783	-0.8736	1.9e-09	8.31e-08	737
ENSG00000068745	150.017	98.7602	188.46	0.524037	-0.932259	0.932259	1.90826	0.932259	1.94e-09	8.46e-08	738
ENSG00000185630	30.1734	11.1862	44.4139	0.251862	-1.98929	1.98929	3.97042	1.98929	1.95e-09	8.51e-08	739
ENSG00000198804	19839.5	16272	22515.2	0.72271	-0.46851	0.46851	1.38368	0.46851	2.02e-09	8.77e-08	740
ENSG00000164535	95.0418	135.5	64.698	2.09435	1.0665	1.0665	0.477475	-1.0665	2.05e-09	8.89e-08	741
ENSG00000186480	31.2364	51.0077	16.408	3.10871	1.63631	1.63631	0.321677	-1.63631	2.12e-09	9.19e-08	742
ENSG00000179387	81.8383	119.372	53.6881	2.22343	1.15279	1.15279	0.449755	-1.15279	2.12e-09	9.19e-08	743
ENSG00000253203	244.895	177.569	295.389	0.601136	-0.734237	0.734237	1.66352	0.734237	2.16e-09	9.33e-08	744
ENSG00000062598	86.7762	125.206	57.9536	2.16046	1.11134	1.11134	0.462864	-1.11134	2.19e-09	9.47e-08	745
ENSG00000182220	57.9762	88.3502	35.1957	2.51026	1.32783	1.32783	0.398366	-1.32783	2.23e-09	9.64e-08	746
ENSG00000251429	34.2854	13.7113	49.7161	0.275792	-1.85835	1.85835	3.62592	1.85835	2.24e-09	9.66e-08	747
ENSG00000213252	15.8477	29.9368	5.28084	5.66895	2.50308	2.50308	0.176399	-2.50308	2.26e-09	9.7e-08	748
ENSG00000139971	247.519	324.333	189.908	1.70784	0.772171	0.772171	0.585536	-0.772171	2.29e-09	9.85e-08	749
ENSG00000002834	41.7823	18.0091	59.6121	0.302105	-1.72688	1.72688	3.3101	1.72688	2.32e-09	9.95e-08	750
ENSG00000126524	67.955	99.7067	44.1412	2.25881	1.17556	1.17556	0.442711	-1.17556	2.34e-09	1e-07	751
ENSG00000116560	363.562	270.484	433.37	0.624141	-0.680057	0.680057	1.6022	0.680057	2.46e-09	1.05e-07	752
ENSG00000229751	7.40726	16.3333	0.712724	22.9167	4.51833	4.51833	0.0436362	-4.51833	2.49e-09	1.07e-07	753
ENSG00000152439	30.5861	50.7185	15.4868	3.27494	1.71147	1.71147	0.305349	-1.71147	2.5e-09	1.07e-07	754
ENSG00000235175	36.0724	15.4953	51.5052	0.300849	-1.73289	1.73289	3.32393	1.73289	2.52e-09	1.07e-07	755
ENSG00000176871	56.8	88.2734	33.1949	2.65925	1.41102	1.41102	0.376046	-1.41102	2.54e-09	1.08e-07	756
ENSG00000169504	62.9235	94.9686	38.8897	2.442	1.28806	1.28806	0.4095	-1.28806	2.54e-09	1.08e-07	757
ENSG00000180233	15.9602	30.2917	5.21158	5.81238	2.53913	2.53913	0.172047	-2.53913	2.63e-09	1.11e-07	758
ENSG00000169826	78.9671	119.233	48.768	2.4449	1.28977	1.28977	0.409015	-1.28977	2.65e-09	1.12e-07	759
ENSG00000203914	60.5935	96.2386	33.8597	2.84228	1.50705	1.50705	0.351831	-1.50705	2.72e-09	1.15e-07	760
ENSG00000198961	148.918	201.617	109.393	1.84305	0.882098	0.882098	0.542578	-0.882098	2.76e-09	1.17e-07	761
ENSG00000136068	340.304	252.097	406.46	0.620226	-0.689133	0.689133	1.61231	0.689133	2.97e-09	1.26e-07	762
ENSG00000074935	46.6243	72.596	27.1455	2.67433	1.41918	1.41918	0.373925	-1.41918	2.99e-09	1.26e-07	763
ENSG00000130826	227.391	154.819	281.82	0.549354	-0.864193	0.864193	1.82032	0.864193	3.04e-09	1.28e-07	764
ENSG00000102554	19.1343	39.2965	4.01258	9.79333	3.2918	3.2918	0.10211	-3.2918	3.29e-09	1.38e-07	765
ENSG00000001630	115.109	161.699	80.1666	2.01704	1.01224	1.01224	0.495776	-1.01224	3.29e-09	1.38e-07	766
ENSG00000111276	152.507	206.378	112.104	1.84096	0.880455	0.880455	0.543196	-0.880455	3.33e-09	1.4e-07	767
ENSG00000258017	130.2	87.2535	162.41	0.537242	-0.896356	0.896356	1.86136	0.896356	3.38e-09	1.42e-07	768
ENSG00000076513	122.511	77.1838	156.506	0.493169	-1.01984	1.01984	2.0277	1.01984	3.42e-09	1.43e-07	769
ENSG00000198125	27.4766	6.28632	43.3693	0.144949	-2.78639	2.78639	6.899	2.78639	3.46e-09	1.45e-07	770
ENSG00000089289	97.5414	137.23	67.7749	2.02479	1.01777	1.01777	0.493878	-1.01777	3.47e-09	1.45e-07	771
ENSG00000155115	79.1023	112.267	54.2284	2.07027	1.04982	1.04982	0.483029	-1.04982	3.66e-09	1.53e-07	772
ENSG00000058063	142.631	196.223	102.437	1.91556	0.937764	0.937764	0.522041	-0.937764	3.76e-09	1.57e-07	773
ENSG00000197930	23.1877	39.8217	10.7123	3.71739	1.89429	1.89429	0.269006	-1.89429	3.94e-09	1.64e-07	774
ENSG00000064199	38.0195	61.4639	20.4362	3.00759	1.58861	1.58861	0.332492	-1.58861	3.95e-09	1.64e-07	775
ENSG00000162694	45.4997	69.8547	27.2335	2.56503	1.35898	1.35898	0.389859	-1.35898	3.95e-09	1.64e-07	776
ENSG00000127328	52.284	79.8165	31.6347	2.52307	1.33518	1.33518	0.396342	-1.33518	4.07e-09	1.69e-07	777
ENSG00000113407	373.557	470.567	300.799	1.56439	0.645602	0.645602	0.639226	-0.645602	4.08e-09	1.69e-07	778
ENSG00000231500	63.0485	32.6551	85.8435	0.380403	-1.3944	1.3944	2.62879	1.3944	4.23e-09	1.75e-07	779
ENSG00000141756	50.2582	24.1447	69.8433	0.345698	-1.53241	1.53241	2.89269	1.53241	4.32e-09	1.78e-07	780
ENSG00000006652	132.63	182.029	95.5802	1.90446	0.929384	0.929384	0.525082	-0.929384	4.36e-09	1.8e-07	781
ENSG00000132286	131.488	186.242	90.4224	2.05969	1.04242	1.04242	0.485511	-1.04242	4.45e-09	1.83e-07	782
ENSG00000111321	105.27	65.3754	135.191	0.483579	-1.04818	1.04818	2.06791	1.04818	4.48e-09	1.84e-07	783
ENSG00000017373	34.3035	11.7229	51.239	0.228789	-2.12791	2.12791	4.37083	2.12791	4.52e-09	1.86e-07	784
ENSG00000212710	14.6172	30.7861	2.49059	12.361	3.62772	3.62772	0.0808997	-3.62772	4.53e-09	1.86e-07	785
ENSG00000249437	65.8963	36.0295	88.2964	0.408052	-1.29318	1.29318	2.45067	1.29318	4.7e-09	1.93e-07	786
ENSG00000198353	285.923	209.749	343.053	0.611419	-0.709767	0.709767	1.63554	0.709767	4.72e-09	1.93e-07	787
ENSG00000063046	222.577	157	271.76	0.577716	-0.791567	0.791567	1.73095	0.791567	4.77e-09	1.95e-07	788
ENSG00000185483	48.9821	78.9251	26.5248	2.97552	1.57314	1.57314	0.336076	-1.57314	4.96e-09	2.02e-07	789
ENSG00000198420	54.5319	84.7053	31.9019	2.65518	1.40881	1.40881	0.376622	-1.40881	5e-09	2.04e-07	790
ENSG00000204178	53.4439	81.2997	32.552	2.49753	1.3205	1.3205	0.400396	-1.3205	5.06e-09	2.06e-07	791
ENSG00000187446	160.438	226.117	111.18	2.0338	1.02418	1.02418	0.49169	-1.02418	5.07e-09	2.06e-07	792
ENSG00000115053	1732.46	1424.3	1963.58	0.725358	-0.463234	0.463234	1.37863	0.463234	5.31e-09	2.16e-07	793
ENSG00000137497	334.572	252.463	396.154	0.637285	-0.64999	0.64999	1.56916	0.64999	5.35e-09	2.17e-07	794
ENSG00000133142	771.828	582.124	914.105	0.636824	-0.651032	0.651032	1.57029	0.651032	5.36e-09	2.17e-07	795
ENSG00000214432	197.787	137.852	242.737	0.567907	-0.816274	0.816274	1.76085	0.816274	5.43e-09	2.2e-07	796
ENSG00000124767	127.733	171.357	95.0159	1.80345	0.850761	0.850761	0.554492	-0.850761	5.49e-09	2.22e-07	797
ENSG00000198146	54.5772	82.45	33.6726	2.44858	1.29195	1.29195	0.4084	-1.29195	5.53e-09	2.23e-07	798
ENSG00000230551	128.4	174.85	93.5632	1.86879	0.902107	0.902107	0.535105	-0.902107	5.59e-09	2.25e-07	799
ENSG00000171848	9.16247	0.247109	15.849	0.0155915	-6.0031	6.0031	64.1376	6.0031	5.63e-09	2.27e-07	800
ENSG00000243185	170.554	114.244	212.787	0.536895	-0.897288	0.897288	1.86256	0.897288	5.65e-09	2.27e-07	801
ENSG00000228589	278.368	355.169	220.767	1.60879	0.685979	0.685979	0.621584	-0.685979	5.67e-09	2.27e-07	802
ENSG00000226958	151.793	100.49	190.27	0.528145	-0.920994	0.920994	1.89342	0.920994	6.01e-09	2.41e-07	803
ENSG00000100373	10.0891	0.891932	16.9869	0.052507	-4.25135	4.25135	19.0451	4.25135	6.06e-09	2.43e-07	804
ENSG00000249271	84.1289	49.9341	109.775	0.454877	-1.13645	1.13645	2.1984	1.13645	6.07e-09	2.43e-07	805
ENSG00000138814	617.617	747.106	520.501	1.43536	0.521413	0.521413	0.696689	-0.521413	6.23e-09	2.49e-07	806
ENSG00000123416	125.847	84.0835	157.17	0.534985	-0.902431	0.902431	1.86921	0.902431	6.32e-09	2.52e-07	807
ENSG00000239467	6.54815	14.4415	0.628143	22.9908	4.52298	4.52298	0.0434957	-4.52298	6.34e-09	2.53e-07	808
ENSG00000240720	116.271	162.591	81.5304	1.99424	0.995839	0.995839	0.501444	-0.995839	6.39e-09	2.54e-07	809
ENSG00000106299	65.9025	98.2467	41.6443	2.35919	1.23829	1.23829	0.423875	-1.23829	6.58e-09	2.61e-07	810
ENSG00000164104	130.41	84.3194	164.978	0.511096	-0.968335	0.968335	1.95658	0.968335	6.74e-09	2.68e-07	811
ENSG00000164331	160.266	210.071	122.912	1.70912	0.77325	0.77325	0.585098	-0.77325	6.81e-09	2.7e-07	812
ENSG00000243014	22.144	6.13555	34.1503	0.179663	-2.47663	2.47663	5.56596	2.47663	6.99e-09	2.77e-07	813
ENSG00000237973	9180.07	7571.88	10386.2	0.729033	-0.455945	0.455945	1.37168	0.455945	7e-09	2.77e-07	814
ENSG00000183718	179.394	234.443	138.107	1.69755	0.763451	0.763451	0.589086	-0.763451	7.02e-09	2.77e-07	815
ENSG00000175582	186.093	245.632	141.439	1.73666	0.796314	0.796314	0.575818	-0.796314	7.45e-09	2.94e-07	816
ENSG00000015133	60.8589	31.6665	82.7531	0.382663	-1.38585	1.38585	2.61327	1.38585	7.55e-09	2.98e-07	817
ENSG00000154781	54.9856	84.0408	33.1942	2.53179	1.34016	1.34016	0.394978	-1.34016	7.57e-09	2.98e-07	818
ENSG00000137776	211.517	272.148	166.044	1.63902	0.71283	0.71283	0.610122	-0.71283	7.95e-09	3.12e-07	819
ENSG00000096746	739.597	888.121	628.204	1.41375	0.499523	0.499523	0.707341	-0.499523	8.17e-09	3.21e-07	820
ENSG00000095787	563.889	687.183	471.419	1.45769	0.543687	0.543687	0.686016	-0.543687	8.69e-09	3.41e-07	821
ENSG00000233503	32.8537	12.7654	47.9199	0.266389	-1.90839	1.90839	3.75391	1.90839	8.72e-09	3.41e-07	822
ENSG00000250722	77.6928	120.8	45.3623	2.66301	1.41306	1.41306	0.375515	-1.41306	8.74e-09	3.42e-07	823
ENSG00000225912	37.1126	15.7849	53.1083	0.297221	-1.75039	1.75039	3.3645	1.75039	9.02e-09	3.52e-07	824
ENSG00000257487	54.4051	27.2606	74.7636	0.364624	-1.45552	1.45552	2.74255	1.45552	9.59e-09	3.74e-07	825
ENSG00000145675	140.938	93.3888	176.599	0.528817	-0.91916	0.91916	1.89101	0.91916	9.87e-09	3.85e-07	826
ENSG00000155975	54.5524	82.1489	33.855	2.42649	1.27887	1.27887	0.412118	-1.27887	1e-08	3.89e-07	827
ENSG00000129128	45.0118	73.2216	23.8545	3.06951	1.61801	1.61801	0.325785	-1.61801	1.03e-08	4e-07	828
ENSG00000152700	92.5584	129.191	65.0838	1.985	0.989139	0.989139	0.503778	-0.989139	1.05e-08	4.09e-07	829
ENSG00000163683	35.8642	57.6489	19.5258	2.95245	1.56191	1.56191	0.338702	-1.56191	1.06e-08	4.12e-07	830
ENSG00000197323	163.178	216.317	123.324	1.75406	0.810695	0.810695	0.570107	-0.810695	1.07e-08	4.15e-07	831
ENSG00000107331	32.183	12.7654	46.7462	0.273079	-1.87261	1.87261	3.66194	1.87261	1.08e-08	4.17e-07	832
ENSG00000104833	13.8597	2.12757	22.6587	0.0938965	-3.41278	3.41278	10.65	3.41278	1.13e-08	4.35e-07	833
ENSG00000230850	340.391	257.309	402.702	0.638958	-0.646207	0.646207	1.56505	0.646207	1.17e-08	4.53e-07	834
ENSG00000154124	35.8273	57.7031	19.4205	2.97125	1.57107	1.57107	0.336559	-1.57107	1.18e-08	4.57e-07	835
ENSG00000233101	56.7185	28.7433	77.6999	0.369927	-1.43469	1.43469	2.70323	1.43469	1.2e-08	4.61e-07	836
ENSG00000066654	111.151	153.317	79.527	1.92786	0.947001	0.947001	0.51871	-0.947001	1.22e-08	4.68e-07	837
ENSG00000227742	19.537	41.9186	2.75082	15.2386	3.92966	3.92966	0.0656229	-3.92966	1.24e-08	4.75e-07	838
ENSG00000141458	33.7994	54.2744	18.4432	2.94279	1.55718	1.55718	0.339814	-1.55718	1.27e-08	4.86e-07	839
ENSG00000144867	36.9669	58.885	20.5283	2.86848	1.52028	1.52028	0.348617	-1.52028	1.27e-08	4.86e-07	840
ENSG00000243517	45.0344	19.4068	64.255	0.302029	-1.72724	1.72724	3.31095	1.72724	1.29e-08	4.95e-07	841
ENSG00000121931	45.7287	70.5646	27.1019	2.60368	1.38055	1.38055	0.384072	-1.38055	1.3e-08	4.99e-07	842
ENSG00000144224	210.95	273.074	164.358	1.66146	0.732452	0.732452	0.60188	-0.732452	1.32e-08	5.04e-07	843
ENSG00000226057	64.8792	96.1611	41.4179	2.32173	1.2152	1.2152	0.430714	-1.2152	1.33e-08	5.05e-07	844
ENSG00000197558	51.9338	26.4344	71.0584	0.372009	-1.42659	1.42659	2.6881	1.42659	1.36e-08	5.17e-07	845
ENSG00000113758	249.787	178.608	303.172	0.589131	-0.763338	0.763338	1.69741	0.763338	1.38e-08	5.24e-07	846
ENSG00000172216	27.3383	44.9687	14.1154	3.18578	1.67165	1.67165	0.313895	-1.67165	1.45e-08	5.51e-07	847
ENSG00000076382	23.9431	7.61843	36.1866	0.210532	-2.24789	2.24789	4.74988	2.24789	1.49e-08	5.65e-07	848
ENSG00000111640	82.5941	43.679	111.78	0.390757	-1.35566	1.35566	2.55914	1.35566	1.49e-08	5.64e-07	849
ENSG00000075651	16.8852	3.76087	26.7285	0.140706	-2.82924	2.82924	7.10699	2.82924	1.51e-08	5.7e-07	850
ENSG00000096384	723.048	541.879	858.925	0.630881	-0.664561	0.664561	1.58509	0.664561	1.53e-08	5.79e-07	851
ENSG00000246493	655.808	506.23	767.992	0.65916	-0.601299	0.601299	1.51708	0.601299	1.6e-08	6.06e-07	852
ENSG00000140025	196.129	137.37	240.198	0.571901	-0.806163	0.806163	1.74855	0.806163	1.62e-08	6.11e-07	853
ENSG00000113924	43.9705	68.4489	25.6116	2.67257	1.41823	1.41823	0.374171	-1.41823	1.65e-08	6.21e-07	854
ENSG00000072840	169.987	116.565	210.053	0.554929	-0.849624	0.849624	1.80203	0.849624	1.65e-08	6.21e-07	855
ENSG00000162244	88.3192	52.2435	115.376	0.452811	-1.14302	1.14302	2.20843	1.14302	1.66e-08	6.23e-07	856
ENSG00000183291	93.5625	136.018	61.7211	2.20375	1.13996	1.13996	0.453772	-1.13996	1.74e-08	6.54e-07	857
ENSG00000189180	87.2005	122.724	60.5582	2.02654	1.01902	1.01902	0.493452	-1.01902	1.77e-08	6.65e-07	858
ENSG00000131747	34.8827	11.2401	52.6146	0.213631	-2.22681	2.22681	4.68097	2.22681	1.83e-08	6.86e-07	859
ENSG00000170348	128.806	173.754	95.0942	1.82718	0.86962	0.86962	0.547291	-0.86962	1.83e-08	6.86e-07	860
ENSG00000129535	59.1325	87.4354	37.9053	2.30668	1.20582	1.20582	0.433524	-1.20582	1.84e-08	6.86e-07	861
ENSG00000235162	48.5034	24.0481	66.8449	0.35976	-1.47489	1.47489	2.77963	1.47489	1.89e-08	7.07e-07	862
ENSG00000168209	206.665	271.994	157.667	1.72512	0.786693	0.786693	0.579671	-0.786693	1.93e-08	7.19e-07	863
ENSG00000111669	166.031	107.055	210.263	0.509147	-0.973845	0.973845	1.96407	0.973845	1.95e-08	7.26e-07	864
ENSG00000085719	251.318	185.627	300.587	0.61755	-0.695372	0.695372	1.6193	0.695372	1.95e-08	7.26e-07	865
ENSG00000109572	477.457	581.143	399.692	1.45398	0.540004	0.540004	0.687769	-0.540004	1.95e-08	7.26e-07	866
ENSG00000225031	177.604	126.345	216.047	0.584804	-0.773974	0.773974	1.70997	0.773974	1.96e-08	7.26e-07	867
ENSG00000138162	210.908	290.898	150.915	1.92756	0.946776	0.946776	0.518791	-0.946776	1.98e-08	7.35e-07	868
ENSG00000088325	23.6813	7.37119	35.914	0.205246	-2.28457	2.28457	4.8722	2.28457	2.01e-08	7.45e-07	869
ENSG00000164296	23.2252	39.5858	10.9548	3.61357	1.85342	1.85342	0.276735	-1.85342	2.01e-08	7.45e-07	870
ENSG00000156515	81.5661	114.449	56.9041	2.01126	1.0081	1.0081	0.497202	-1.0081	2.07e-08	7.63e-07	871
ENSG00000153066	125.075	170.402	91.0797	1.87092	0.903745	0.903745	0.534498	-0.903745	2.15e-08	7.92e-07	872
ENSG00000112977	113.061	153.023	83.0889	1.84168	0.881025	0.881025	0.542982	-0.881025	2.2e-08	8.11e-07	873
ENSG00000183077	43.0436	19.7389	60.5221	0.326143	-1.61642	1.61642	3.06614	1.61642	2.21e-08	8.13e-07	874
ENSG00000064652	67.6007	98.7834	44.2136	2.23423	1.15978	1.15978	0.447582	-1.15978	2.25e-08	8.29e-07	875
ENSG00000247400	17.5394	32.0219	6.67758	4.79543	2.26166	2.26166	0.208532	-2.26166	2.32e-08	8.53e-07	876
ENSG00000232694	57.4202	86.4697	35.633	2.42667	1.27898	1.27898	0.412087	-1.27898	2.32e-08	8.52e-07	877
ENSG00000230699	16.7681	3.36312	26.8218	0.125388	-2.99553	2.99553	7.97528	2.99553	2.37e-08	8.68e-07	878
ENSG00000100316	397.551	284.288	482.499	0.589199	-0.763174	0.763174	1.69722	0.763174	2.42e-08	8.85e-07	879
ENSG00000103121	54.7321	83.0524	33.4918	2.47978	1.31021	1.31021	0.403261	-1.31021	2.43e-08	8.87e-07	880
ENSG00000163728	157.617	208.408	119.523	1.74366	0.80212	0.80212	0.573506	-0.80212	2.43e-08	8.87e-07	881
ENSG00000170703	16.5914	3.51382	26.3996	0.133101	-2.90941	2.90941	7.51308	2.90941	2.47e-08	9e-07	882
ENSG00000151500	46.2689	70.2643	28.2724	2.48526	1.3134	1.3134	0.402373	-1.3134	2.47e-08	9.01e-07	883
ENSG00000135387	239.85	172.044	290.705	0.591817	-0.756778	0.756778	1.68971	0.756778	2.47e-08	9e-07	884
ENSG00000055163	58.5527	31.0215	79.2012	0.391679	-1.35226	1.35226	2.55311	1.35226	2.63e-08	9.55e-07	885
ENSG00000213885	21.7064	6.78047	32.9009	0.206088	-2.27867	2.27867	4.8523	2.27867	2.64e-08	9.59e-07	886
ENSG00000115677	643.66	776.649	543.918	1.42788	0.513874	0.513874	0.700339	-0.513874	2.65e-08	9.63e-07	887
ENSG00000120519	79.546	112.375	54.924	2.04601	1.03282	1.03282	0.488755	-1.03282	2.67e-08	9.68e-07	888
ENSG00000198728	50.0855	25.1872	68.7592	0.366309	-1.44887	1.44887	2.72993	1.44887	2.68e-08	9.7e-07	889
ENSG00000100889	48.6008	73.4343	29.9757	2.4498	1.29266	1.29266	0.408197	-1.29266	2.71e-08	9.8e-07	890
ENSG00000106537	31.5204	51.2238	16.7428	3.05945	1.61327	1.61327	0.326856	-1.61327	2.72e-08	9.82e-07	891
ENSG00000142949	159.157	96.9535	205.81	0.471083	-1.08595	1.08595	2.12277	1.08595	2.73e-08	9.85e-07	892
ENSG00000138078	154.873	202.83	118.904	1.70583	0.77047	0.77047	0.586227	-0.77047	2.74e-08	9.87e-07	893
ENSG00000013810	29.7685	11.3792	43.5605	0.261227	-1.93662	1.93662	3.82808	1.93662	2.75e-08	9.9e-07	894
ENSG00000170653	130.819	182.007	92.4288	1.96915	0.977576	0.977576	0.507832	-0.977576	2.75e-08	9.9e-07	895
ENSG00000196230	190.146	125.666	238.506	0.526888	-0.924431	0.924431	1.89794	0.924431	2.78e-08	9.96e-07	896
ENSG00000147604	225.458	164.244	271.369	0.60524	-0.72442	0.72442	1.65224	0.72442	2.78e-08	9.96e-07	897
ENSG00000047346	131.259	176.431	97.3796	1.81178	0.857409	0.857409	0.551943	-0.857409	2.86e-08	1.02e-06	898
ENSG00000070540	53.1576	82.0951	31.4544	2.60997	1.38403	1.38403	0.383146	-1.38403	2.87e-08	1.03e-06	899
ENSG00000244398	187.899	133.867	228.422	0.586051	-0.770902	0.770902	1.70634	0.770902	2.9e-08	1.04e-06	900
ENSG00000158615	81.9551	123.531	50.7734	2.43298	1.28273	1.28273	0.411018	-1.28273	2.96e-08	1.06e-06	901
ENSG00000178764	71.5864	102.78	48.1913	2.13275	1.09271	1.09271	0.468879	-1.09271	3.11e-08	1.11e-06	902
ENSG00000103111	84.971	126.581	53.7637	2.35439	1.23535	1.23535	0.424739	-1.23535	3.14e-08	1.12e-06	903
ENSG00000163602	87.5549	123.025	60.9524	2.01838	1.0132	1.0132	0.495448	-1.0132	3.15e-08	1.12e-06	904
ENSG00000113504	54.3916	28.0022	74.1837	0.377472	-1.40556	1.40556	2.64921	1.40556	3.3e-08	1.17e-06	905
ENSG00000226330	103.301	142.432	73.9535	1.92596	0.94558	0.94558	0.519221	-0.94558	3.3e-08	1.17e-06	906
ENSG00000137970	331.574	235.562	403.582	0.583678	-0.776756	0.776756	1.71327	0.776756	3.38e-08	1.2e-06	907
ENSG00000146674	10.9019	21.7275	2.78264	7.80822	2.96499	2.96499	0.12807	-2.96499	3.51e-08	1.24e-06	908
ENSG00000226742	99.3557	62.248	127.186	0.489423	-1.03084	1.03084	2.04322	1.03084	3.51e-08	1.24e-06	909
ENSG00000196123	52.9002	26.7126	72.5409	0.368242	-1.44128	1.44128	2.71561	1.44128	3.63e-08	1.28e-06	910
ENSG00000115145	56.5041	84.9867	35.1421	2.41837	1.27404	1.27404	0.413501	-1.27404	3.64e-08	1.29e-06	911
ENSG00000233452	19.4405	34.5469	8.11063	4.25946	2.09067	2.09067	0.234772	-2.09067	3.67e-08	1.3e-06	912
ENSG00000103855	77.1349	44.4745	101.63	0.437611	-1.19228	1.19228	2.28513	1.19228	3.82e-08	1.35e-06	913
ENSG00000240498	24.7855	41.4121	12.3155	3.36261	1.74958	1.74958	0.297388	-1.74958	3.99e-08	1.4e-06	914
ENSG00000092531	137.801	183.338	103.648	1.76885	0.822813	0.822813	0.565338	-0.822813	4.05e-08	1.42e-06	915
ENSG00000153291	139.293	183.036	106.486	1.71888	0.781466	0.781466	0.581775	-0.781466	4.06e-08	1.43e-06	916
ENSG00000182272	18.1679	4.74934	28.2318	0.168227	-2.57152	2.57152	5.94436	2.57152	4.08e-08	1.43e-06	917
ENSG00000136156	123.968	171.909	88.0122	1.95323	0.965865	0.965865	0.511971	-0.965865	4.14e-08	1.45e-06	918
ENSG00000103342	290.258	362.39	236.158	1.53452	0.617787	0.617787	0.65167	-0.617787	4.24e-08	1.49e-06	919
ENSG00000078140	257.312	325.298	206.323	1.57665	0.656861	0.656861	0.634257	-0.656861	4.26e-08	1.49e-06	920
ENSG00000236287	104.188	142.528	75.4333	1.88946	0.917974	0.917974	0.529252	-0.917974	4.38e-08	1.53e-06	921
ENSG00000184349	155.116	204.927	117.758	1.74024	0.799288	0.799288	0.574633	-0.799288	4.4e-08	1.54e-06	922
ENSG00000138385	108.282	146.223	79.8265	1.83177	0.873236	0.873236	0.545921	-0.873236	4.51e-08	1.57e-06	923
ENSG00000065882	87.8953	122.187	62.1767	1.96516	0.974643	0.974643	0.508866	-0.974643	4.56e-08	1.59e-06	924
ENSG00000100813	637.256	507.386	734.658	0.690642	-0.53399	0.53399	1.44793	0.53399	4.6e-08	1.6e-06	925
ENSG00000169131	60.1189	88.4464	38.8733	2.27525	1.18602	1.18602	0.439513	-1.18602	4.98e-08	1.73e-06	926
ENSG00000145016	198.16	254.451	155.941	1.63171	0.706385	0.706385	0.612854	-0.706385	5.1e-08	1.77e-06	927
ENSG00000130766	25.8247	44.4856	11.8291	3.7607	1.911	1.911	0.265908	-1.911	5.24e-08	1.82e-06	928
ENSG00000227323	13.4501	25.2721	4.58361	5.51359	2.46299	2.46299	0.18137	-2.46299	5.3e-08	1.84e-06	929
ENSG00000186635	165.381	116.534	202.016	0.576852	-0.793726	0.793726	1.73355	0.793726	5.61e-08	1.94e-06	930
ENSG00000163694	102.955	141.594	73.9759	1.91405	0.936627	0.936627	0.522453	-0.936627	5.63e-08	1.95e-06	931
ENSG00000151694	86.1231	119.403	61.1632	1.9522	0.965103	0.965103	0.512242	-0.965103	5.93e-08	2.05e-06	932
ENSG00000125691	485.916	375.21	568.946	0.659482	-0.600595	0.600595	1.51634	0.600595	5.97e-08	2.06e-06	933
ENSG00000072134	68.4065	97.977	46.2287	2.1194	1.08366	1.08366	0.471832	-1.08366	5.98e-08	2.06e-06	934
ENSG00000171606	99.2824	137.585	70.5553	1.95003	0.963497	0.963497	0.512812	-0.963497	6.05e-08	2.08e-06	935
ENSG00000110713	133.525	176.354	101.403	1.73913	0.798368	0.798368	0.574999	-0.798368	6.08e-08	2.09e-06	936
ENSG00000058091	78.5744	113.924	52.0625	2.18821	1.12975	1.12975	0.456995	-1.12975	6.31e-08	2.17e-06	937
ENSG00000181744	14.9669	27.2609	5.74642	4.74399	2.2461	2.2461	0.210793	-2.2461	6.41e-08	2.2e-06	938
ENSG00000065328	12.1617	2.27818	19.5743	0.116386	-3.10301	3.10301	8.59209	3.10301	6.45e-08	2.21e-06	939
ENSG00000177311	69.1683	101.931	44.5967	2.28561	1.19258	1.19258	0.43752	-1.19258	6.66e-08	2.28e-06	940
ENSG00000082641	241.414	304.908	193.793	1.57337	0.653857	0.653857	0.635579	-0.653857	6.72e-08	2.3e-06	941
ENSG00000083223	162.603	208.448	128.219	1.62572	0.701077	0.701077	0.615113	-0.701077	7.01e-08	2.39e-06	942
ENSG00000232274	312.217	238.409	367.573	0.648603	-0.624594	0.624594	1.54178	0.624594	7.22e-08	2.46e-06	943
ENSG00000143624	122.117	82.6435	151.722	0.544702	-0.87646	0.87646	1.83587	0.87646	7.65e-08	2.61e-06	944
ENSG00000231503	52.7839	27.068	72.0709	0.375575	-1.41283	1.41283	2.66259	1.41283	7.99e-08	2.72e-06	945
ENSG00000155096	83.7176	116.437	59.1777	1.96759	0.976427	0.976427	0.508237	-0.976427	7.99e-08	2.72e-06	946
ENSG00000251192	54.2336	79.118	35.5704	2.22427	1.15333	1.15333	0.449586	-1.15333	8.02e-08	2.73e-06	947
ENSG00000255193	35.9915	15.6344	51.2593	0.305006	-1.71309	1.71309	3.27863	1.71309	8.11e-08	2.75e-06	948
ENSG00000122779	140.314	186.972	105.321	1.77527	0.828035	0.828035	0.563296	-0.828035	8.2e-08	2.78e-06	949
ENSG00000120686	68.1741	98.7404	45.2493	2.18214	1.12574	1.12574	0.458266	-1.12574	8.25e-08	2.8e-06	950
ENSG00000233671	4.30585	10.047	0	#DIV/0!	#DIV/0!	#DIV/0!	0	#NAME?	8.26e-08	2.8e-06	951
ENSG00000125826	105.013	141.323	77.7809	1.81694	0.861512	0.861512	0.550375	-0.861512	8.33e-08	2.82e-06	952
ENSG00000103642	48.5598	73.0477	30.1938	2.41929	1.27459	1.27459	0.413344	-1.27459	8.42e-08	2.84e-06	953
ENSG00000112335	148.344	195.137	113.248	1.7231	0.785003	0.785003	0.580351	-0.785003	8.73e-08	2.94e-06	954
ENSG00000109320	71.0882	42.509	92.5226	0.459445	-1.12204	1.12204	2.17654	1.12204	8.94e-08	3.01e-06	955
ENSG00000164659	67.2648	96.5594	45.2938	2.13185	1.0921	1.0921	0.469077	-1.0921	8.98e-08	3.02e-06	956
ENSG00000198911	152.741	200.209	117.141	1.70913	0.773263	0.773263	0.585093	-0.773263	9.01e-08	3.03e-06	957
ENSG00000074582	175.362	118.982	217.647	0.546675	-0.871245	0.871245	1.82924	0.871245	9.04e-08	3.04e-06	958
ENSG00000249779	9.42182	19.1058	2.15886	8.84992	3.14566	3.14566	0.112995	-3.14566	9.42e-08	3.16e-06	959
ENSG00000227077	29.839	11.7229	43.426	0.26995	-1.88923	1.88923	3.70438	1.88923	9.43e-08	3.16e-06	960
ENSG00000239843	232.037	159.668	286.314	0.557667	-0.842524	0.842524	1.79318	0.842524	9.43e-08	3.16e-06	961
ENSG00000156508	797.638	652.293	906.647	0.719456	-0.475021	0.475021	1.38994	0.475021	9.62e-08	3.22e-06	962
ENSG00000019549	4.37041	10.1976	0	#DIV/0!	#DIV/0!	#DIV/0!	0	#NAME?	9.66e-08	3.23e-06	963
ENSG00000179241	40.4313	62.3022	24.0282	2.59288	1.37456	1.37456	0.385671	-1.37456	9.86e-08	3.29e-06	964
ENSG00000187244	34.8102	16.5805	48.4824	0.34199	-1.54797	1.54797	2.92406	1.54797	9.92e-08	3.31e-06	965
ENSG00000052802	23.1795	39.5433	10.9067	3.62561	1.85822	1.85822	0.275816	-1.85822	1.06e-07	3.53e-06	966
ENSG00000145075	167.605	218.101	129.733	1.68116	0.749453	0.749453	0.594829	-0.749453	1.07e-07	3.57e-06	967
ENSG00000196458	162.306	213.9	123.612	1.73042	0.791119	0.791119	0.577896	-0.791119	1.08e-07	3.59e-06	968
ENSG00000137767	39.3415	18.955	54.6314	0.346962	-1.52715	1.52715	2.88216	1.52715	1.09e-07	3.63e-06	969
ENSG00000249475	27.1278	44.9376	13.7705	3.26332	1.70634	1.70634	0.306437	-1.70634	1.11e-07	3.68e-06	970
ENSG00000197608	119.655	158.645	90.4127	1.75468	0.811205	0.811205	0.569906	-0.811205	1.15e-07	3.81e-06	971
ENSG00000250469	56.896	32.6664	75.0681	0.435158	-1.20039	1.20039	2.29802	1.20039	1.17e-07	3.87e-06	972
ENSG00000220804	51.1416	76.562	32.0763	2.38687	1.25512	1.25512	0.418959	-1.25512	1.21e-07	4.01e-06	973
ENSG00000179978	61.0174	34.5895	80.8383	0.427885	-1.22471	1.22471	2.33708	1.22471	1.26e-07	4.17e-06	974
ENSG00000070526	7.00268	14.8929	1.085	13.7262	3.77886	3.77886	0.0728533	-3.77886	1.27e-07	4.18e-06	975
ENSG00000152969	20.6382	7.17812	30.7332	0.233562	-2.09812	2.09812	4.28151	2.09812	1.27e-07	4.2e-06	976
ENSG00000184304	713.518	583.329	811.16	0.719129	-0.475677	0.475677	1.39057	0.475677	1.27e-07	4.18e-06	977
ENSG00000135226	5.12392	11.6805	0.206472	56.5718	5.82201	5.82201	0.0176767	-5.82201	1.3e-07	4.28e-06	978
ENSG00000110888	108.341	72.1018	135.521	0.532035	-0.910408	0.910408	1.87958	0.910408	1.3e-07	4.28e-06	979
ENSG00000124177	326.763	253.463	381.739	0.663969	-0.590812	0.590812	1.50609	0.590812	1.3e-07	4.28e-06	980
ENSG00000179218	1299.05	1067.12	1473	0.724452	-0.465037	0.465037	1.38035	0.465037	1.3e-07	4.28e-06	981
ENSG00000198796	19.9121	35.1802	8.46092	4.15797	2.05588	2.05588	0.240502	-2.05588	1.38e-07	4.51e-06	982
ENSG00000246859	34.8051	15.6343	49.1831	0.31788	-1.65344	1.65344	3.14584	1.65344	1.41e-07	4.62e-06	983
ENSG00000074800	413.382	305.487	494.304	0.618015	-0.694287	0.694287	1.61808	0.694287	1.41e-07	4.6e-06	984
ENSG00000233937	244.567	305.46	198.897	1.53577	0.618962	0.618962	0.651139	-0.618962	1.41e-07	4.6e-06	985
ENSG00000128923	46.5337	70.1792	28.7995	2.43682	1.285	1.285	0.410371	-1.285	1.44e-07	4.69e-06	986
ENSG00000104231	91.0867	125.871	64.9987	1.93651	0.953462	0.953462	0.516392	-0.953462	1.44e-07	4.69e-06	987
ENSG00000062716	109.141	145.633	81.7726	1.78095	0.832646	0.832646	0.561498	-0.832646	1.45e-07	4.71e-06	988
ENSG00000122008	59.0438	87.7902	37.4841	2.34206	1.22778	1.22778	0.426974	-1.22778	1.46e-07	4.75e-06	989
ENSG00000072832	160.204	107.452	199.767	0.537888	-0.894623	0.894623	1.85912	0.894623	1.46e-07	4.74e-06	990
ENSG00000153233	14.9406	3.51379	23.5108	0.149454	-2.74222	2.74222	6.691	2.74222	1.5e-07	4.86e-06	991
ENSG00000185737	55.2491	28.4654	75.3368	0.377843	-1.40414	1.40414	2.64661	1.40414	1.5e-07	4.86e-06	992
ENSG00000144401	121.684	164.116	89.8596	1.82636	0.868974	0.868974	0.547536	-0.868974	1.55e-07	5.02e-06	993
ENSG00000172789	262.833	196.822	312.341	0.630151	-0.66623	0.66623	1.58692	0.66623	1.59e-07	5.15e-06	994
ENSG00000135018	227.468	289.925	180.626	1.60512	0.682679	0.682679	0.623007	-0.682679	1.62e-07	5.23e-06	995
ENSG00000197332	160.421	114.858	194.593	0.590246	-0.760611	0.760611	1.69421	0.760611	1.65e-07	5.33e-06	996
ENSG00000090861	442.851	534.558	374.07	1.42903	0.515037	0.515037	0.699775	-0.515037	1.65e-07	5.33e-06	997
ENSG00000008513	354.536	273.608	415.232	0.658928	-0.601807	0.601807	1.51762	0.601807	1.68e-07	5.43e-06	998
ENSG00000176046	239.468	313.599	183.869	1.70556	0.770242	0.770242	0.586319	-0.770242	1.69e-07	5.43e-06	999
ENSG00000256429	179.808	234.09	139.096	1.68294	0.75098	0.75098	0.5942	-0.75098	1.7e-07	5.46e-06	1000
ENSG00000161960	139.076	92.4627	174.037	0.531283	-0.912448	0.912448	1.88224	0.912448	1.72e-07	5.54e-06	1001
ENSG00000205634	107.152	71.511	133.882	0.534134	-0.904726	0.904726	1.87219	0.904726	1.72e-07	5.54e-06	1002
ENSG00000099974	123.843	163.727	93.9301	1.74307	0.801631	0.801631	0.5737	-0.801631	1.73e-07	5.55e-06	1003
ENSG00000000419	79.5103	110.85	56.0053	1.97928	0.984978	0.984978	0.505233	-0.984978	1.75e-07	5.62e-06	1004
ENSG00000143401	54.182	30.1835	72.181	0.418164	-1.25786	1.25786	2.3914	1.25786	1.84e-07	5.9e-06	1005
ENSG00000104205	66.1075	93.0652	45.8893	2.02804	1.02008	1.02008	0.493088	-1.02008	1.88e-07	6.01e-06	1006
ENSG00000254024	47.2506	70.2213	30.0225	2.33895	1.22586	1.22586	0.427542	-1.22586	1.93e-07	6.17e-06	1007
ENSG00000104412	78.3144	109.422	54.984	1.99006	0.992814	0.992814	0.502497	-0.992814	1.93e-07	6.16e-06	1008
ENSG00000065060	145.343	190.624	111.383	1.71143	0.7752	0.7752	0.584308	-0.7752	1.94e-07	6.17e-06	1009
ENSG00000110696	219.459	276.438	176.725	1.56422	0.645446	0.645446	0.639295	-0.645446	1.96e-07	6.23e-06	1010
ENSG00000171570	21.4343	39.3275	8.01437	4.90712	2.29488	2.29488	0.203786	-2.29488	1.97e-07	6.28e-06	1011
ENSG00000092621	186.398	238.968	146.971	1.62596	0.701292	0.701292	0.615021	-0.701292	2e-07	6.35e-06	1012
ENSG00000166401	14.0375	25.4229	5.49844	4.62365	2.20903	2.20903	0.216279	-2.20903	2.01e-07	6.37e-06	1013
ENSG00000073921	99.6664	133.844	74.0332	1.80789	0.854307	0.854307	0.553131	-0.854307	2.02e-07	6.42e-06	1014
ENSG00000134333	85.3077	55.0385	108.01	0.509571	-0.972644	0.972644	1.96243	0.972644	2.03e-07	6.45e-06	1015
ENSG00000255074	16.2946	3.85743	25.6225	0.150549	-2.7317	2.7317	6.64236	2.7317	2.2e-07	6.97e-06	1016
ENSG00000105281	33.5194	52.3941	19.3634	2.70584	1.43607	1.43607	0.369572	-1.43607	2.22e-07	7.03e-06	1017
ENSG00000227097	32.9714	13.4528	47.6103	0.282561	-1.82336	1.82336	3.53905	1.82336	2.3e-07	7.27e-06	1018
ENSG00000111907	121.024	160.634	91.3159	1.7591	0.814836	0.814836	0.568473	-0.814836	2.32e-07	7.33e-06	1019
ENSG00000173638	44.2504	22.662	60.4418	0.374939	-1.41527	1.41527	2.6671	1.41527	2.33e-07	7.34e-06	1020
ENSG00000085552	19.5014	5.98507	29.6386	0.201935	-2.30804	2.30804	4.95209	2.30804	2.36e-07	7.45e-06	1021
ENSG00000137274	43.3183	19.8355	60.9304	0.325544	-1.61908	1.61908	3.07178	1.61908	2.39e-07	7.51e-06	1022
ENSG00000125772	91.8274	126.399	65.8987	1.91808	0.939665	0.939665	0.521354	-0.939665	2.39e-07	7.51e-06	1023
ENSG00000228253	1517.15	1247.35	1719.5	0.725416	-0.463119	0.463119	1.37852	0.463119	2.42e-07	7.62e-06	1024
ENSG00000013374	218.068	276.804	174.016	1.59068	0.669646	0.669646	0.628661	-0.669646	2.43e-07	7.64e-06	1025
ENSG00000159674	410.78	495.543	347.207	1.42722	0.513212	0.513212	0.700661	-0.513212	2.46e-07	7.72e-06	1026
ENSG00000196693	85.4433	119.727	59.7305	2.00446	1.00321	1.00321	0.498888	-1.00321	2.49e-07	7.81e-06	1027
ENSG00000221983	132.173	88.1762	165.17	0.533852	-0.905488	0.905488	1.87318	0.905488	2.54e-07	7.95e-06	1028
ENSG00000252197	710.525	555.435	826.844	0.671753	-0.573997	0.573997	1.48864	0.573997	2.56e-07	8.02e-06	1029
ENSG00000005379	32.7991	15.2906	45.9304	0.332907	-1.58681	1.58681	3.00384	1.58681	2.58e-07	8.06e-06	1030
ENSG00000169570	129.644	89.8633	159.479	0.56348	-0.827565	0.827565	1.77469	0.827565	2.64e-07	8.24e-06	1031
ENSG00000164742	24.6545	8.85394	36.5049	0.242541	-2.0437	2.0437	4.12301	2.0437	2.66e-07	8.29e-06	1032
ENSG00000104728	74.5957	46.9686	95.316	0.492767	-1.02102	1.02102	2.02936	1.02102	2.66e-07	8.29e-06	1033
ENSG00000136451	73.1221	102.533	51.0639	2.00794	1.00571	1.00571	0.498024	-1.00571	2.67e-07	8.31e-06	1034
ENSG00000186184	168.641	120.886	204.458	0.591249	-0.758162	0.758162	1.69133	0.758162	2.9e-07	9.02e-06	1035
ENSG00000256222	222.469	167.179	263.936	0.633406	-0.658798	0.658798	1.57877	0.658798	2.91e-07	9.03e-06	1036
ENSG00000257550	63.5276	91.6055	42.4693	2.15698	1.10901	1.10901	0.463611	-1.10901	3.04e-07	9.44e-06	1037
ENSG00000174780	150.94	197.801	115.794	1.70821	0.772487	0.772487	0.585407	-0.772487	3.04e-07	9.43e-06	1038
ENSG00000205863	20.8641	35.0296	10.2401	3.42083	1.77435	1.77435	0.292327	-1.77435	3.05e-07	9.46e-06	1039
ENSG00000214485	139.103	94.5396	172.526	0.547973	-0.867823	0.867823	1.82491	0.867823	3.11e-07	9.61e-06	1040
ENSG00000134970	60.8935	88.1991	40.4142	2.18238	1.1259	1.1259	0.458216	-1.1259	3.17e-07	9.79e-06	1041
ENSG00000175224	71.4259	101.212	49.0861	2.06193	1.044	1.044	0.484982	-1.044	3.34e-07	1.03e-05	1042
ENSG00000065609	17.3105	30.7862	7.20369	4.27367	2.09547	2.09547	0.233991	-2.09547	3.37e-07	1.04e-05	1043
ENSG00000126970	48.0559	26.0791	64.5385	0.404087	-1.30726	1.30726	2.47472	1.30726	3.38e-07	1.04e-05	1044
ENSG00000009694	50.0935	73.0904	32.8459	2.22525	1.15397	1.15397	0.449387	-1.15397	3.4e-07	1.05e-05	1045
ENSG00000188419	60.6975	88.8985	39.5467	2.24794	1.1686	1.1686	0.444853	-1.1686	3.41e-07	1.05e-05	1046
ENSG00000136828	71.318	44.4436	91.4737	0.485862	-1.04138	1.04138	2.0582	1.04138	3.42e-07	1.05e-05	1047
ENSG00000002587	18.146	31.5702	8.07785	3.90824	1.96652	1.96652	0.25587	-1.96652	3.56e-07	1.09e-05	1048
ENSG00000170502	81.9653	112.785	58.8507	1.91645	0.938439	0.938439	0.521797	-0.938439	3.57e-07	1.1e-05	1049
ENSG00000257851	587.189	731.645	478.847	1.52793	0.611579	0.611579	0.65448	-0.611579	3.63e-07	1.11e-05	1050
ENSG00000180488	259.743	197.748	306.24	0.64573	-0.630996	0.630996	1.54863	0.630996	3.65e-07	1.12e-05	1051
ENSG00000155066	22.4713	7.86551	33.4256	0.235314	-2.08734	2.08734	4.24965	2.08734	3.67e-07	1.12e-05	1052
ENSG00000189007	42.1853	21.2756	57.8675	0.367661	-1.44355	1.44355	2.7199	1.44355	3.68e-07	1.12e-05	1053
ENSG00000100442	175.863	225.774	138.43	1.63096	0.705721	0.705721	0.613136	-0.705721	3.71e-07	1.13e-05	1054
ENSG00000232811	42.5302	64.1818	26.2915	2.44117	1.28757	1.28757	0.40964	-1.28757	3.72e-07	1.14e-05	1055
ENSG00000182578	140.719	96.1729	174.129	0.552308	-0.856456	0.856456	1.81059	0.856456	3.74e-07	1.14e-05	1056
ENSG00000228278	4.05264	9.45617	0	#DIV/0!	#DIV/0!	#DIV/0!	0	#NAME?	3.75e-07	1.14e-05	1057
ENSG00000142534	214.491	159.182	255.972	0.621873	-0.685308	0.685308	1.60805	0.685308	3.8e-07	1.16e-05	1058
ENSG00000232888	358.189	277.716	418.544	0.663528	-0.591772	0.591772	1.5071	0.591772	3.81e-07	1.16e-05	1059
ENSG00000141441	99.6485	66.0628	124.838	0.529189	-0.918145	0.918145	1.88968	0.918145	3.92e-07	1.19e-05	1060
ENSG00000147408	20.0032	33.7939	9.66009	3.4983	1.80666	1.80666	0.285853	-1.80666	3.93e-07	1.19e-05	1061
ENSG00000064933	51.4768	74.917	33.8967	2.21016	1.14415	1.14415	0.452457	-1.14415	4.17e-07	1.26e-05	1062
ENSG00000003989	34.5156	14.3449	49.6437	0.288957	-1.79107	1.79107	3.46072	1.79107	4.2e-07	1.27e-05	1063
ENSG00000119402	111.524	150.555	82.251	1.83044	0.872187	0.872187	0.546318	-0.872187	4.2e-07	1.27e-05	1064
ENSG00000157911	35.3147	54.3284	21.0544	2.58038	1.36758	1.36758	0.38754	-1.36758	4.22e-07	1.27e-05	1065
ENSG00000138801	74.3522	103.124	52.7735	1.95408	0.966491	0.966491	0.511749	-0.966491	4.22e-07	1.27e-05	1066
ENSG00000118260	150.4	196.18	116.064	1.69028	0.757259	0.757259	0.591619	-0.757259	4.22e-07	1.27e-05	1067
ENSG00000063180	22.0649	5.09301	34.7939	0.146377	-2.77224	2.77224	6.83169	2.77224	4.24e-07	1.28e-05	1068
ENSG00000138600	34.0091	52.556	20.0989	2.61488	1.38674	1.38674	0.382427	-1.38674	4.3e-07	1.3e-05	1069
ENSG00000105426	159.859	104.132	201.654	0.516387	-0.953475	0.953475	1.93653	0.953475	4.32e-07	1.3e-05	1070
ENSG00000224536	177.585	225.438	141.695	1.59101	0.669947	0.669947	0.62853	-0.669947	4.4e-07	1.32e-05	1071
ENSG00000180867	427.423	522.695	355.97	1.46837	0.554214	0.554214	0.681028	-0.554214	4.42e-07	1.33e-05	1072
ENSG00000112183	20.452	35.7285	8.99463	3.9722	1.98994	1.98994	0.25175	-1.98994	4.47e-07	1.34e-05	1073
ENSG00000135164	108.451	143.386	82.2504	1.74328	0.801805	0.801805	0.573631	-0.801805	4.47e-07	1.34e-05	1074
ENSG00000197757	257.903	194.941	305.124	0.638892	-0.646355	0.646355	1.56521	0.646355	4.48e-07	1.34e-05	1075
ENSG00000150093	484.1	591.226	403.755	1.46432	0.550232	0.550232	0.68291	-0.550232	4.54e-07	1.36e-05	1076
ENSG00000184678	81.6501	111.707	59.1071	1.88991	0.918321	0.918321	0.529124	-0.918321	4.66e-07	1.39e-05	1077
ENSG00000196549	1700.22	1964.06	1502.34	1.30733	0.386625	0.386625	0.764917	-0.386625	4.79e-07	1.43e-05	1078
ENSG00000160216	108.606	74.133	134.461	0.551335	-0.859	0.859	1.81378	0.859	4.86e-07	1.45e-05	1079
ENSG00000197860	24.4551	42.6059	10.8419	3.92974	1.97443	1.97443	0.25447	-1.97443	5.03e-07	1.5e-05	1080
ENSG00000166165	32.9187	13.4529	47.5181	0.28311	-1.82056	1.82056	3.53219	1.82056	5.09e-07	1.51e-05	1081
ENSG00000254701	77.5871	49.0423	98.9958	0.495398	-1.01334	1.01334	2.01858	1.01334	5.22e-07	1.55e-05	1082
ENSG00000255152	43.4875	22.963	58.8809	0.389991	-1.35849	1.35849	2.56416	1.35849	5.26e-07	1.56e-05	1083
ENSG00000163346	62.9763	34.0835	84.646	0.402659	-1.31237	1.31237	2.48349	1.31237	5.35e-07	1.59e-05	1084
ENSG00000117289	281.853	219.97	328.265	0.670098	-0.577555	0.577555	1.49232	0.577555	5.45e-07	1.62e-05	1085
ENSG00000249249	59.5839	85.9209	39.8311	2.15713	1.10911	1.10911	0.463579	-1.10911	5.48e-07	1.62e-05	1086
ENSG00000089775	48.4983	72.0167	30.8594	2.3337	1.22262	1.22262	0.428503	-1.22262	5.52e-07	1.63e-05	1087
ENSG00000242951	58.555	33.0524	77.6819	0.425484	-1.23282	1.23282	2.35027	1.23282	5.55e-07	1.64e-05	1088
ENSG00000101004	19.6489	7.02755	29.1149	0.241373	-2.05067	2.05067	4.14297	2.05067	5.63e-07	1.66e-05	1089
ENSG00000017260	158.024	201.583	125.355	1.6081	0.685353	0.685353	0.621853	-0.685353	5.75e-07	1.7e-05	1090
ENSG00000165816	7.8661	0.49425	13.395	0.0368981	-4.76031	4.76031	27.1016	4.76031	5.83e-07	1.72e-05	1091
ENSG00000233766	90.8004	55.3593	117.381	0.47162	-1.0843	1.0843	2.12035	1.0843	5.87e-07	1.73e-05	1092
ENSG00000170471	172.563	220.163	136.863	1.60863	0.685837	0.685837	0.621645	-0.685837	6.03e-07	1.78e-05	1093
ENSG00000138640	145.168	105.22	175.129	0.600812	-0.735013	0.735013	1.66441	0.735013	6.05e-07	1.78e-05	1094
ENSG00000234193	16.9687	36.0183	2.68156	13.4318	3.74758	3.74758	0.0744501	-3.74758	6.06e-07	1.78e-05	1095
ENSG00000092421	96.0922	62.8386	121.032	0.519188	-0.94567	0.94567	1.92608	0.94567	6.32e-07	1.86e-05	1096
ENSG00000065883	97.2305	131.149	71.7917	1.8268	0.869315	0.869315	0.547407	-0.869315	6.5e-07	1.91e-05	1097
ENSG00000143365	31.2679	14.3986	43.9199	0.327837	-1.60895	1.60895	3.05029	1.60895	6.54e-07	1.92e-05	1098
ENSG00000143013	37.3716	56.2089	23.2437	2.41825	1.27396	1.27396	0.413523	-1.27396	6.6e-07	1.93e-05	1099
ENSG00000187109	221.385	167.715	261.637	0.641024	-0.641551	0.641551	1.56	0.641551	6.67e-07	1.95e-05	1100
ENSG00000147113	10.2237	1.23564	16.9648	0.0728356	-3.77921	3.77921	13.7295	3.77921	6.69e-07	1.95e-05	1101
ENSG00000145012	253.724	316.282	206.805	1.52938	0.612942	0.612942	0.653862	-0.612942	6.73e-07	1.96e-05	1102
ENSG00000125046	8.31805	16.8816	1.89539	8.90665	3.15488	3.15488	0.112276	-3.15488	6.83e-07	1.99e-05	1103
ENSG00000172731	23.2664	9.15525	33.8497	0.270468	-1.88647	1.88647	3.6973	1.88647	6.88e-07	2e-05	1104
ENSG00000165678	137.181	178.902	105.89	1.68951	0.756604	0.756604	0.591888	-0.756604	6.97e-07	2.03e-05	1105
ENSG00000134046	96.3113	130.268	70.8439	1.8388	0.878766	0.878766	0.543832	-0.878766	7.07e-07	2.06e-05	1106
ENSG00000168214	94.5775	130.322	67.7693	1.92302	0.943376	0.943376	0.520015	-0.943376	7.11e-07	2.07e-05	1107
ENSG00000172292	170.556	215.939	136.519	1.58175	0.661526	0.661526	0.632209	-0.661526	7.14e-07	2.07e-05	1108
ENSG00000211459	9121.85	7592.32	10269	0.739344	-0.435682	0.435682	1.35255	0.435682	7.23e-07	2.1e-05	1109
ENSG00000155636	22.6422	41.0802	8.81362	4.66099	2.22064	2.22064	0.214547	-2.22064	7.42e-07	2.15e-05	1110
ENSG00000113070	10.6035	20.1368	3.45358	5.8307	2.54367	2.54367	0.171506	-2.54367	7.48e-07	2.17e-05	1111
ENSG00000198237	50.3119	28.4538	66.7054	0.426558	-1.22918	1.22918	2.34434	1.22918	7.56e-07	2.19e-05	1112
ENSG00000197063	22.1432	36.6746	11.2447	3.26151	1.70554	1.70554	0.306607	-1.70554	7.69e-07	2.22e-05	1113
ENSG00000165983	54.3999	76.7859	37.6105	2.04161	1.02971	1.02971	0.48981	-1.02971	7.9e-07	2.28e-05	1114
ENSG00000055211	33.9244	53.4594	19.2732	2.77378	1.47185	1.47185	0.360519	-1.47185	7.93e-07	2.29e-05	1115
ENSG00000144635	36.4533	55.6722	22.0392	2.52606	1.33689	1.33689	0.395874	-1.33689	8.01e-07	2.31e-05	1116
ENSG00000131725	71.9805	99.417	51.4032	1.93406	0.951636	0.951636	0.517046	-0.951636	8.01e-07	2.31e-05	1117
ENSG00000232452	86.4023	51.749	112.392	0.460432	-1.11894	1.11894	2.17187	1.11894	8.08e-07	2.33e-05	1118
ENSG00000150764	36.31	55.1779	22.1591	2.49008	1.31619	1.31619	0.401593	-1.31619	8.12e-07	2.34e-05	1119
ENSG00000244560	35.5656	18.117	48.6521	0.37238	-1.42515	1.42515	2.68543	1.42515	8.19e-07	2.35e-05	1120
ENSG00000167978	1120.76	940.454	1256	0.748771	-0.417404	0.417404	1.33552	0.417404	8.22e-07	2.36e-05	1121
ENSG00000221818	13.4593	24.3918	5.26002	4.6372	2.21325	2.21325	0.215648	-2.21325	8.28e-07	2.38e-05	1122
ENSG00000167900	39.2411	20.4378	53.3435	0.383135	-1.38407	1.38407	2.61004	1.38407	8.34e-07	2.39e-05	1123
ENSG00000134910	109.423	145.343	82.4832	1.76209	0.81729	0.81729	0.567507	-0.81729	8.4e-07	2.41e-05	1124
ENSG00000198901	60.6975	33.1496	81.3583	0.407452	-1.2953	1.2953	2.45428	1.2953	8.51e-07	2.43e-05	1125
ENSG00000120594	38.0187	58.4986	22.6588	2.58172	1.36833	1.36833	0.387339	-1.36833	8.55e-07	2.44e-05	1126
ENSG00000164032	82.1145	111.193	60.3054	1.84383	0.882709	0.882709	0.542348	-0.882709	8.63e-07	2.47e-05	1127
ENSG00000246316	49.0904	69.7042	33.6301	2.07267	1.05149	1.05149	0.482469	-1.05149	9.11e-07	2.6e-05	1128
ENSG00000141556	127.824	91.7556	154.875	0.59245	-0.755235	0.755235	1.68791	0.755235	9.11e-07	2.6e-05	1129
ENSG00000123384	11.243	1.8805	18.2649	0.102957	-3.27989	3.27989	9.7128	3.27989	9.13e-07	2.6e-05	1130
ENSG00000178162	32.7667	50.2778	19.6333	2.56085	1.35662	1.35662	0.390496	-1.35662	9.18e-07	2.61e-05	1131
ENSG00000163110	70.892	97.6214	50.845	1.91998	0.94109	0.94109	0.520839	-0.94109	9.23e-07	2.63e-05	1132
ENSG00000075292	166.123	209.857	133.322	1.57407	0.654496	0.654496	0.635297	-0.654496	9.26e-07	2.63e-05	1133
ENSG00000125850	256.174	315.916	211.367	1.49463	0.579789	0.579789	0.669062	-0.579789	9.5e-07	2.7e-05	1134
ENSG00000116128	94.5848	62.8386	118.394	0.530757	-0.913878	0.913878	1.8841	0.913878	9.64e-07	2.73e-05	1135
ENSG00000242128	90.7159	124.229	65.581	1.89428	0.921653	0.921653	0.527904	-0.921653	9.95e-07	2.82e-05	1136
ENSG00000204681	92.0128	61.0125	115.263	0.529333	-0.917753	0.917753	1.88917	0.917753	1.01e-06	2.86e-05	1137
ENSG00000235095	62.2507	88.3927	42.6443	2.07279	1.05157	1.05157	0.482442	-1.05157	1.02e-06	2.89e-05	1138
ENSG00000113811	77.6524	106.595	55.9453	1.90535	0.930054	0.930054	0.524839	-0.930054	1.04e-06	2.93e-05	1139
ENSG00000144824	18.9731	39.3507	3.68987	10.6645	3.41475	3.41475	0.0937689	-3.41475	1.05e-06	2.97e-05	1140
ENSG00000124831	318.855	386.685	267.982	1.44295	0.529021	0.529021	0.693025	-0.529021	1.05e-06	2.96e-05	1141
ENSG00000253683	64.1981	39.1457	82.9874	0.471707	-1.08404	1.08404	2.11996	1.08404	1.06e-06	2.99e-05	1142
ENSG00000139514	82.0671	113.19	58.7248	1.92747	0.946708	0.946708	0.518815	-0.946708	1.06e-06	2.98e-05	1143
ENSG00000164924	270.816	359.103	204.6	1.75514	0.81159	0.81159	0.569754	-0.81159	1.06e-06	2.98e-05	1144
ENSG00000180448	31.7053	13.8505	45.0964	0.307132	-1.70307	1.70307	3.25593	1.70307	1.07e-06	3e-05	1145
ENSG00000131051	1066.04	1234.06	940.021	1.3128	0.392649	0.392649	0.76173	-0.392649	1.09e-06	3.06e-05	1146
ENSG00000138363	85.7374	54.5756	109.109	0.500194	-0.999439	0.999439	1.99922	0.999439	1.1e-06	3.09e-05	1147
ENSG00000141380	109.616	144.042	83.7967	1.71895	0.781524	0.781524	0.581752	-0.781524	1.1e-06	3.09e-05	1148
ENSG00000107020	30.1722	13.1092	42.9695	0.30508	-1.71274	1.71274	3.27783	1.71274	1.13e-06	3.16e-05	1149
ENSG00000149328	30.1291	50.923	14.5338	3.50377	1.80891	1.80891	0.285407	-1.80891	1.14e-06	3.19e-05	1150
ENSG00000235552	408.568	326.283	470.281	0.693805	-0.527398	0.527398	1.44133	0.527398	1.15e-06	3.22e-05	1151
ENSG00000170088	104.656	139.809	78.2918	1.78574	0.836522	0.836522	0.559992	-0.836522	1.16e-06	3.25e-05	1152
ENSG00000131781	483.414	582.676	408.967	1.42475	0.51071	0.51071	0.701877	-0.51071	1.17e-06	3.26e-05	1153
ENSG00000249859	116.408	80.2035	143.561	0.558671	-0.839929	0.839929	1.78996	0.839929	1.2e-06	3.34e-05	1154
ENSG00000107362	13.4784	23.8976	5.66407	4.21915	2.07695	2.07695	0.237015	-2.07695	1.22e-06	3.4e-05	1155
ENSG00000130164	20.7326	34.3962	10.4848	3.28058	1.71395	1.71395	0.304824	-1.71395	1.22e-06	3.39e-05	1156
ENSG00000109118	242.109	187.647	282.956	0.663168	-0.592553	0.592553	1.50791	0.592553	1.23e-06	3.41e-05	1157
ENSG00000149809	15.0389	4.25525	23.1266	0.183998	-2.44224	2.44224	5.43484	2.44224	1.25e-06	3.47e-05	1158
ENSG00000247614	663.161	788.398	569.234	1.38502	0.469902	0.469902	0.722014	-0.469902	1.31e-06	3.64e-05	1159
ENSG00000184117	83.2304	53.7378	105.35	0.510089	-0.971179	0.971179	1.96044	0.971179	1.32e-06	3.67e-05	1160
ENSG00000135931	57.9477	33.4929	76.2888	0.439027	-1.18762	1.18762	2.27776	1.18762	1.33e-06	3.68e-05	1161
ENSG00000198833	18.6209	32.3768	8.30401	3.89893	1.96308	1.96308	0.256481	-1.96308	1.35e-06	3.75e-05	1162
ENSG00000182158	52.7211	76.0132	35.2519	2.15629	1.10855	1.10855	0.46376	-1.10855	1.35e-06	3.73e-05	1163
ENSG00000099139	13.8074	24.693	5.64326	4.37566	2.1295	2.1295	0.228537	-2.1295	1.39e-06	3.85e-05	1164
ENSG00000124496	34.3044	17.3218	47.0413	0.368225	-1.44134	1.44134	2.71573	1.44134	1.41e-06	3.89e-05	1165
ENSG00000175348	40.3343	59.325	26.0913	2.27374	1.18507	1.18507	0.439803	-1.18507	1.41e-06	3.88e-05	1166
ENSG00000181885	103.706	140.784	75.8981	1.85491	0.891346	0.891346	0.539111	-0.891346	1.41e-06	3.88e-05	1167
ENSG00000188191	62.3771	38.4046	80.3565	0.477928	-1.06513	1.06513	2.09236	1.06513	1.42e-06	3.92e-05	1168
ENSG00000235423	59.8	85.3305	40.6522	2.09904	1.06973	1.06973	0.476409	-1.06973	1.44e-06	3.97e-05	1169
ENSG00000230221	27.4365	43.0035	15.7613	2.72842	1.44807	1.44807	0.366512	-1.44807	1.45e-06	3.99e-05	1170
ENSG00000119912	62.3298	87.3923	43.533	2.0075	1.0054	1.0054	0.498132	-1.0054	1.46e-06	4.01e-05	1171
ENSG00000246465	8.38028	1.13907	13.8112	0.0824748	-3.5999	3.5999	12.1249	3.5999	1.48e-06	4.06e-05	1172
ENSG00000123178	30.0341	46.6134	17.5996	2.64856	1.40521	1.40521	0.377564	-1.40521	1.48e-06	4.07e-05	1173
ENSG00000137710	113.074	149.351	85.8656	1.73936	0.798559	0.798559	0.574923	-0.798559	1.49e-06	4.08e-05	1174
ENSG00000108511	42.135	22.8123	56.627	0.402852	-1.31168	1.31168	2.4823	1.31168	1.51e-06	4.13e-05	1175
ENSG00000132341	91.3185	60.518	114.419	0.528915	-0.918891	0.918891	1.89066	0.918891	1.52e-06	4.15e-05	1176
ENSG00000188316	238.338	294.767	196.017	1.50378	0.588596	0.588596	0.66499	-0.588596	1.52e-06	4.15e-05	1177
ENSG00000242071	24.1421	9.49883	35.1246	0.270432	-1.88666	1.88666	3.69778	1.88666	1.55e-06	4.25e-05	1178
ENSG00000147535	66.5339	91.4857	47.82	1.91313	0.935932	0.935932	0.522705	-0.935932	1.58e-06	4.3e-05	1179
ENSG00000152137	113.298	78.2801	139.561	0.560902	-0.834179	0.834179	1.78284	0.834179	1.58e-06	4.3e-05	1180
ENSG00000237263	16.2648	28.1528	7.3488	3.83094	1.9377	1.9377	0.261033	-1.9377	1.6e-06	4.36e-05	1181
ENSG00000239719	29.5032	14.3562	40.8635	0.351322	-1.50913	1.50913	2.84639	1.50913	1.6e-06	4.35e-05	1182
ENSG00000095585	29.6106	14.2055	41.1644	0.345093	-1.53494	1.53494	2.89777	1.53494	1.62e-06	4.4e-05	1183
ENSG00000236493	32.8659	51.1815	19.1292	2.67558	1.41985	1.41985	0.373751	-1.41985	1.62e-06	4.41e-05	1184
ENSG00000185641	288.65	218.015	341.625	0.638171	-0.647986	0.647986	1.56698	0.647986	1.68e-06	4.56e-05	1185
ENSG00000167658	616.809	492.068	710.364	0.692698	-0.529701	0.529701	1.44363	0.529701	1.68e-06	4.56e-05	1186
ENSG00000251201	69.2382	96.7093	48.6349	1.98848	0.991663	0.991663	0.502898	-0.991663	1.69e-06	4.58e-05	1187
ENSG00000236552	36.0234	19.1056	48.7116	0.392219	-1.35027	1.35027	2.54959	1.35027	1.7e-06	4.6e-05	1188
ENSG00000240409	314.888	248.864	364.407	0.682928	-0.550194	0.550194	1.46428	0.550194	1.71e-06	4.62e-05	1189
ENSG00000100522	45.8296	72.1561	26.0847	2.76622	1.46792	1.46792	0.361504	-1.46792	1.75e-06	4.72e-05	1190
ENSG00000152078	19.2264	32.6666	9.14623	3.57159	1.83657	1.83657	0.279987	-1.83657	1.76e-06	4.76e-05	1191
ENSG00000140479	37.2931	19.1482	50.9017	0.376179	-1.41051	1.41051	2.65831	1.41051	1.76e-06	4.74e-05	1192
ENSG00000154358	84.7631	47.2897	112.868	0.418982	-1.25504	1.25504	2.38674	1.25504	1.77e-06	4.77e-05	1193
ENSG00000233559	13.0005	24.4998	4.37601	5.59865	2.48508	2.48508	0.178614	-2.48508	1.84e-06	4.97e-05	1194
ENSG00000197217	129.417	165.662	102.233	1.62044	0.696386	0.696386	0.617116	-0.696386	1.87e-06	5.03e-05	1195
ENSG00000101849	135.077	174.635	105.409	1.65674	0.728344	0.728344	0.603596	-0.728344	1.88e-06	5.05e-05	1196
ENSG00000226221	46.7988	26.8747	61.7418	0.435276	-1.2	1.2	2.29739	1.2	1.9e-06	5.09e-05	1197
ENSG00000186472	67.3608	94.3783	47.0976	2.00389	1.0028	1.0028	0.49903	-1.0028	1.9e-06	5.09e-05	1198
ENSG00000196876	613.226	755.145	506.787	1.49006	0.575375	0.575375	0.671112	-0.575375	1.91e-06	5.13e-05	1199
ENSG00000234498	25.739	10.885	36.8796	0.295149	-1.76048	1.76048	3.38812	1.76048	1.93e-06	5.17e-05	1200
ENSG00000141736	60.3254	33.6859	80.305	0.419475	-1.25334	1.25334	2.38393	1.25334	1.93e-06	5.17e-05	1201
ENSG00000215262	14.9358	4.25518	22.9463	0.185441	-2.43097	2.43097	5.39255	2.43097	1.94e-06	5.18e-05	1202
ENSG00000198732	24.5649	9.74597	35.6791	0.273156	-1.8722	1.8722	3.66091	1.8722	1.94e-06	5.2e-05	1203
ENSG00000153944	116.654	80.0523	144.105	0.555516	-0.8481	0.8481	1.80013	0.8481	1.95e-06	5.21e-05	1204
ENSG00000108773	47.3402	26.7666	62.7704	0.426421	-1.22965	1.22965	2.3451	1.22965	1.99e-06	5.31e-05	1205
ENSG00000117151	45.6413	66.7619	29.8008	2.24028	1.16368	1.16368	0.446373	-1.16368	2e-06	5.34e-05	1206
ENSG00000234145	31.7199	14.4954	44.6383	0.324729	-1.62269	1.62269	3.07949	1.62269	2.03e-06	5.41e-05	1207
ENSG00000257971	9.26341	18.2135	2.55083	7.14024	2.83597	2.83597	0.140051	-2.83597	2.04e-06	5.43e-05	1208
ENSG00000131171	34.1051	52.2664	20.4842	2.55154	1.35137	1.35137	0.39192	-1.35137	2.04e-06	5.43e-05	1209
ENSG00000132846	127.597	163.932	100.347	1.63365	0.7081	0.7081	0.612126	-0.7081	2.08e-06	5.54e-05	1210
ENSG00000183891	36.5335	54.6296	22.9614	2.37919	1.25047	1.25047	0.420311	-1.25047	2.09e-06	5.55e-05	1211
ENSG00000198855	21.237	33.9331	11.7149	2.89657	1.53434	1.53434	0.345236	-1.53434	2.16e-06	5.73e-05	1212
ENSG00000225357	19.7875	33.1606	9.75776	3.39838	1.76485	1.76485	0.294258	-1.76485	2.17e-06	5.75e-05	1213
ENSG00000255151	38.0547	60.518	21.2072	2.85365	1.51281	1.51281	0.350428	-1.51281	2.18e-06	5.79e-05	1214
ENSG00000105204	25.6803	11.0356	36.6638	0.300994	-1.73219	1.73219	3.32233	1.73219	2.2e-06	5.82e-05	1215
ENSG00000250067	147.582	102.456	181.426	0.564725	-0.824381	0.824381	1.77077	0.824381	2.2e-06	5.83e-05	1216
ENSG00000090661	52.8175	31.0756	69.1239	0.449563	-1.15341	1.15341	2.22438	1.15341	2.22e-06	5.87e-05	1217
ENSG00000187210	81.564	109.301	60.7612	1.79886	0.847084	0.847084	0.555907	-0.847084	2.23e-06	5.89e-05	1218
ENSG00000069424	14.0927	4.00801	21.6562	0.185074	-2.43382	2.43382	5.40324	2.43382	2.26e-06	5.98e-05	1219
ENSG00000119771	26.1108	40.6173	15.231	2.66676	1.41509	1.41509	0.374987	-1.41509	2.27e-06	5.99e-05	1220
ENSG00000233912	39.2442	58.4446	24.8439	2.35247	1.23418	1.23418	0.425085	-1.23418	2.27e-06	5.99e-05	1221
ENSG00000139154	289.707	226.577	337.053	0.67223	-0.572973	0.572973	1.48759	0.572973	2.29e-06	6.03e-05	1222
ENSG00000073905	65.0434	40.9295	83.1288	0.492362	-1.02221	1.02221	2.03103	1.02221	2.3e-06	6.05e-05	1223
ENSG00000132475	119.216	157.842	90.2459	1.74902	0.806544	0.806544	0.57175	-0.806544	2.3e-06	6.04e-05	1224
ENSG00000250763	45.1447	25.4883	59.8871	0.425606	-1.23241	1.23241	2.34959	1.23241	2.33e-06	6.12e-05	1225
ENSG00000166794	312.667	391.398	253.619	1.54325	0.625971	0.625971	0.647984	-0.625971	2.36e-06	6.19e-05	1226
ENSG00000213144	112.333	78.033	138.059	0.565216	-0.823126	0.823126	1.76924	0.823126	2.37e-06	6.23e-05	1227
ENSG00000177189	60.1597	89.543	38.1222	2.34884	1.23195	1.23195	0.425742	-1.23195	2.39e-06	6.26e-05	1228
ENSG00000203865	54.9357	77.4852	38.0236	2.03782	1.02703	1.02703	0.490721	-1.02703	2.41e-06	6.32e-05	1229
ENSG00000158417	148.3	194.289	113.809	1.70715	0.771591	0.771591	0.585771	-0.771591	2.44e-06	6.39e-05	1230
ENSG00000136261	33.1009	16.0322	45.9025	0.349266	-1.5176	1.5176	2.86315	1.5176	2.46e-06	6.44e-05	1231
ENSG00000171121	103.312	136.08	78.7366	1.72829	0.789348	0.789348	0.578606	-0.789348	2.48e-06	6.49e-05	1232
ENSG00000088756	18.162	6.38269	26.9965	0.236427	-2.08053	2.08053	4.22964	2.08053	2.5e-06	6.54e-05	1233
ENSG00000172869	136.39	176.43	106.36	1.6588	0.730142	0.730142	0.602845	-0.730142	2.54e-06	6.62e-05	1234
ENSG00000240654	14.2565	25.1873	6.05845	4.15739	2.05568	2.05568	0.240536	-2.05568	2.55e-06	6.64e-05	1235
ENSG00000186468	752.69	617.616	853.995	0.723208	-0.467516	0.467516	1.38273	0.467516	2.56e-06	6.66e-05	1236
ENSG00000106263	188.115	142.162	222.581	0.638697	-0.646797	0.646797	1.56569	0.646797	2.58e-06	6.71e-05	1237
ENSG00000196584	26.112	11.1321	37.347	0.298072	-1.74627	1.74627	3.35489	1.74627	2.62e-06	6.82e-05	1238
ENSG00000160799	71.7115	42.2502	93.8074	0.450392	-1.15075	1.15075	2.22029	1.15075	2.63e-06	6.82e-05	1239
ENSG00000145692	11.6643	20.6735	4.90744	4.21268	2.07474	2.07474	0.237378	-2.07474	2.64e-06	6.86e-05	1240
ENSG00000169299	175.147	219.422	141.941	1.54587	0.628419	0.628419	0.646885	-0.628419	2.72e-06	7.06e-05	1241
ENSG00000237039	34.1498	13.4526	49.6727	0.270826	-1.88456	1.88456	3.69241	1.88456	2.73e-06	7.06e-05	1242
ENSG00000197969	209.836	259.545	172.554	1.50413	0.588931	0.588931	0.664835	-0.588931	2.75e-06	7.13e-05	1243
ENSG00000143353	57.118	80.6122	39.4974	2.04095	1.02924	1.02924	0.489968	-1.02924	2.76e-06	7.15e-05	1244
ENSG00000164675	12.152	22.5229	4.37389	5.14939	2.3644	2.3644	0.194198	-2.3644	2.79e-06	7.21e-05	1245
ENSG00000169714	246.256	304.451	202.609	1.50265	0.587511	0.587511	0.66549	-0.587511	2.8e-06	7.24e-05	1246
ENSG00000229314	3.09454	7.22059	0	#DIV/0!	#DIV/0!	#DIV/0!	0	#NAME?	2.82e-06	7.27e-05	1247
ENSG00000240868	13.0247	23.1563	5.42594	4.2677	2.09346	2.09346	0.234318	-2.09346	2.82e-06	7.28e-05	1248
ENSG00000118181	379.312	287.261	448.35	0.640707	-0.642263	0.642263	1.56078	0.642263	2.83e-06	7.28e-05	1249
ENSG00000241279	519.833	416.042	597.677	0.696099	-0.522635	0.522635	1.43658	0.522635	2.83e-06	7.28e-05	1250
ENSG00000047849	420.239	495.412	363.86	1.36155	0.445247	0.445247	0.734459	-0.445247	2.9e-06	7.47e-05	1251
ENSG00000156194	520.454	416.537	598.393	0.696093	-0.522649	0.522649	1.43659	0.522649	2.91e-06	7.48e-05	1252
ENSG00000171867	61.3044	84.0601	44.2377	1.90019	0.926147	0.926147	0.526262	-0.926147	2.92e-06	7.49e-05	1253
ENSG00000223949	11.095	20.6424	3.93448	5.24653	2.39136	2.39136	0.190602	-2.39136	2.95e-06	7.56e-05	1254
ENSG00000145882	98.9599	69.5878	120.989	0.575158	-0.79797	0.79797	1.73865	0.79797	2.95e-06	7.56e-05	1255
ENSG00000001461	82.6759	54.4364	103.856	0.524155	-0.931934	0.931934	1.90783	0.931934	2.96e-06	7.58e-05	1256
ENSG00000150347	158.183	200.208	126.664	1.58062	0.660487	0.660487	0.632665	-0.660487	2.96e-06	7.58e-05	1257
ENSG00000069275	694.428	815.508	603.618	1.35103	0.434063	0.434063	0.740174	-0.434063	2.96e-06	7.58e-05	1258
ENSG00000150656	5.41305	11.7344	0.672054	17.4605	4.12602	4.12602	0.0572722	-4.12602	2.98e-06	7.61e-05	1259
ENSG00000197451	150.084	110.398	179.849	0.613838	-0.70407	0.70407	1.62909	0.70407	3e-06	7.65e-05	1260
ENSG00000249264	228.578	171.541	271.355	0.632166	-0.661624	0.661624	1.58186	0.661624	3e-06	7.65e-05	1261
ENSG00000232573	50.2538	28.5929	66.4994	0.429973	-1.21768	1.21768	2.32573	1.21768	3.02e-06	7.71e-05	1262
ENSG00000169218	359.735	430.128	306.94	1.40134	0.48681	0.48681	0.713601	-0.48681	3.03e-06	7.71e-05	1263
ENSG00000235912	50.5393	25.4766	69.3364	0.367435	-1.44444	1.44444	2.72157	1.44444	3.04e-06	7.74e-05	1264
ENSG00000081721	36.9073	55.3286	23.0912	2.39609	1.26068	1.26068	0.417347	-1.26068	3.04e-06	7.73e-05	1265
ENSG00000159267	126.733	162.707	99.753	1.6311	0.705848	0.705848	0.613082	-0.705848	3.04e-06	7.74e-05	1266
ENSG00000140105	98.0424	129.257	74.6316	1.73193	0.792381	0.792381	0.57739	-0.792381	3.05e-06	7.75e-05	1267
ENSG00000214192	110.332	78.195	134.435	0.581655	-0.781764	0.781764	1.71923	0.781764	3.07e-06	7.8e-05	1268
ENSG00000132256	74.898	102.684	54.0585	1.89949	0.925615	0.925615	0.526456	-0.925615	3.08e-06	7.8e-05	1269
ENSG00000170919	127.961	165.997	99.4348	1.6694	0.739331	0.739331	0.599017	-0.739331	3.08e-06	7.8e-05	1270
ENSG00000243199	200.308	149.973	238.06	0.62998	-0.666621	0.666621	1.58735	0.666621	3.09e-06	7.82e-05	1271
ENSG00000163349	108.155	140.582	83.8339	1.67691	0.745809	0.745809	0.596333	-0.745809	3.11e-06	7.88e-05	1272
ENSG00000137154	337.448	269.839	388.155	0.695185	-0.524531	0.524531	1.43847	0.524531	3.11e-06	7.87e-05	1273
ENSG00000214223	134.873	97.5787	162.844	0.599215	-0.738853	0.738853	1.66885	0.738853	3.14e-06	7.93e-05	1274
ENSG00000145242	202.802	152.1	240.828	0.631573	-0.662979	0.662979	1.58335	0.662979	3.2e-06	8.09e-05	1275
ENSG00000188848	22.2064	34.9216	12.67	2.75624	1.4627	1.4627	0.362813	-1.4627	3.21e-06	8.1e-05	1276
ENSG00000114439	167.811	212.749	134.108	1.58641	0.665762	0.665762	0.630356	-0.665762	3.24e-06	8.16e-05	1277
ENSG00000037637	46.555	66.5997	31.5215	2.11283	1.07918	1.07918	0.473298	-1.07918	3.26e-06	8.2e-05	1278
ENSG00000165417	148.155	188.582	117.835	1.60039	0.678421	0.678421	0.624849	-0.678421	3.34e-06	8.4e-05	1279
ENSG00000187416	118.589	82.4273	145.71	0.565693	-0.821909	0.821909	1.76774	0.821909	3.41e-06	8.58e-05	1280
ENSG00000102010	25.5752	10.7344	36.7058	0.292445	-1.77376	1.77376	3.41945	1.77376	3.43e-06	8.62e-05	1281
ENSG00000186132	31.8959	49.2896	18.8505	2.61476	1.38668	1.38668	0.382444	-1.38668	3.47e-06	8.71e-05	1282
ENSG00000182871	28.4918	13.0125	40.1012	0.324492	-1.62374	1.62374	3.08174	1.62374	3.5e-06	8.77e-05	1283
ENSG00000118705	117.772	152.962	91.3792	1.67392	0.743231	0.743231	0.5974	-0.743231	3.6e-06	9.03e-05	1284
ENSG00000183486	2496.57	2822.84	2251.87	1.25355	0.326024	0.326024	0.797732	-0.326024	3.62e-06	9.06e-05	1285
ENSG00000144381	383.607	460.413	326.002	1.4123	0.498046	0.498046	0.708065	-0.498046	3.69e-06	9.25e-05	1286
ENSG00000073712	39.5896	59.0468	24.9967	2.36218	1.24012	1.24012	0.423338	-1.24012	3.72e-06	9.29e-05	1287
ENSG00000101844	32.2699	49.1387	19.6182	2.50475	1.32466	1.32466	0.399242	-1.32466	3.79e-06	9.47e-05	1288
ENSG00000122547	44.846	24.7897	59.8883	0.413932	-1.27254	1.27254	2.41586	1.27254	3.8e-06	9.5e-05	1289
ENSG00000241278	26.4381	11.0356	37.9901	0.290485	-1.78346	1.78346	3.44251	1.78346	3.85e-06	9.6e-05	1290
ENSG00000066455	112.325	144.482	88.2076	1.63798	0.711919	0.711919	0.610508	-0.711919	3.85e-06	9.6e-05	1291
ENSG00000123159	55.8379	33.6974	72.4432	0.465156	-1.10421	1.10421	2.14982	1.10421	3.88e-06	9.68e-05	1292
ENSG00000185432	11.3799	2.7724	17.8354	0.155443	-2.68554	2.68554	6.43322	2.68554	3.96e-06	9.86e-05	1293
ENSG00000081665	36.648	57.8541	20.7435	2.78902	1.47976	1.47976	0.358549	-1.47976	4e-06	9.95e-05	1294
ENSG00000204410	41.1132	22.7159	54.9112	0.413684	-1.2734	1.2734	2.4173	1.2734	4e-06	9.95e-05	1295
ENSG00000215158	39.3214	20.6311	53.3391	0.38679	-1.37038	1.37038	2.58538	1.37038	4.05e-06	0.000100539	1296
ENSG00000066926	324.275	386.995	277.235	1.39591	0.481203	0.481203	0.71638	-0.481203	4.11e-06	0.000101871	1297
ENSG00000253718	162.264	206.432	129.139	1.59852	0.67674	0.67674	0.625577	-0.67674	4.22e-06	0.000104729	1298
ENSG00000226471	19.1719	31.3228	10.0588	3.11398	1.63876	1.63876	0.321132	-1.63876	4.26e-06	0.00010557	1299
ENSG00000146776	87.8725	60.2286	108.605	0.554564	-0.850575	0.850575	1.80322	0.850575	4.27e-06	0.000105593	1300
ENSG00000214455	95.3056	126.098	72.2114	1.74623	0.804246	0.804246	0.572661	-0.804246	4.27e-06	0.000105593	1301
ENSG00000131503	530.164	621.138	461.933	1.34465	0.427232	0.427232	0.743687	-0.427232	4.27e-06	0.00010557	1302
ENSG00000254996	530.164	621.138	461.933	1.34465	0.427232	0.427232	0.743687	-0.427232	4.27e-06	0.00010557	1303
ENSG00000243884	171.14	123.067	207.194	0.593971	-0.751535	0.751535	1.68358	0.751535	4.32e-06	0.000106672	1304
ENSG00000099204	68.9902	43.9378	87.7795	0.500547	-0.998423	0.998423	1.99781	0.998423	4.41e-06	0.00010879	1305
ENSG00000174136	58.5899	81.3001	41.5572	1.95634	0.968157	0.968157	0.511158	-0.968157	4.44e-06	0.000109456	1306
ENSG00000110237	13.7511	4.55629	20.6471	0.220675	-2.18001	2.18001	4.53156	2.18001	4.46e-06	0.000109709	1307
ENSG00000103495	79.1786	51.0076	100.307	0.508516	-0.975636	0.975636	1.96651	0.975636	4.61e-06	0.000113333	1308
ENSG00000010270	37.3924	55.973	23.4569	2.38621	1.25472	1.25472	0.419075	-1.25472	4.63e-06	0.000113839	1309
ENSG00000105856	39.7355	57.348	26.5262	2.16194	1.11233	1.11233	0.462548	-1.11233	4.63e-06	0.000113839	1310
ENSG00000175175	16.4938	28.1103	7.78143	3.61248	1.85299	1.85299	0.276818	-1.85299	4.66e-06	0.00011429	1311
ENSG00000081377	22.7381	35.7171	13.0039	2.74665	1.45767	1.45767	0.364079	-1.45767	4.66e-06	0.00011429	1312
ENSG00000111788	25.6415	11.5299	36.2251	0.318286	-1.65161	1.65161	3.14183	1.65161	4.7e-06	0.00011509	1313
ENSG00000134057	12.7169	3.51376	19.6192	0.179097	-2.48118	2.48118	5.58355	2.48118	4.71e-06	0.000115488	1314
ENSG00000189057	26.9995	44.8298	13.6267	3.28985	1.71802	1.71802	0.303965	-1.71802	4.82e-06	0.000117891	1315
ENSG00000217075	15.6212	30.9676	4.11137	7.53219	2.91307	2.91307	0.132764	-2.91307	4.84e-06	0.000118321	1316
ENSG00000162636	11.9891	3.01954	18.7163	0.161332	-2.6319	2.6319	6.19841	2.6319	4.85e-06	0.000118379	1317
ENSG00000003147	191.723	238.872	156.361	1.52769	0.611353	0.611353	0.654582	-0.611353	4.85e-06	0.000118379	1318
ENSG00000141959	51.2446	26.7124	69.6438	0.383557	-1.38249	1.38249	2.60717	1.38249	4.97e-06	0.000121101	1319
ENSG00000175455	243.553	188.817	284.605	0.663437	-0.591968	0.591968	1.5073	0.591968	4.97e-06	0.000121101	1320
ENSG00000083937	36.0249	54.189	22.4019	2.41895	1.27438	1.27438	0.413403	-1.27438	4.99e-06	0.000121512	1321
ENSG00000173442	87.7597	59.2829	109.117	0.543295	-0.880193	0.880193	1.84062	0.880193	5.01e-06	0.000121924	1322
ENSG00000049449	110.878	143.258	86.5924	1.65439	0.726303	0.726303	0.604451	-0.726303	5.03e-06	0.000122391	1323
ENSG00000253369	17.0623	5.49082	25.741	0.213311	-2.22897	2.22897	4.688	2.22897	5.09e-06	0.000123595	1324
ENSG00000198865	38.117	56.7149	24.1685	2.34665	1.2306	1.2306	0.42614	-1.2306	5.09e-06	0.000123595	1325
ENSG00000166415	52.0252	73.5419	35.8877	2.04922	1.03508	1.03508	0.48799	-1.03508	5.09e-06	0.000123595	1326
ENSG00000118680	64.2727	90.1338	44.8769	2.00847	1.00609	1.00609	0.497892	-1.00609	5.13e-06	0.000124349	1327
ENSG00000173334	20.8254	9.05855	29.6506	0.30551	-1.71071	1.71071	3.27322	1.71071	5.14e-06	0.000124581	1328
ENSG00000138434	146.837	107.132	176.616	0.606579	-0.721232	0.721232	1.64859	0.721232	5.14e-06	0.000124581	1329
ENSG00000100567	150.404	199.879	113.298	1.76419	0.819008	0.819008	0.566832	-0.819008	5.24e-06	0.000126757	1330
ENSG00000128567	50.8088	29.3459	66.9059	0.438614	-1.18898	1.18898	2.27991	1.18898	5.25e-06	0.000126757	1331
ENSG00000151366	63.9002	88.2305	45.6524	1.93266	0.950586	0.950586	0.517422	-0.950586	5.25e-06	0.000126757	1332
ENSG00000250696	13.5865	30.2377	1.09809	27.5367	4.78328	4.78328	0.0363151	-4.78328	5.36e-06	0.00012948	1333
ENSG00000143575	32.3378	47.9345	20.6402	2.32239	1.21561	1.21561	0.430591	-1.21561	5.38e-06	0.000129888	1334
ENSG00000204175	16.1475	4.59889	24.809	0.185372	-2.43151	2.43151	5.39457	2.43151	5.48e-06	0.000132113	1335
ENSG00000005810	261.578	317.41	219.705	1.44471	0.530783	0.530783	0.692179	-0.530783	5.51e-06	0.000132825	1336
ENSG00000196935	37.9562	56.7683	23.847	2.38052	1.25128	1.25128	0.420076	-1.25128	5.55e-06	0.000133644	1337
ENSG00000005108	29.2283	44.7332	17.5996	2.54172	1.34581	1.34581	0.393434	-1.34581	5.6e-06	0.000134676	1338
ENSG00000057704	15.6603	27.025	7.13668	3.78678	1.92097	1.92097	0.264077	-1.92097	5.68e-06	0.000136592	1339
ENSG00000135829	260.534	205.366	301.91	0.680222	-0.555922	0.555922	1.47011	0.555922	5.69e-06	0.000136611	1340
ENSG00000151150	778.528	653.072	872.62	0.748404	-0.418111	0.418111	1.33618	0.418111	5.69e-06	0.000136611	1341
ENSG00000156453	20.8872	33.3848	11.5139	2.89951	1.53581	1.53581	0.344885	-1.53581	5.72e-06	0.000137275	1342
ENSG00000143970	155.883	116.877	185.137	0.631301	-0.663601	0.663601	1.58403	0.663601	5.75e-06	0.000137902	1343
ENSG00000167670	46.6242	25.4347	62.5163	0.406849	-1.29744	1.29744	2.45792	1.29744	5.77e-06	0.000138255	1344
ENSG00000230055	16.4069	5.09304	24.8924	0.204603	-2.2891	2.2891	4.88752	2.2891	5.84e-06	0.000139734	1345
ENSG00000166689	231.41	180.631	269.493	0.670263	-0.577202	0.577202	1.49195	0.577202	5.85e-06	0.000139823	1346
ENSG00000064763	41.3768	59.8731	27.5047	2.17683	1.12223	1.12223	0.459383	-1.12223	5.89e-06	0.000140822	1347
ENSG00000061676	164.947	207.216	133.245	1.55515	0.637057	0.637057	0.643023	-0.637057	5.97e-06	0.000142586	1348
ENSG00000013573	34.9685	18.4068	47.3898	0.388414	-1.36433	1.36433	2.57457	1.36433	6e-06	0.000143225	1349
ENSG00000230876	110.164	61.7186	146.499	0.421291	-1.24711	1.24711	2.37366	1.24711	6.02e-06	0.000143566	1350
ENSG00000072415	116.414	149.683	91.4624	1.63656	0.710663	0.710663	0.611039	-0.710663	6.11e-06	0.000145527	1351
ENSG00000151746	188.002	233.477	153.896	1.5171	0.601321	0.601321	0.65915	-0.601321	6.11e-06	0.000145527	1352
ENSG00000232871	35.2566	18.7078	47.6683	0.392458	-1.34939	1.34939	2.54805	1.34939	6.12e-06	0.000145588	1353
ENSG00000141337	87.6749	116.19	66.2884	1.7528	0.809661	0.809661	0.570516	-0.809661	6.19e-06	0.000147119	1354
ENSG00000127329	10.778	2.37472	17.0805	0.139031	-2.84652	2.84652	7.19265	2.84652	6.28e-06	0.000149174	1355
ENSG00000196208	50.0039	70.0172	34.9939	2.00084	1.00061	1.00061	0.49979	-1.00061	6.31e-06	0.000149717	1356
ENSG00000136682	58.9643	81.2997	42.2128	1.92595	0.94557	0.94557	0.519224	-0.94557	6.33e-06	0.000150182	1357
ENSG00000138757	185.46	228.403	153.252	1.49038	0.575681	0.575681	0.670969	-0.575681	6.4e-06	0.000151575	1358
ENSG00000176619	29.2842	14.5494	40.3353	0.360711	-1.47109	1.47109	2.7723	1.47109	6.46e-06	0.000152923	1359
ENSG00000230880	303.178	241.933	349.111	0.692998	-0.529076	0.529076	1.443	0.529076	6.54e-06	0.000154746	1360
ENSG00000138768	132.423	169.156	104.873	1.61295	0.689703	0.689703	0.619981	-0.689703	6.63e-06	0.000156713	1361
ENSG00000109787	65.4067	90.3696	46.6845	1.93575	0.952894	0.952894	0.516595	-0.952894	6.7e-06	0.000158332	1362
ENSG00000061938	72.745	98.6409	53.323	1.84988	0.887429	0.887429	0.540577	-0.887429	6.7e-06	0.000158332	1363
ENSG00000124383	56.7394	79.2372	39.866	1.98759	0.991018	0.991018	0.503123	-0.991018	6.72e-06	0.000158538	1364
ENSG00000113916	113.909	149.981	86.8547	1.7268	0.788105	0.788105	0.579104	-0.788105	6.81e-06	0.00016056	1365
ENSG00000083828	142.748	180.963	114.086	1.58619	0.66557	0.66557	0.63044	-0.66557	6.81e-06	0.00016056	1366
ENSG00000224546	119.508	85.4584	145.045	0.589184	-0.763209	0.763209	1.69726	0.763209	6.87e-06	0.00016185	1367
ENSG00000168003	98.1411	126.998	76.4985	1.66013	0.7313	0.7313	0.602361	-0.7313	6.91e-06	0.000162627	1368
ENSG00000062485	81.2922	53.877	101.853	0.528966	-0.918753	0.918753	1.89048	0.918753	6.98e-06	0.00016408	1369
ENSG00000245832	41.9489	22.7045	56.3822	0.402689	-1.31226	1.31226	2.4833	1.31226	7.1e-06	0.000166745	1370
ENSG00000080298	30.0254	14.9469	41.3342	0.361611	-1.46749	1.46749	2.7654	1.46749	7.12e-06	0.000167093	1371
ENSG00000228232	47.0273	27.7123	61.5135	0.450508	-1.15038	1.15038	2.21972	1.15038	7.23e-06	0.000169614	1372
ENSG00000075420	71.985	94.8376	54.8456	1.72917	0.790083	0.790083	0.578311	-0.790083	7.31e-06	0.000171406	1373
ENSG00000197903	67.9121	98.2773	45.1382	2.17725	1.12251	1.12251	0.459295	-1.12251	7.35e-06	0.000172132	1374
ENSG00000106049	47.9683	29.3997	61.8948	0.474995	-1.07402	1.07402	2.10529	1.07402	7.38e-06	0.000172688	1375
ENSG00000196182	52.2219	71.434	37.8128	1.88915	0.917735	0.917735	0.529339	-0.917735	7.38e-06	0.000172688	1376
ENSG00000188938	107.263	139.412	83.1507	1.67662	0.745558	0.745558	0.596437	-0.745558	7.43e-06	0.000173638	1377
ENSG00000100941	1518.86	1278.02	1699.48	0.752006	-0.411184	0.411184	1.32978	0.411184	7.46e-06	0.00017421	1378
ENSG00000139263	14.1598	4.80344	21.1771	0.226822	-2.14037	2.14037	4.40874	2.14037	7.56e-06	0.000176432	1379
ENSG00000166347	141.66	179.233	113.48	1.57942	0.659392	0.659392	0.633145	-0.659392	7.57e-06	0.000176447	1380
ENSG00000203685	5.89282	0.247141	10.1271	0.024404	-5.35674	5.35674	40.9769	5.35674	7.6e-06	0.000177021	1381
ENSG00000171603	100.368	71.2215	122.229	0.582691	-0.779196	0.779196	1.71617	0.779196	7.61e-06	0.000177131	1382
ENSG00000109323	58.2531	36.4161	74.6308	0.487951	-1.03519	1.03519	2.04939	1.03519	7.62e-06	0.000177341	1383
ENSG00000180178	61.978	84.3618	45.1901	1.86682	0.900584	0.900584	0.53567	-0.900584	7.64e-06	0.000177748	1384
ENSG00000140350	336.525	403.833	286.043	1.41179	0.497525	0.497525	0.708321	-0.497525	7.7e-06	0.000179022	1385
ENSG00000141664	53.5002	74.7665	37.5504	1.9911	0.993564	0.993564	0.502236	-0.993564	7.99e-06	0.000185483	1386
ENSG00000117616	59.1264	81.1492	42.6093	1.9045	0.92941	0.92941	0.525073	-0.92941	8.2e-06	0.000190185	1387
ENSG00000198740	115.813	149.049	90.8864	1.63995	0.713653	0.713653	0.609774	-0.713653	8.21e-06	0.00019031	1388
ENSG00000021300	96.8287	64.8159	120.838	0.536386	-0.898658	0.898658	1.86433	0.898658	8.3e-06	0.000192304	1389
ENSG00000168566	131.722	173.584	100.326	1.73021	0.790944	0.790944	0.577966	-0.790944	8.3e-06	0.00019225	1390
ENSG00000108375	10.4255	1.72989	16.9472	0.102075	-3.29229	3.29229	9.79667	3.29229	8.49e-06	0.000196529	1391
ENSG00000251634	57.4298	36.8249	72.8834	0.505257	-0.98491	0.98491	1.97919	0.98491	8.53e-06	0.000197207	1392
ENSG00000174796	75.4999	100.707	56.5949	1.77943	0.831416	0.831416	0.561977	-0.831416	8.55e-06	0.000197525	1393
ENSG00000004660	16.9234	6.13561	25.0142	0.245285	-2.02747	2.02747	4.07689	2.02747	8.66e-06	0.00020001	1394
ENSG00000141682	16.8838	29.6896	7.27938	4.07859	2.02807	2.02807	0.245183	-2.02807	8.7e-06	0.000200767	1395
ENSG00000140992	123.617	156.313	99.0946	1.57741	0.657555	0.657555	0.633952	-0.657555	8.93e-06	0.000205778	1396
ENSG00000101745	56.3806	80.0211	38.6502	2.07039	1.0499	1.0499	0.483	-1.0499	8.94e-06	0.000206005	1397
ENSG00000089009	575.347	481.641	645.625	0.746008	-0.422738	0.422738	1.34047	0.422738	8.95e-06	0.000206005	1398
ENSG00000183283	146.482	184.767	117.769	1.56889	0.649748	0.649748	0.637392	-0.649748	8.96e-06	0.000206131	1399
ENSG00000134369	28.8083	13.3562	40.3973	0.330621	-1.59675	1.59675	3.02461	1.59675	8.97e-06	0.000206156	1400
ENSG00000254860	187.928	230.79	155.782	1.4815	0.567056	0.567056	0.674993	-0.567056	9.06e-06	0.000208145	1401
ENSG00000069020	71.5908	46.5594	90.3643	0.515241	-0.95668	0.95668	1.94084	0.95668	9.11e-06	0.000209169	1402
ENSG00000187630	32.3625	16.8276	44.0137	0.382325	-1.38713	1.38713	2.61557	1.38713	9.14e-06	0.000209652	1403
ENSG00000249855	299.352	230.577	350.934	0.657038	-0.605952	0.605952	1.52198	0.605952	9.17e-06	0.000210258	1404
ENSG00000205940	161.781	122.036	191.59	0.636964	-0.650717	0.650717	1.56995	0.650717	9.26e-06	0.000212149	1405
ENSG00000164284	51.5598	71.2526	36.7902	1.93673	0.953622	0.953622	0.516335	-0.953622	9.39e-06	0.000214871	1406
ENSG00000197258	90.0626	61.4527	111.52	0.551047	-0.859753	0.859753	1.81473	0.859753	9.48e-06	0.000216846	1407
ENSG00000167110	158.601	197.768	129.227	1.5304	0.613904	0.613904	0.653426	-0.613904	9.49e-06	0.000216881	1408
ENSG00000214185	133.905	171.789	105.492	1.62845	0.703498	0.703498	0.614082	-0.703498	9.5e-06	0.000216881	1409
ENSG00000100722	172.49	214.974	140.627	1.52867	0.612282	0.612282	0.654161	-0.612282	9.5e-06	0.000216881	1410
ENSG00000101361	85.9867	51.6413	111.746	0.462132	-1.11362	1.11362	2.16389	1.11362	9.53e-06	0.000217343	1411
ENSG00000119523	43.5208	61.8507	29.7734	2.07738	1.05476	1.05476	0.481376	-1.05476	9.53e-06	0.000217343	1412
ENSG00000198134	19.11	7.27469	27.9866	0.259935	-1.94378	1.94378	3.84712	1.94378	9.67e-06	0.00022016	1413
ENSG00000113716	93.0409	121.982	71.3352	1.70998	0.773982	0.773982	0.584801	-0.773982	9.8e-06	0.00022298	1414
ENSG00000181852	51.6904	71.1986	37.0593	1.92121	0.942012	0.942012	0.520506	-0.942012	9.84e-06	0.000223871	1415
ENSG00000172732	30.1312	44.7215	19.1886	2.33063	1.22072	1.22072	0.429068	-1.22072	9.96e-06	0.000226383	1416
ENSG00000092607	7.81798	16.7193	1.142	14.6404	3.87188	3.87188	0.0683042	-3.87188	9.97e-06	0.000226383	1417
ENSG00000112305	31.739	48.0538	19.5028	2.46394	1.30097	1.30097	0.405854	-1.30097	1.01e-05	0.00022937	1418
ENSG00000108395	60.1289	86.686	40.2111	2.15577	1.1082	1.1082	0.463871	-1.1082	1.01e-05	0.000229927	1419
ENSG00000174428	256.087	202.132	296.553	0.681603	-0.552996	0.552996	1.46713	0.552996	1.01e-05	0.00022937	1420
ENSG00000165195	12.4322	21.9747	5.27535	4.16554	2.0585	2.0585	0.240065	-2.0585	1.02e-05	0.000231648	1421
ENSG00000253366	54.1647	30.2493	72.1012	0.419539	-1.25312	1.25312	2.38357	1.25312	1.04e-05	0.000235429	1422
ENSG00000256407	39.1982	22.0713	52.0434	0.424094	-1.23754	1.23754	2.35797	1.23754	1.05e-05	0.000238333	1423
ENSG00000089280	728.848	602.263	823.788	0.73109	-0.45188	0.45188	1.36782	0.45188	1.05e-05	0.000236839	1424
ENSG00000123358	14.3357	24.6928	6.56777	3.7597	1.91062	1.91062	0.265979	-1.91062	1.07e-05	0.00024105	1425
ENSG00000136141	31.1027	49.2356	17.5031	2.81296	1.49209	1.49209	0.355497	-1.49209	1.07e-05	0.000240739	1426
ENSG00000090686	88.5176	118.727	65.8606	1.8027	0.850162	0.850162	0.554722	-0.850162	1.09e-05	0.000246666	1427
ENSG00000227857	7.79468	1.13907	12.7864	0.0890849	-3.48867	3.48867	11.2252	3.48867	1.1e-05	0.000248391	1428
ENSG00000143748	106.811	138.906	82.7394	1.67884	0.747468	0.747468	0.595648	-0.747468	1.1e-05	0.000247996	1429
ENSG00000095209	34.7738	19.5034	46.2265	0.421911	-1.24499	1.24499	2.37017	1.24499	1.11e-05	0.000250271	1430
ENSG00000253618	50.8769	70.5113	36.1511	1.95046	0.963815	0.963815	0.512699	-0.963815	1.11e-05	0.000250271	1431
ENSG00000144366	229.362	179.858	266.49	0.674917	-0.567218	0.567218	1.48166	0.567218	1.11e-05	0.000249743	1432
ENSG00000213237	34.7303	18.708	46.7471	0.400196	-1.32122	1.32122	2.49878	1.32122	1.12e-05	0.000251217	1433
ENSG00000158169	43.5629	62.6034	29.2825	2.13791	1.0962	1.0962	0.467747	-1.0962	1.12e-05	0.000251322	1434
ENSG00000165006	98.7991	130.666	74.8988	1.74457	0.802872	0.802872	0.573207	-0.802872	1.12e-05	0.000252233	1435
ENSG00000165591	59.3728	81.6432	42.6701	1.91336	0.936107	0.936107	0.522641	-0.936107	1.13e-05	0.000253078	1436
ENSG00000163659	16.8906	31.8827	5.6465	5.64646	2.49735	2.49735	0.177102	-2.49735	1.17e-05	0.000261526	1437
ENSG00000188157	19.2957	7.82285	27.9003	0.280385	-1.83452	1.83452	3.56652	1.83452	1.17e-05	0.00026213	1438
ENSG00000100852	62.9566	84.5547	46.758	1.80835	0.854673	0.854673	0.552991	-0.854673	1.17e-05	0.000262484	1439
ENSG00000160305	122.458	163.429	91.7286	1.78166	0.833225	0.833225	0.561273	-0.833225	1.17e-05	0.000261756	1440
ENSG00000100647	50.9452	27.2295	68.732	0.396169	-1.33581	1.33581	2.52417	1.33581	1.19e-05	0.000266504	1441
ENSG00000156030	90.0528	118.607	68.6372	1.72803	0.789127	0.789127	0.578694	-0.789127	1.21e-05	0.000270122	1442
ENSG00000042088	41.7717	23.8976	55.1773	0.433106	-1.20721	1.20721	2.30891	1.20721	1.22e-05	0.000271629	1443
ENSG00000129007	46.7478	27.2607	61.3631	0.444252	-1.17055	1.17055	2.25098	1.17055	1.23e-05	0.000274746	1444
ENSG00000112624	144.277	181.307	116.503	1.55624	0.638064	0.638064	0.642575	-0.638064	1.25e-05	0.000278304	1445
ENSG00000089248	215.008	261.672	180.01	1.45366	0.539688	0.539688	0.68792	-0.539688	1.25e-05	0.000277879	1446
ENSG00000204790	91.2337	118.716	70.6221	1.681	0.749322	0.749322	0.594883	-0.749322	1.26e-05	0.000279642	1447
ENSG00000099725	71.9292	47.9457	89.9168	0.533223	-0.907189	0.907189	1.87539	0.907189	1.27e-05	0.000281908	1448
ENSG00000092853	8.09451	1.38618	13.1257	0.105608	-3.24321	3.24321	9.46899	3.24321	1.28e-05	0.000284554	1449
ENSG00000071537	169.743	211.105	138.721	1.5218	0.605775	0.605775	0.657118	-0.605775	1.3e-05	0.000288723	1450
ENSG00000074071	88.5285	53.2204	115.01	0.462747	-1.1117	1.1117	2.16101	1.1117	1.32e-05	0.000292212	1451
ENSG00000240429	85.6914	112.773	65.3802	1.72488	0.786498	0.786498	0.57975	-0.786498	1.32e-05	0.00029289	1452
ENSG00000151715	31.0072	15.6342	42.5369	0.367545	-1.44401	1.44401	2.72076	1.44401	1.35e-05	0.000298674	1453
ENSG00000240373	31.7485	47.4631	19.9625	2.37762	1.24952	1.24952	0.420589	-1.24952	1.35e-05	0.000299061	1454
ENSG00000113068	58.1377	81.4075	40.6853	2.00091	1.00066	1.00066	0.499773	-1.00066	1.35e-05	0.000299593	1455
ENSG00000205861	18.1268	29.5928	9.52735	3.10609	1.6351	1.6351	0.321948	-1.6351	1.36e-05	0.000299675	1456
ENSG00000119943	74.1701	49.8259	92.4283	0.539076	-0.89144	0.89144	1.85503	0.89144	1.37e-05	0.00030252	1457
ENSG00000165416	12.2506	21.2757	5.48182	3.88114	1.95648	1.95648	0.257656	-1.95648	1.39e-05	0.000306207	1458
ENSG00000198668	212.133	265.695	171.962	1.54508	0.627684	0.627684	0.647215	-0.627684	1.39e-05	0.000306063	1459
ENSG00000124783	180.701	224.743	147.67	1.52193	0.6059	0.6059	0.657062	-0.6059	1.39e-05	0.00030708	1460
ENSG00000156103	97.4519	69.6309	118.318	0.588507	-0.764867	0.764867	1.69921	0.764867	1.4e-05	0.000308087	1461
ENSG00000138069	117.973	150.393	93.6576	1.60578	0.68327	0.68327	0.622752	-0.68327	1.4e-05	0.000308113	1462
ENSG00000153560	186.003	139.119	221.166	0.629026	-0.668808	0.668808	1.58976	0.668808	1.4e-05	0.000308728	1463
ENSG00000170871	163.069	203.39	132.828	1.53123	0.614687	0.614687	0.653072	-0.614687	1.4e-05	0.000308087	1464
ENSG00000023572	16.2016	31.7319	4.55391	6.96806	2.80076	2.80076	0.143512	-2.80076	1.42e-05	0.000311478	1465
ENSG00000186298	97.4068	70.1791	117.828	0.595608	-0.747564	0.747564	1.67896	0.747564	1.46e-05	0.000321249	1466
ENSG00000112218	12.425	3.76087	18.9231	0.198744	-2.33101	2.33101	5.03159	2.33101	1.47e-05	0.000322663	1467
ENSG00000235316	17.8707	29.7433	8.96623	3.31726	1.72999	1.72999	0.301454	-1.72999	1.47e-05	0.000321853	1468
ENSG00000105486	36.2204	21.1366	47.5332	0.444671	-1.16919	1.16919	2.24885	1.16919	1.47e-05	0.000321756	1469
ENSG00000240831	1403.87	1191.29	1563.3	0.762032	-0.392076	0.392076	1.31228	0.392076	1.47e-05	0.000322663	1470
ENSG00000074410	22.929	10.5414	32.2197	0.327172	-1.61188	1.61188	3.05649	1.61188	1.49e-05	0.000326878	1471
ENSG00000235984	6.5678	0.49425	11.123	0.0444351	-4.49216	4.49216	22.5047	4.49216	1.51e-05	0.000330346	1472
ENSG00000140319	233.922	184.025	271.345	0.678197	-0.560224	0.560224	1.4745	0.560224	1.52e-05	0.000331477	1473
ENSG00000102595	41.2101	59.6379	27.3893	2.17742	1.12262	1.12262	0.459259	-1.12262	1.53e-05	0.000333931	1474
ENSG00000121060	96.6311	67.8355	118.228	0.57377	-0.801456	0.801456	1.74286	0.801456	1.53e-05	0.000333722	1475
ENSG00000115339	87.0611	61.2171	106.444	0.57511	-0.79809	0.79809	1.7388	0.79809	1.53e-05	0.000333931	1476
ENSG00000182890	23.2598	36.1686	13.5782	2.66372	1.41344	1.41344	0.375415	-1.41344	1.54e-05	0.00033581	1477
ENSG00000247572	62.771	86.3615	45.0782	1.91581	0.937958	0.937958	0.521971	-0.937958	1.54e-05	0.000336201	1478
ENSG00000143761	117.253	147.876	94.2852	1.56839	0.649288	0.649288	0.637595	-0.649288	1.54e-05	0.000334769	1479
ENSG00000100167	27.2103	13.5609	37.4473	0.362134	-1.4654	1.4654	2.76141	1.4654	1.55e-05	0.000337897	1480
ENSG00000137942	228.579	275.813	193.154	1.42794	0.513938	0.513938	0.700308	-0.513938	1.58e-05	0.000343644	1481
ENSG00000173575	424.229	498.47	368.547	1.35253	0.435657	0.435657	0.739357	-0.435657	1.58e-05	0.000343248	1482
ENSG00000115902	15.1191	25.4343	7.3827	3.44513	1.78456	1.78456	0.290265	-1.78456	1.62e-05	0.000350552	1483
ENSG00000149150	38.8199	56.2747	25.7289	2.18722	1.1291	1.1291	0.457201	-1.1291	1.64e-05	0.000355141	1484
ENSG00000167191	11.3695	22.4688	3.04499	7.37894	2.88341	2.88341	0.135521	-2.88341	1.65e-05	0.000357156	1485
ENSG00000123329	30.1849	45.3779	18.7901	2.41499	1.27202	1.27202	0.414081	-1.27202	1.65e-05	0.000358219	1486
ENSG00000067082	12.7752	22.6081	5.40048	4.18632	2.06568	2.06568	0.238873	-2.06568	1.66e-05	0.00035879	1487
ENSG00000128791	41.7785	60.7764	27.5302	2.20763	1.1425	1.1425	0.452975	-1.1425	1.66e-05	0.000359244	1488
ENSG00000101210	171.66	129.751	203.092	0.638876	-0.646392	0.646392	1.56525	0.646392	1.66e-05	0.000359244	1489
ENSG00000163939	240.217	289.137	203.526	1.42064	0.50654	0.50654	0.703909	-0.50654	1.68e-05	0.000362148	1490
ENSG00000107779	17.6842	29.0446	9.16397	3.16943	1.66422	1.66422	0.315514	-1.66422	1.7e-05	0.00036691	1491
ENSG00000163320	116.407	147.309	93.2303	1.58005	0.659971	0.659971	0.632891	-0.659971	1.7e-05	0.000367129	1492
ENSG00000244681	16.1618	27.8746	7.37721	3.77847	1.9178	1.9178	0.264658	-1.9178	1.73e-05	0.00037199	1493
ENSG00000257898	316.546	381.434	267.88	1.4239	0.509848	0.509848	0.702297	-0.509848	1.75e-05	0.000377128	1494
ENSG00000176986	92.6623	120.681	71.6482	1.68435	0.752196	0.752196	0.593699	-0.752196	1.78e-05	0.000382479	1495
ENSG00000118503	5.57326	11.4332	1.17831	9.70309	3.27844	3.27844	0.10306	-3.27844	1.81e-05	0.000390019	1496
ENSG00000111845	19.494	31.3771	10.5816	2.96524	1.56815	1.56815	0.337241	-1.56815	1.81e-05	0.000390019	1497
ENSG00000122432	43.5958	62.1092	29.7108	2.09046	1.06382	1.06382	0.478364	-1.06382	1.82e-05	0.000390019	1498
ENSG00000212643	30.4614	47.6135	17.5973	2.70573	1.43602	1.43602	0.369585	-1.43602	1.83e-05	0.000393014	1499
ENSG00000223547	42.881	61.4103	28.984	2.11876	1.08322	1.08322	0.471974	-1.08322	1.83e-05	0.000392188	1500
ENSG00000088808	75.2686	99.9538	56.7547	1.76115	0.816522	0.816522	0.567809	-0.816522	1.83e-05	0.000393014	1501
ENSG00000132164	32.2184	16.9242	43.6892	0.387377	-1.36819	1.36819	2.58147	1.36819	1.84e-05	0.000394439	1502
ENSG00000049246	45.8491	27.6584	59.4921	0.464909	-1.10498	1.10498	2.15096	1.10498	1.87e-05	0.000399997	1503
ENSG00000138101	86.4434	58.5296	107.379	0.545076	-0.875472	0.875472	1.83461	0.875472	1.87e-05	0.000399997	1504
ENSG00000185689	67.4253	91.0997	49.6696	1.83412	0.875084	0.875084	0.545222	-0.875084	1.87e-05	0.000399595	1505
ENSG00000071539	17.8337	5.09314	27.3891	0.185955	-2.42697	2.42697	5.37764	2.42697	1.88e-05	0.000401111	1506
ENSG00000141480	36.6963	20.2332	49.0437	0.412555	-1.27734	1.27734	2.42392	1.27734	1.89e-05	0.000402659	1507
ENSG00000154447	75.369	51.8685	92.9944	0.557759	-0.842286	0.842286	1.79289	0.842286	1.9e-05	0.000405453	1508
ENSG00000232346	35.7372	18.9975	48.292	0.393388	-1.34598	1.34598	2.54202	1.34598	1.93e-05	0.000412275	1509
ENSG00000151292	32.4625	47.0963	21.4872	2.19183	1.13214	1.13214	0.456239	-1.13214	1.95e-05	0.000415063	1510
ENSG00000162512	67.4656	45.679	83.8056	0.545058	-0.875517	0.875517	1.83467	0.875517	1.95e-05	0.000416369	1511
ENSG00000101474	106.77	135.466	85.2476	1.58909	0.668197	0.668197	0.629293	-0.668197	1.97e-05	0.000419528	1512
ENSG00000234118	22.1332	9.89655	31.3107	0.316076	-1.66166	1.66166	3.1638	1.66166	1.98e-05	0.000420322	1513
ENSG00000080493	68.1522	44.6791	85.757	0.520997	-0.940654	0.940654	1.9194	0.940654	2e-05	0.000425685	1514
ENSG00000110013	164.281	208.556	131.074	1.59113	0.670052	0.670052	0.628484	-0.670052	2e-05	0.000424291	1515
ENSG00000100014	341.887	404.327	295.057	1.37034	0.45453	0.45453	0.729748	-0.45453	2.01e-05	0.000427735	1516
ENSG00000154080	11.693	20.8354	4.83623	4.30819	2.10708	2.10708	0.232116	-2.10708	2.02e-05	0.000428218	1517
ENSG00000176022	28.4807	13.8504	39.4534	0.351057	-1.51022	1.51022	2.84854	1.51022	2.02e-05	0.000428218	1518
ENSG00000134440	385.416	456.135	332.377	1.37234	0.456641	0.456641	0.728681	-0.456641	2.02e-05	0.000428427	1519
ENSG00000251826	74.0588	50.8262	91.4833	0.555579	-0.847937	0.847937	1.79992	0.847937	2.03e-05	0.000430554	1520
ENSG00000250220	25.3368	38.5008	15.4637	2.48975	1.316	1.316	0.401647	-1.316	2.05e-05	0.000433039	1521
ENSG00000125107	287.684	233.864	328.049	0.712894	-0.488241	0.488241	1.40273	0.488241	2.06e-05	0.000436516	1522
ENSG00000149260	34.8937	53.4366	20.9865	2.54623	1.34836	1.34836	0.392737	-1.34836	2.08e-05	0.000440233	1523
ENSG00000145780	35.9576	51.5448	24.2673	2.12404	1.08681	1.08681	0.4708	-1.08681	2.08e-05	0.000440236	1524
ENSG00000105968	93.9172	123.735	71.554	1.72925	0.790148	0.790148	0.578285	-0.790148	2.09e-05	0.00044108	1525
ENSG00000109171	70.0129	93.3779	52.4892	1.77899	0.831061	0.831061	0.562116	-0.831061	2.11e-05	0.000445795	1526
ENSG00000123091	51.1012	70.1135	36.842	1.90309	0.928341	0.928341	0.525462	-0.928341	2.12e-05	0.000446301	1527
ENSG00000075539	89.8915	116.877	69.652	1.67802	0.746759	0.746759	0.595941	-0.746759	2.13e-05	0.000448037	1528
ENSG00000163468	181.752	141.335	212.064	0.666472	-0.585383	0.585383	1.50044	0.585383	2.13e-05	0.000448037	1529
ENSG00000080824	625.3	721.031	553.501	1.30267	0.381475	0.381475	0.767652	-0.381475	2.14e-05	0.000450718	1530
ENSG00000147533	89.067	114.546	69.9579	1.63735	0.711364	0.711364	0.610742	-0.711364	2.16e-05	0.000453218	1531
ENSG00000243081	4.44139	0	7.77243	0	#NUM!	#NUM!	Inf	Inf	2.17e-05	0.000456653	1532
ENSG00000224531	23.5973	36.4701	13.9427	2.61571	1.3872	1.3872	0.382306	-1.3872	2.23e-05	0.000468292	1533
ENSG00000181524	138.932	105.316	164.144	0.641609	-0.640235	0.640235	1.55858	0.640235	2.25e-05	0.000472859	1534
ENSG00000151729	29.5216	43.3896	19.1206	2.26926	1.18222	1.18222	0.440672	-1.18222	2.28e-05	0.000478777	1535
ENSG00000235883	213.148	164.51	249.626	0.659027	-0.60159	0.60159	1.51739	0.60159	2.28e-05	0.000477927	1536
ENSG00000148908	20.6554	9.70338	28.8695	0.336112	-1.57299	1.57299	2.9752	1.57299	2.29e-05	0.000479402	1537
ENSG00000157680	197.528	152.155	231.558	0.657093	-0.60583	0.60583	1.52185	0.60583	2.3e-05	0.000481763	1538
ENSG00000113621	98.0803	126.893	76.4704	1.65938	0.730644	0.730644	0.602635	-0.730644	2.33e-05	0.000486998	1539
ENSG00000204569	172.82	134.404	201.632	0.66658	-0.585151	0.585151	1.5002	0.585151	2.33e-05	0.000486881	1540
ENSG00000100906	18.3253	29.7321	9.77014	3.04316	1.60557	1.60557	0.328606	-1.60557	2.35e-05	0.000491193	1541
ENSG00000248445	54.3961	33.095	70.3719	0.470287	-1.08839	1.08839	2.12636	1.08839	2.36e-05	0.000493534	1542
ENSG00000186010	165.563	119.669	199.982	0.5984	-0.740818	0.740818	1.67112	0.740818	2.37e-05	0.000494439	1543
ENSG00000155111	349.197	414.022	300.577	1.37742	0.461972	0.461972	0.725993	-0.461972	2.37e-05	0.000494439	1544
ENSG00000219481	183.983	233.275	147.013	1.58677	0.666091	0.666091	0.630212	-0.666091	2.38e-05	0.000496131	1545
ENSG00000255794	4.45741	9.49873	0.676417	14.0427	3.81175	3.81175	0.0712113	-3.81175	2.4e-05	0.000498976	1546
ENSG00000251273	115.075	147.879	90.4712	1.63455	0.708891	0.708891	0.61179	-0.708891	2.41e-05	0.00050186	1547
ENSG00000162434	42.8269	61.0663	29.1473	2.09509	1.06701	1.06701	0.477306	-1.06701	2.43e-05	0.000505287	1548
ENSG00000166750	66.9625	88.8638	50.5365	1.75841	0.81427	0.81427	0.568696	-0.81427	2.43e-05	0.000505287	1549
ENSG00000162704	227.982	176.87	266.316	0.664138	-0.590445	0.590445	1.50571	0.590445	2.43e-05	0.000505287	1550
ENSG00000164038	30.9169	46.0229	19.5874	2.34961	1.23242	1.23242	0.425602	-1.23242	2.44e-05	0.00050557	1551
ENSG00000211452	6.15996	0.49425	10.4092	0.0474819	-4.39648	4.39648	21.0607	4.39648	2.46e-05	0.000510156	1552
ENSG00000203849	279.494	225.805	319.762	0.706166	-0.501922	0.501922	1.4161	0.501922	2.47e-05	0.000512328	1553
ENSG00000122958	65.7261	89.381	47.9848	1.86269	0.897391	0.897391	0.536857	-0.897391	2.52e-05	0.000522344	1554
ENSG00000124795	93.526	122.09	72.1028	1.69328	0.759822	0.759822	0.590569	-0.759822	2.52e-05	0.000522344	1555
ENSG00000226367	19.0262	8.16675	27.1708	0.300571	-1.73422	1.73422	3.32701	1.73422	2.55e-05	0.000527096	1556
ENSG00000130921	54.7056	76.1755	38.6031	1.9733	0.98061	0.98061	0.506765	-0.98061	2.55e-05	0.000527096	1557
ENSG00000061987	181.23	222.935	149.951	1.48672	0.572133	0.572133	0.672622	-0.572133	2.55e-05	0.000527096	1558
ENSG00000174564	25.015	38.6517	14.7875	2.61381	1.38615	1.38615	0.382583	-1.38615	2.58e-05	0.000533272	1559
ENSG00000114331	87.9106	116.063	66.7965	1.73756	0.797063	0.797063	0.57552	-0.797063	2.61e-05	0.000538907	1560
ENSG00000132436	30.5037	14.4952	42.51	0.340984	-1.55222	1.55222	2.93269	1.55222	2.63e-05	0.000542071	1561
ENSG00000169857	20.4227	32.1065	11.6599	2.75358	1.46131	1.46131	0.363164	-1.46131	2.63e-05	0.000542273	1562
ENSG00000141027	357.995	423.121	309.151	1.36865	0.452755	0.452755	0.730646	-0.452755	2.66e-05	0.000547897	1563
ENSG00000233927	26.1795	9.59553	38.6175	0.248476	-2.00882	2.00882	4.02453	2.00882	2.7e-05	0.000554622	1564
ENSG00000008853	29.2332	44.1849	18.0194	2.45208	1.294	1.294	0.407817	-1.294	2.7e-05	0.00055549	1565
ENSG00000113391	407.888	338.137	460.2	0.734762	-0.444652	0.444652	1.36099	0.444652	2.74e-05	0.000562391	1566
ENSG00000139239	74.302	50.5251	92.1346	0.548383	-0.866744	0.866744	1.82354	0.866744	2.75e-05	0.000564118	1567
ENSG00000143882	44.4775	66.9121	27.6515	2.41984	1.27491	1.27491	0.413251	-1.27491	2.76e-05	0.000565815	1568
ENSG00000120306	60.645	85.9638	41.656	2.06366	1.0452	1.0452	0.484576	-1.0452	2.76e-05	0.000565545	1569
ENSG00000232677	126.7	88.304	155.497	0.567881	-0.816339	0.816339	1.76093	0.816339	2.77e-05	0.000567803	1570
ENSG00000058404	24.561	12.4218	33.6655	0.368977	-1.4384	1.4384	2.71019	1.4384	2.79e-05	0.000571994	1571
ENSG00000111224	67.92	90.1112	51.2766	1.75735	0.813404	0.813404	0.569037	-0.813404	2.8e-05	0.000573518	1572
ENSG00000138190	17.4932	28.2068	9.4581	2.98229	1.57642	1.57642	0.335313	-1.57642	2.81e-05	0.000574645	1573
ENSG00000085788	139.635	172.334	115.11	1.49712	0.582186	0.582186	0.667951	-0.582186	2.89e-05	0.000591579	1574
ENSG00000124370	16.753	26.8632	9.1704	2.92934	1.55058	1.55058	0.341374	-1.55058	2.9e-05	0.000592041	1575
ENSG00000072803	96.2141	123.561	75.7037	1.63217	0.706791	0.706791	0.612681	-0.706791	2.91e-05	0.000594525	1576
ENSG00000112473	61.5437	82.759	45.6323	1.81361	0.858862	0.858862	0.551387	-0.858862	2.92e-05	0.000595047	1577
ENSG00000251143	182.869	139.98	215.036	0.650959	-0.619361	0.619361	1.53619	0.619361	2.98e-05	0.000608218	1578
ENSG00000122512	81.1767	56.1664	99.9344	0.562033	-0.831273	0.831273	1.77926	0.831273	2.99e-05	0.000609409	1579
ENSG00000172572	1415.65	1208.25	1571.19	0.769004	-0.378936	0.378936	1.30038	0.378936	3.02e-05	0.000614622	1580
ENSG00000123739	50.2569	69.7272	35.6541	1.95566	0.967653	0.967653	0.511337	-0.967653	3.04e-05	0.000619691	1581
ENSG00000069974	23.1143	40.3814	10.1641	3.97294	1.99021	1.99021	0.251703	-1.99021	3.09e-05	0.000628521	1582
ENSG00000111540	195.263	155.649	224.974	0.691851	-0.531466	0.531466	1.4454	0.531466	3.09e-05	0.000628521	1583
ENSG00000067955	87.0187	113.245	67.3491	1.68146	0.749715	0.749715	0.594721	-0.749715	3.12e-05	0.000633732	1584
ENSG00000237540	24.9194	11.8734	34.704	0.342133	-1.54737	1.54737	2.92284	1.54737	3.13e-05	0.0006365	1585
ENSG00000138758	313.154	252.301	358.794	0.703192	-0.50801	0.50801	1.42209	0.50801	3.14e-05	0.00063772	1586
ENSG00000124406	58.4689	37.856	73.9286	0.512062	-0.965611	0.965611	1.95289	0.965611	3.18e-05	0.000644367	1587
ENSG00000100485	46.563	65.7193	32.1957	2.04125	1.02945	1.02945	0.489897	-1.02945	3.19e-05	0.00064709	1588
ENSG00000104613	90.2506	117.781	69.6027	1.69219	0.758893	0.758893	0.59095	-0.758893	3.19e-05	0.000645778	1589
ENSG00000227295	23.7054	39.6403	11.7542	3.37243	1.75379	1.75379	0.296522	-1.75379	3.23e-05	0.000653848	1590
ENSG00000245275	65.5956	43.4435	82.2097	0.528447	-0.920168	0.920168	1.89234	0.920168	3.28e-05	0.00066334	1591
ENSG00000128050	439.126	370.387	490.68	0.754844	-0.40575	0.40575	1.32478	0.40575	3.29e-05	0.000664457	1592
ENSG00000128000	77.6755	103.78	58.0972	1.78632	0.836989	0.836989	0.559811	-0.836989	3.3e-05	0.000667228	1593
ENSG00000196220	81.9143	56.7261	100.805	0.562729	-0.829488	0.829488	1.77706	0.829488	3.31e-05	0.000667559	1594
ENSG00000256618	284.46	211.579	339.121	0.623903	-0.680607	0.680607	1.60281	0.680607	3.31e-05	0.000667501	1595
ENSG00000111885	9.2933	2.12754	14.6676	0.14505	-2.78537	2.78537	6.89416	2.78537	3.36e-05	0.000677212	1596
ENSG00000135968	91.2764	129.238	62.8056	2.05774	1.04106	1.04106	0.48597	-1.04106	3.38e-05	0.000680924	1597
ENSG00000183914	19.5493	8.41376	27.9009	0.301558	-1.72949	1.72949	3.31611	1.72949	3.41e-05	0.000686139	1598
ENSG00000118939	18.982	30.0332	10.6937	2.8085	1.4898	1.4898	0.356062	-1.4898	3.43e-05	0.00069041	1599
ENSG00000198721	70.8326	94.3663	53.1824	1.77439	0.827323	0.827323	0.563574	-0.827323	3.47e-05	0.000697455	1600
ENSG00000244363	101.286	74.7353	121.199	0.616631	-0.697522	0.697522	1.62172	0.697522	3.48e-05	0.000699777	1601
ENSG00000072401	19.3758	30.0329	11.383	2.63839	1.39966	1.39966	0.379019	-1.39966	3.5e-05	0.000703928	1602
ENSG00000134291	50.3819	32.5158	63.7815	0.509801	-0.971994	0.971994	1.96155	0.971994	3.54e-05	0.000710241	1603
ENSG00000005955	143.842	178.396	117.927	1.51277	0.597189	0.597189	0.661041	-0.597189	3.54e-05	0.000710254	1604
ENSG00000242299	41.7472	23.8434	55.1751	0.43214	-1.21043	1.21043	2.31407	1.21043	3.57e-05	0.000715135	1605
ENSG00000132294	48.7142	67.5029	34.6226	1.94968	0.963235	0.963235	0.512905	-0.963235	3.58e-05	0.000717195	1606
ENSG00000255252	86.2513	112.333	66.6901	1.6844	0.752236	0.752236	0.593683	-0.752236	3.65e-05	0.000730386	1607
ENSG00000228925	49.6064	69.5767	34.6286	2.00923	1.00664	1.00664	0.497704	-1.00664	3.67e-05	0.000733783	1608
ENSG00000077147	131.991	163.191	108.592	1.50279	0.587641	0.587641	0.66543	-0.587641	3.67e-05	0.000734951	1609
ENSG00000157869	29.8025	44.3471	18.8941	2.34714	1.2309	1.2309	0.426051	-1.2309	3.68e-05	0.000734951	1610
ENSG00000232855	22.396	10.9391	30.9888	0.353	-1.50226	1.50226	2.83286	1.50226	3.73e-05	0.000746206	1611
ENSG00000224631	47.4491	29.6468	60.8009	0.487605	-1.03622	1.03622	2.05084	1.03622	3.74e-05	0.000746685	1612
ENSG00000185722	102.276	131.589	80.2904	1.63892	0.712744	0.712744	0.610158	-0.712744	3.74e-05	0.0007471	1613
ENSG00000164252	63.0223	84.674	46.7834	1.80992	0.855923	0.855923	0.552512	-0.855923	3.76e-05	0.000749522	1614
ENSG00000232561	115.964	85.8562	138.544	0.619702	-0.690354	0.690354	1.61368	0.690354	3.85e-05	0.000767371	1615
ENSG00000131373	50.2299	31.5699	64.2249	0.491552	-1.02458	1.02458	2.03437	1.02458	3.87e-05	0.000770677	1616
ENSG00000110075	164.227	202.745	135.34	1.49804	0.58308	0.58308	0.667537	-0.58308	3.88e-05	0.000772474	1617
ENSG00000147669	69.5202	92.3473	52.3999	1.76236	0.817505	0.817505	0.567422	-0.817505	3.92e-05	0.000779809	1618
ENSG00000198626	230.178	184.489	264.445	0.697647	-0.519431	0.519431	1.43339	0.519431	3.95e-05	0.000784497	1619
ENSG00000125743	87.4992	61.8505	106.736	0.579473	-0.787186	0.787186	1.72571	0.787186	3.96e-05	0.000786726	1620
ENSG00000137075	49.3486	68.438	35.0315	1.95361	0.966145	0.966145	0.511872	-0.966145	4.01e-05	0.000795556	1621
ENSG00000197971	69.5031	92.2924	52.4112	1.76093	0.816337	0.816337	0.567882	-0.816337	4.01e-05	0.000795232	1622
ENSG00000140043	85.0069	111.796	64.9148	1.7222	0.784254	0.784254	0.580652	-0.784254	4.01e-05	0.000795556	1623
ENSG00000140332	118.727	88.3699	141.495	0.624545	-0.679122	0.679122	1.60116	0.679122	4.05e-05	0.000802897	1624
ENSG00000110619	69.5147	91.3235	53.1582	1.71796	0.780694	0.780694	0.582087	-0.780694	4.07e-05	0.000806074	1625
ENSG00000180211	126.33	93.7213	150.787	0.621548	-0.686062	0.686062	1.60889	0.686062	4.07e-05	0.000805263	1626
ENSG00000214413	58.2523	78.5272	43.0462	1.82425	0.867307	0.867307	0.548169	-0.867307	4.1e-05	0.000810977	1627
ENSG00000132326	38.9267	54.0275	27.6012	1.95743	0.968964	0.968964	0.510873	-0.968964	4.13e-05	0.000816757	1628
ENSG00000101384	86.2153	110.58	67.9419	1.62757	0.702717	0.702717	0.614414	-0.702717	4.13e-05	0.000816026	1629
ENSG00000169032	109.813	139.099	87.8492	1.58339	0.663013	0.663013	0.631558	-0.663013	4.14e-05	0.000817027	1630
ENSG00000117602	23.6267	11.3793	32.8123	0.346799	-1.52783	1.52783	2.88351	1.52783	4.15e-05	0.000818556	1631
ENSG00000213759	10.8468	24.7469	0.421671	58.6877	5.87499	5.87499	0.0170394	-5.87499	4.16e-05	0.000821286	1632
ENSG00000112118	16.4182	6.23218	24.0577	0.259051	-1.94869	1.94869	3.86024	1.94869	4.21e-05	0.000829569	1633
ENSG00000169604	14.2348	5.5448	20.7522	0.26719	-1.90406	1.90406	3.74265	1.90406	4.23e-05	0.000833272	1634
ENSG00000249266	29.0949	48.8378	14.2878	3.41815	1.77322	1.77322	0.292556	-1.77322	4.28e-05	0.000843106	1635
ENSG00000109536	68.9885	91.5511	52.0665	1.75835	0.814222	0.814222	0.568715	-0.814222	4.31e-05	0.000848783	1636
ENSG00000056661	29.0184	13.6999	40.5073	0.338208	-1.56402	1.56402	2.95676	1.56402	4.33e-05	0.000851761	1637
ENSG00000164574	60.7435	39.7791	76.4669	0.520213	-0.942825	0.942825	1.92229	0.942825	4.33e-05	0.000851736	1638
ENSG00000196547	61.3614	41.8754	75.9759	0.551168	-0.859437	0.859437	1.81433	0.859437	4.42e-05	0.000867214	1639
ENSG00000117475	82.2141	107.294	63.4044	1.69221	0.758911	0.758911	0.590942	-0.758911	4.44e-05	0.000871051	1640
ENSG00000196642	83.1243	58.9389	101.263	0.582036	-0.780819	0.780819	1.71811	0.780819	4.45e-05	0.000871983	1641
ENSG00000115816	89.097	114.954	69.7043	1.64916	0.721734	0.721734	0.606368	-0.721734	4.48e-05	0.000877934	1642
ENSG00000177508	14.7951	5.64124	21.6606	0.260438	-1.94099	1.94099	3.83969	1.94099	4.54e-05	0.000888759	1643
ENSG00000228224	77.3661	52.6954	95.8691	0.54966	-0.863388	0.863388	1.81931	0.863388	4.55e-05	0.000890903	1644
ENSG00000147044	137.356	173.765	110.05	1.57897	0.658985	0.658985	0.633324	-0.658985	4.56e-05	0.000892598	1645
ENSG00000111711	24.6408	36.5125	15.7371	2.32016	1.21422	1.21422	0.431005	-1.21422	4.58e-05	0.000894789	1646
ENSG00000224063	178.921	220.186	147.973	1.48802	0.573391	0.573391	0.672035	-0.573391	4.61e-05	0.000899957	1647
ENSG00000138303	77.6852	101.297	59.9761	1.68896	0.756134	0.756134	0.592081	-0.756134	4.63e-05	0.000904196	1648
ENSG00000104549	24.6019	36.8987	15.3793	2.39924	1.26258	1.26258	0.416798	-1.26258	4.65e-05	0.000907967	1649
ENSG00000138674	260.96	308.853	225.04	1.37243	0.456735	0.456735	0.728633	-0.456735	4.65e-05	0.000907967	1650
ENSG00000236090	15.0449	5.64133	22.0976	0.255292	-1.96978	1.96978	3.91709	1.96978	4.67e-05	0.000909747	1651
ENSG00000113387	121.978	153.756	98.1436	1.56665	0.64768	0.64768	0.638306	-0.64768	4.69e-05	0.000914681	1652
ENSG00000136436	122.76	155.691	98.0623	1.58768	0.666919	0.666919	0.62985	-0.666919	4.71e-05	0.000917384	1653
ENSG00000132359	51.414	32.0104	65.9666	0.485252	-1.0432	1.0432	2.06079	1.0432	4.77e-05	0.00092726	1654
ENSG00000181634	17.2007	7.27462	24.6453	0.295172	-1.76037	1.76037	3.38785	1.76037	4.86e-05	0.000945312	1655
ENSG00000108292	132.968	95.4283	161.122	0.592273	-0.755665	0.755665	1.68841	0.755665	4.87e-05	0.00094667	1656
ENSG00000134108	41.9404	58.8848	29.232	2.01439	1.01035	1.01035	0.496427	-1.01035	4.9e-05	0.000951416	1657
ENSG00000245571	57.3929	36.9103	72.755	0.507323	-0.979024	0.979024	1.97113	0.979024	4.91e-05	0.00095368	1658
ENSG00000255591	28.4583	14.646	38.8174	0.377306	-1.40619	1.40619	2.65037	1.40619	4.92e-05	0.00095368	1659
ENSG00000198301	45.299	63.0434	31.9907	1.97068	0.978691	0.978691	0.50744	-0.978691	4.94e-05	0.000957675	1660
ENSG00000134308	162.404	197.659	135.962	1.45378	0.539814	0.539814	0.68786	-0.539814	4.94e-05	0.000957675	1661
ENSG00000237291	93.5276	69.1906	111.78	0.618987	-0.69202	0.69202	1.61554	0.69202	4.95e-05	0.00095802	1662
ENSG00000033030	77.5161	99.6407	60.9227	1.63553	0.709756	0.709756	0.611424	-0.709756	5e-05	0.000967447	1663
ENSG00000087448	105.794	135.145	83.7802	1.6131	0.689832	0.689832	0.619926	-0.689832	5e-05	0.000967447	1664
ENSG00000114859	17.3252	7.12415	24.9759	0.28524	-1.80975	1.80975	3.50582	1.80975	5.02e-05	0.000969901	1665
ENSG00000110330	28.6329	41.9604	18.6372	2.25143	1.17084	1.17084	0.444162	-1.17084	5.04e-05	0.000973765	1666
ENSG00000142676	214.624	173.712	245.308	0.708138	-0.497898	0.497898	1.41215	0.497898	5.04e-05	0.000973484	1667
ENSG00000196262	111.704	83.3842	132.945	0.627211	-0.672978	0.672978	1.59436	0.672978	5.06e-05	0.000976862	1668
ENSG00000165821	6.75204	0.741392	11.26	0.0658428	-3.92483	3.92483	15.1877	3.92483	5.1e-05	0.000982671	1669
ENSG00000100883	85.8339	123.951	57.2461	2.16523	1.11452	1.11452	0.461845	-1.11452	5.13e-05	0.000988961	1670
ENSG00000105220	66.431	43.3356	83.7526	0.517424	-0.950582	0.950582	1.93265	0.950582	5.18e-05	0.000997091	1671
ENSG00000105647	26.2802	13.9045	35.5619	0.390995	-1.35478	1.35478	2.55758	1.35478	5.28e-05	0.00101692	1672
ENSG00000165121	16.6326	26.67	9.10456	2.92931	1.55056	1.55056	0.341378	-1.55056	5.31e-05	0.00102095	1673
ENSG00000230202	40.1553	20.1792	55.1374	0.36598	-1.45017	1.45017	2.73239	1.45017	5.31e-05	0.00102168	1674
ENSG00000133943	42.0849	25.1874	54.7581	0.459976	-1.12037	1.12037	2.17403	1.12037	5.32e-05	0.00102293	1675
ENSG00000234350	51.1792	69.6734	37.3086	1.86749	0.901101	0.901101	0.535478	-0.901101	5.44e-05	0.00104464	1676
ENSG00000206190	24.8394	37.1031	15.6417	2.37206	1.24614	1.24614	0.421574	-1.24614	5.45e-05	0.00104568	1677
ENSG00000156671	42.9913	60.1743	30.1041	1.99888	0.999189	0.999189	0.500281	-0.999189	5.48e-05	0.00105118	1678
ENSG00000196498	109.208	78.2146	132.452	0.590511	-0.759964	0.759964	1.69345	0.759964	5.51e-05	0.00105575	1679
ENSG00000110171	22.7884	34.3849	14.0911	2.44019	1.28699	1.28699	0.409805	-1.28699	5.57e-05	0.0010675	1680
ENSG00000226415	158.682	111.986	193.705	0.578126	-0.790545	0.790545	1.72973	0.790545	5.63e-05	0.00107753	1681
ENSG00000122481	45.63	63.5918	32.1586	1.97744	0.983633	0.983633	0.505705	-0.983633	5.68e-05	0.00108667	1682
ENSG00000171928	50.1695	69.6306	35.5737	1.95736	0.968911	0.968911	0.510892	-0.968911	5.7e-05	0.00109032	1683
ENSG00000255896	94.6164	67.3832	115.041	0.58573	-0.771692	0.771692	1.70727	0.771692	5.71e-05	0.00109088	1684
ENSG00000107341	92.5933	119.866	72.1386	1.66161	0.732582	0.732582	0.601826	-0.732582	5.77e-05	0.00110292	1685
ENSG00000135040	128.306	165.02	100.771	1.63756	0.711551	0.711551	0.610663	-0.711551	5.78e-05	0.00110421	1686
ENSG00000197461	28.5786	41.5089	18.8809	2.19846	1.13649	1.13649	0.454864	-1.13649	5.8e-05	0.00110732	1687
ENSG00000184100	84.876	59.3248	104.039	0.570215	-0.810421	0.810421	1.75372	0.810421	5.82e-05	0.00110904	1688
ENSG00000175893	96.1936	123.175	75.9573	1.62164	0.697454	0.697454	0.61666	-0.697454	5.87e-05	0.00111924	1689
ENSG00000155313	86.5004	111.279	67.9165	1.63846	0.712345	0.712345	0.610327	-0.712345	5.88e-05	0.0011194	1690
ENSG00000148950	24.2345	37.4161	14.3483	2.60771	1.38278	1.38278	0.383478	-1.38278	5.9e-05	0.00112304	1691
ENSG00000059728	45.261	63.1399	31.8518	1.9823	0.987177	0.987177	0.504464	-0.987177	5.92e-05	0.00112689	1692
ENSG00000198242	67.6429	45.4207	84.3096	0.538737	-0.892348	0.892348	1.85619	0.892348	5.95e-05	0.00113171	1693
ENSG00000058600	63.1825	83.1259	48.225	1.72371	0.785516	0.785516	0.580145	-0.785516	6e-05	0.0011394	1694
ENSG00000107014	20.6803	9.10112	29.3647	0.309933	-1.68997	1.68997	3.2265	1.68997	6.06e-05	0.00115126	1695
ENSG00000166432	306.735	361.358	265.768	1.35967	0.443261	0.443261	0.73547	-0.443261	6.07e-05	0.00115155	1696
ENSG00000236603	46.4464	22.4999	64.4064	0.349343	-1.51729	1.51729	2.86252	1.51729	6.09e-05	0.00115491	1697
ENSG00000156026	31.5916	17.4183	42.2216	0.412544	-1.27738	1.27738	2.42398	1.27738	6.09e-05	0.00115491	1698
ENSG00000104388	109.726	138.659	88.0265	1.5752	0.655531	0.655531	0.634842	-0.655531	6.13e-05	0.00116051	1699
ENSG00000157734	233.935	309.743	177.079	1.74918	0.806677	0.806677	0.571697	-0.806677	6.17e-05	0.00116667	1700
ENSG00000244040	87.4135	61.4524	106.884	0.574942	-0.798511	0.798511	1.73931	0.798511	6.17e-05	0.00116763	1701
ENSG00000165209	436.224	371.58	484.707	0.766607	-0.38344	0.38344	1.30445	0.38344	6.17e-05	0.00116667	1702
ENSG00000161381	9.49125	2.7724	14.5304	0.1908	-2.38987	2.38987	5.24109	2.38987	6.19e-05	0.00117033	1703
ENSG00000253174	9.47947	2.37468	14.8081	0.160364	-2.64058	2.64058	6.23581	2.64058	6.22e-05	0.00117465	1704
ENSG00000107679	48.7439	69.2982	33.3281	2.07927	1.05608	1.05608	0.480937	-1.05608	6.22e-05	0.00117465	1705
ENSG00000152219	18.259	29.3885	9.91188	2.96498	1.56802	1.56802	0.337271	-1.56802	6.23e-05	0.00117465	1706
ENSG00000051341	22.9443	10.7344	32.1018	0.334387	-1.58041	1.58041	2.99055	1.58041	6.29e-05	0.00118578	1707
ENSG00000168172	81.9285	110.904	60.1966	1.84237	0.881561	0.881561	0.54278	-0.881561	6.46e-05	0.00121676	1708
ENSG00000197798	51.0394	69.6193	37.1045	1.8763	0.907892	0.907892	0.532963	-0.907892	6.6e-05	0.00124317	1709
ENSG00000167333	83.1147	57.1434	102.593	0.556991	-0.844274	0.844274	1.79536	0.844274	6.61e-05	0.00124331	1710
ENSG00000179010	233.963	278.164	200.812	1.3852	0.470093	0.470093	0.721918	-0.470093	6.63e-05	0.00124728	1711
ENSG00000125375	85.2536	110.753	66.1291	1.6748	0.743991	0.743991	0.597085	-0.743991	6.66e-05	0.00125223	1712
ENSG00000113384	94.4033	121.048	74.4197	1.62656	0.701824	0.701824	0.614795	-0.701824	6.66e-05	0.00125139	1713
ENSG00000140534	10.2642	3.01951	15.6977	0.192354	-2.37817	2.37817	5.19876	2.37817	6.72e-05	0.00126198	1714
ENSG00000249523	15.0012	24.0481	8.21602	2.92698	1.54941	1.54941	0.341649	-1.54941	6.72e-05	0.00126198	1715
ENSG00000251003	48.1838	65.8158	34.9598	1.88261	0.912737	0.912737	0.531177	-0.912737	6.73e-05	0.00126324	1716
ENSG00000117139	108.61	80.4074	129.762	0.619653	-0.690467	0.690467	1.61381	0.690467	6.78e-05	0.00127065	1717
ENSG00000112414	289.38	238.677	327.406	0.728995	-0.456019	0.456019	1.37175	0.456019	6.79e-05	0.00127148	1718
ENSG00000177855	56.0685	30.1182	75.5312	0.398753	-1.32643	1.32643	2.50782	1.32643	6.83e-05	0.00127775	1719
ENSG00000230359	29.7676	17.3757	39.0616	0.444828	-1.16868	1.16868	2.24806	1.16868	6.83e-05	0.00127775	1720
ENSG00000106948	11.2668	21.3723	3.68763	5.79568	2.53498	2.53498	0.172542	-2.53498	6.91e-05	0.00129197	1721
ENSG00000197081	371.855	431.89	326.829	1.32146	0.402131	0.402131	0.75674	-0.402131	6.92e-05	0.00129368	1722
ENSG00000227339	57.036	77.7969	41.4653	1.87619	0.907807	0.907807	0.532995	-0.907807	7e-05	0.00130714	1723
ENSG00000185088	117.193	146.976	94.8552	1.54948	0.631786	0.631786	0.645377	-0.631786	7e-05	0.00130766	1724
ENSG00000141646	80.3717	104.22	62.4853	1.66792	0.738046	0.738046	0.599551	-0.738046	7.01e-05	0.00130843	1725
ENSG00000137076	159.836	194.513	133.828	1.45345	0.539481	0.539481	0.688018	-0.539481	7.03e-05	0.00131154	1726
ENSG00000181982	48.645	65.7502	35.8162	1.83577	0.876384	0.876384	0.544731	-0.876384	7.05e-05	0.00131441	1727
ENSG00000256512	12.8696	22.1254	5.92771	3.73253	1.90015	1.90015	0.267915	-1.90015	7.11e-05	0.00132498	1728
ENSG00000166128	40.6139	57.3053	28.0954	2.03967	1.02834	1.02834	0.490275	-1.02834	7.13e-05	0.00132645	1729
ENSG00000109805	10.6966	2.869	16.5673	0.173172	-2.52972	2.52972	5.7746	2.52972	7.14e-05	0.00132765	1730
ENSG00000104093	114.772	85.5545	136.686	0.625922	-0.675945	0.675945	1.59764	0.675945	7.17e-05	0.00133363	1731
ENSG00000196604	24.1613	35.8677	15.3814	2.33188	1.22149	1.22149	0.428838	-1.22149	7.18e-05	0.00133432	1732
ENSG00000118363	78.7909	103.135	60.5328	1.70379	0.768744	0.768744	0.586928	-0.768744	7.18e-05	0.00133432	1733
ENSG00000146376	16.1457	5.44826	24.1688	0.225425	-2.14928	2.14928	4.43606	2.14928	7.2e-05	0.00133607	1734
ENSG00000237248	23.279	9.25188	33.7993	0.27373	-1.86917	1.86917	3.65323	1.86917	7.3e-05	0.00135301	1735
ENSG00000255114	36.3554	51.5559	24.9551	2.06594	1.0468	1.0468	0.48404	-1.0468	7.3e-05	0.00135301	1736
ENSG00000135333	48.1532	65.6654	35.0191	1.87513	0.906991	0.906991	0.533296	-0.906991	7.31e-05	0.00135301	1737
ENSG00000258325	84.2554	59.5722	102.768	0.579677	-0.786678	0.786678	1.7251	0.786678	7.31e-05	0.00135301	1738
ENSG00000156482	315.106	256.503	359.059	0.714375	-0.485246	0.485246	1.39982	0.485246	7.31e-05	0.00135301	1739
ENSG00000198369	40.3625	56.1127	28.5499	1.96542	0.974838	0.974838	0.508797	-0.974838	7.34e-05	0.00135683	1740
ENSG00000225937	13.3507	22.3183	6.62494	3.36883	1.75225	1.75225	0.296839	-1.75225	7.41e-05	0.00137024	1741
ENSG00000131730	47.4762	66.472	33.2294	2.00039	1.00028	1.00028	0.499901	-1.00028	7.44e-05	0.00137517	1742
ENSG00000164116	156.325	188.666	132.07	1.42853	0.514536	0.514536	0.700018	-0.514536	7.47e-05	0.00137864	1743
ENSG00000131100	145.096	178.944	119.71	1.49481	0.579967	0.579967	0.668979	-0.579967	7.48e-05	0.00138057	1744
ENSG00000123485	11.3823	2.22411	18.2509	0.121863	-3.03667	3.03667	8.20594	3.03667	7.53e-05	0.00138814	1745
ENSG00000110721	52.1161	69.7157	38.9164	1.79142	0.841106	0.841106	0.558215	-0.841106	7.53e-05	0.00138838	1746
ENSG00000164211	21.4736	32.6976	13.0557	2.50448	1.32451	1.32451	0.399285	-1.32451	7.57e-05	0.00139542	1747
ENSG00000166503	95.5374	122.488	75.3245	1.62613	0.701447	0.701447	0.614955	-0.701447	7.62e-05	0.00140239	1748
ENSG00000224858	31.6589	18.2676	41.7023	0.438048	-1.19084	1.19084	2.28286	1.19084	7.65e-05	0.00140822	1749
ENSG00000143543	23.2985	34.4814	14.9113	2.31243	1.20941	1.20941	0.432446	-1.20941	7.66e-05	0.0014094	1750
ENSG00000244192	246.601	201.779	280.217	0.720082	-0.473767	0.473767	1.38873	0.473767	7.72e-05	0.00141866	1751
ENSG00000134884	587.567	492.098	659.168	0.746544	-0.4217	0.4217	1.33951	0.4217	7.77e-05	0.00142802	1752
ENSG00000196873	50.4161	68.5341	36.8277	1.86094	0.896031	0.896031	0.537363	-0.896031	7.81e-05	0.00143387	1753
ENSG00000170482	107.292	136.296	85.5383	1.59339	0.672103	0.672103	0.627591	-0.672103	7.81e-05	0.00143387	1754
ENSG00000156795	16.6641	27.3148	8.67613	3.14827	1.65456	1.65456	0.317635	-1.65456	7.98e-05	0.00146338	1755
ENSG00000165669	40.65	56.0042	29.1343	1.92228	0.942815	0.942815	0.520217	-0.942815	8.02e-05	0.00146931	1756
ENSG00000143384	150.352	114.889	176.95	0.649276	-0.623096	0.623096	1.54018	0.623096	8.03e-05	0.00147144	1757
ENSG00000231484	4.91499	0.247109	8.4159	0.0293622	-5.0899	5.0899	34.0574	5.0899	8.22e-05	0.0015049	1758
ENSG00000128266	17.7896	7.91954	25.1921	0.314366	-1.66948	1.66948	3.181	1.66948	8.29e-05	0.00151667	1759
ENSG00000236111	73.4087	50.9229	90.273	0.564099	-0.825979	0.825979	1.77274	0.825979	8.33e-05	0.00152324	1760
ENSG00000149503	16.151	7.17806	22.8807	0.313717	-1.67246	1.67246	3.18759	1.67246	8.5e-05	0.00155288	1761
ENSG00000141367	289.124	342.393	249.172	1.37412	0.458511	0.458511	0.727737	-0.458511	8.52e-05	0.00155533	1762
ENSG00000170004	922.399	796.91	1016.52	0.783962	-0.351145	0.351145	1.27557	0.351145	8.52e-05	0.00155533	1763
ENSG00000006625	112.983	147.385	87.1813	1.69056	0.757498	0.757498	0.591521	-0.757498	8.59e-05	0.00156736	1764
ENSG00000248611	12.9708	4.89988	19.0241	0.257562	-1.95701	1.95701	3.88256	1.95701	8.62e-05	0.00157226	1765
ENSG00000135002	26.4305	39.5976	16.5552	2.39185	1.25813	1.25813	0.418087	-1.25813	8.67e-05	0.00157932	1766
ENSG00000160191	87.5543	61.549	107.058	0.574912	-0.798587	0.798587	1.7394	0.798587	8.67e-05	0.00157932	1767
ENSG00000075391	123.197	93.7209	145.304	0.645	-0.632628	0.632628	1.55039	0.632628	8.71e-05	0.00158532	1768
ENSG00000161013	31.5216	17.3641	42.1396	0.412062	-1.27907	1.27907	2.42682	1.27907	8.72e-05	0.00158635	1769
ENSG00000128692	49.5416	67.1482	36.3367	1.84794	0.885919	0.885919	0.541143	-0.885919	8.74e-05	0.00159007	1770
ENSG00000084754	174.309	127.508	209.411	0.608888	-0.715751	0.715751	1.64234	0.715751	8.76e-05	0.00159182	1771
ENSG00000145740	30.3389	44.5944	19.6474	2.26974	1.18252	1.18252	0.44058	-1.18252	8.77e-05	0.00159239	1772
ENSG00000077809	126.291	97.15	148.146	0.655771	-0.608735	0.608735	1.52492	0.608735	8.81e-05	0.00159972	1773
ENSG00000180785	3.93688	0	6.88954	0	#NUM!	#NUM!	Inf	Inf	8.85e-05	0.00160551	1774
ENSG00000246716	41.3197	58.8539	28.169	2.08931	1.06303	1.06303	0.478626	-1.06303	8.85e-05	0.00160555	1775
ENSG00000174456	91.2263	63.1288	112.299	0.562147	-0.83098	0.83098	1.77889	0.83098	8.91e-05	0.00161461	1776
ENSG00000187555	161.275	196.652	134.741	1.45948	0.545455	0.545455	0.685175	-0.545455	8.93e-05	0.00161784	1777
ENSG00000125844	284.951	340.516	243.277	1.3997	0.485122	0.485122	0.714437	-0.485122	8.94e-05	0.00161909	1778
ENSG00000174446	83.4966	107.626	65.3992	1.64569	0.718689	0.718689	0.607649	-0.718689	9.03e-05	0.00163284	1779
ENSG00000112308	137.974	173.279	111.495	1.55414	0.636118	0.636118	0.643442	-0.636118	9.14e-05	0.00165273	1780
ENSG00000188976	90.9035	64.2135	110.921	0.578912	-0.788584	0.788584	1.72738	0.788584	9.15e-05	0.00165273	1781
ENSG00000104450	51.626	70.5225	37.4536	1.88293	0.912982	0.912982	0.531086	-0.912982	9.17e-05	0.00165651	1782
ENSG00000130768	24.7868	7.31732	37.8889	0.193126	-2.37239	2.37239	5.17798	2.37239	9.18e-05	0.00165651	1783
ENSG00000196476	32.7853	19.5999	42.6743	0.459289	-1.12253	1.12253	2.17728	1.12253	9.19e-05	0.0016577	1784
ENSG00000100218	19.0715	9.05862	26.5812	0.34079	-1.55305	1.55305	2.93436	1.55305	9.2e-05	0.00165925	1785
ENSG00000147121	90.0407	118.545	68.6624	1.72649	0.787843	0.787843	0.579209	-0.787843	9.24e-05	0.00166555	1786
ENSG00000164402	38.7156	23.0055	50.4981	0.455572	-1.13425	1.13425	2.19504	1.13425	9.25e-05	0.00166555	1787
ENSG00000100376	101.679	70.295	125.216	0.561389	-0.832927	0.832927	1.7813	0.832927	9.28e-05	0.00166987	1788
ENSG00000106993	41.3188	56.4986	29.9339	1.88745	0.916435	0.916435	0.529816	-0.916435	9.34e-05	0.0016798	1789
ENSG00000091164	63.1347	84.5354	47.0842	1.79541	0.844313	0.844313	0.556976	-0.844313	9.39e-05	0.00168908	1790
ENSG00000205659	34.3443	51.1274	21.757	2.34993	1.23262	1.23262	0.425545	-1.23262	9.46e-05	0.00169922	1791
ENSG00000116584	39.6031	54.6607	28.3099	1.9308	0.9492	0.9492	0.51792	-0.9492	9.46e-05	0.00169921	1792
ENSG00000226476	40.2488	56.4137	28.1252	2.0058	1.00418	1.00418	0.498553	-1.00418	9.49e-05	0.00170242	1793
ENSG00000164209	51.2837	71.8122	35.8874	2.00104	1.00075	1.00075	0.499739	-1.00075	9.49e-05	0.00170242	1794
ENSG00000028203	123.799	155.154	100.283	1.54717	0.629629	0.629629	0.646343	-0.629629	9.49e-05	0.00170242	1795
ENSG00000116266	68.935	91.8098	51.7789	1.77311	0.826285	0.826285	0.56398	-0.826285	9.51e-05	0.00170435	1796
ENSG00000116830	28.891	16.032	38.5352	0.416036	-1.26522	1.26522	2.40364	1.26522	9.53e-05	0.00170512	1797
ENSG00000160844	39.3518	23.4999	51.2407	0.458618	-1.12463	1.12463	2.18046	1.12463	9.53e-05	0.00170512	1798
ENSG00000239521	39.3518	23.4999	51.2407	0.458618	-1.12463	1.12463	2.18046	1.12463	9.53e-05	0.00170512	1799
ENSG00000012171	13.2006	2.47128	21.2476	0.116309	-3.10397	3.10397	8.59782	3.10397	9.54e-05	0.00170675	1800
ENSG00000233695	11.687	4.00801	17.4462	0.229736	-2.12195	2.12195	4.35283	2.12195	9.6e-05	0.00171624	1801
ENSG00000133315	89.5896	61.0545	110.991	0.550086	-0.86227	0.86227	1.8179	0.86227	9.63e-05	0.0017198	1802
ENSG00000137500	27.5801	40.4354	17.9387	2.25409	1.17254	1.17254	0.443639	-1.17254	9.64e-05	0.00172089	1803
ENSG00000258092	80.2791	57.101	97.6627	0.584676	-0.774292	0.774292	1.71035	0.774292	9.66e-05	0.00172277	1804
ENSG00000233588	40.3131	57.8654	27.1489	2.13141	1.09181	1.09181	0.469173	-1.09181	9.67e-05	0.0017243	1805
ENSG00000072571	20.5572	10.1976	28.3269	0.359997	-1.47394	1.47394	2.7778	1.47394	9.68e-05	0.00172564	1806
ENSG00000011347	37.6697	21.8663	49.5223	0.441545	-1.17937	1.17937	2.26478	1.17937	9.71e-05	0.00172831	1807
ENSG00000075239	93.9869	68.2329	113.302	0.602219	-0.731639	0.731639	1.66052	0.731639	9.71e-05	0.00172831	1808
ENSG00000144485	7.43563	13.808	2.65639	5.19802	2.37796	2.37796	0.192381	-2.37796	9.76e-05	0.00173624	1809
ENSG00000165078	70.2528	50.1389	85.3383	0.587531	-0.767264	0.767264	1.70204	0.767264	9.82e-05	0.001747	1810
ENSG00000116221	51.5665	34.9447	64.0328	0.54573	-0.87374	0.87374	1.83241	0.87374	9.89e-05	0.00175733	1811
ENSG00000004478	82.523	59.3791	99.881	0.594499	-0.750253	0.750253	1.68209	0.750253	9.9e-05	0.00175918	1812
ENSG00000104738	64.3225	43.5941	79.8688	0.545821	-0.873501	0.873501	1.8321	0.873501	9.92e-05	0.00176089	1813
ENSG00000086730	5.03956	9.84241	1.43741	6.8473	2.77554	2.77554	0.146043	-2.77554	9.95e-05	0.001765	1814
ENSG00000101347	29.5411	16.2792	39.4874	0.412264	-1.27836	1.27836	2.42563	1.27836	9.96e-05	0.00176575	1815
ENSG00000225661	16.2168	7.17815	22.9958	0.312151	-1.67969	1.67969	3.20358	1.67969	0.000100089	0.00177394	1816
ENSG00000240045	3.54049	7.52177	0.554525	13.5643	3.76175	3.76175	0.0737228	-3.76175	0.000100413	0.0017787	1817
ENSG00000135837	77.3668	101.212	59.4828	1.70153	0.766836	0.766836	0.587705	-0.766836	0.000100569	0.00178001	1818
ENSG00000105821	57.1699	79.743	40.24	1.98169	0.986729	0.986729	0.50462	-0.986729	0.000100598	0.00178001	1819
ENSG00000197448	140.371	102.629	168.677	0.608433	-0.716829	0.716829	1.64356	0.716829	0.00010096	0.00178543	1820
ENSG00000125304	61.9359	83.1916	45.9942	1.80874	0.854987	0.854987	0.55287	-0.854987	0.00010121	0.00178887	1821
ENSG00000114423	33.6604	48.9457	22.1964	2.20512	1.14085	1.14085	0.453491	-1.14085	0.000101552	0.00179393	1822
ENSG00000246125	30.8162	44.9262	20.2337	2.22037	1.1508	1.1508	0.450376	-1.1508	0.000102036	0.00180149	1823
ENSG00000170854	77.6811	100.707	60.412	1.66699	0.73725	0.73725	0.599882	-0.73725	0.000102107	0.00180176	1824
ENSG00000172244	318.569	255.27	366.043	0.697377	-0.51999	0.51999	1.43395	0.51999	0.000103563	0.00182632	1825
ENSG00000176593	23.7425	35.8789	14.6401	2.45072	1.29321	1.29321	0.408043	-1.29321	0.000103612	0.00182632	1826
ENSG00000198176	76.3471	53.1355	93.7558	0.566744	-0.819232	0.819232	1.76447	0.819232	0.000103907	0.00183051	1827
ENSG00000154380	166.683	132.535	192.294	0.689231	-0.53694	0.53694	1.45089	0.53694	0.000104183	0.00183438	1828
ENSG00000164190	77.8404	101.803	59.8685	1.70044	0.76591	0.76591	0.588082	-0.76591	0.000105781	0.00186148	1829
ENSG00000104763	103.116	131.836	81.5758	1.61612	0.692532	0.692532	0.618767	-0.692532	0.000105947	0.00186339	1830
ENSG00000183735	54.2824	72.6929	40.4746	1.79601	0.844798	0.844798	0.556789	-0.844798	0.000106085	0.00186481	1831
ENSG00000168282	31.5768	45.8836	20.8468	2.20099	1.13816	1.13816	0.45434	-1.13816	0.000107782	0.00189359	1832
ENSG00000133816	33.2395	19.6965	43.3967	0.45387	-1.13965	1.13965	2.20327	1.13965	0.000108662	0.00190802	1833
ENSG00000132305	110.262	83.5352	130.307	0.641066	-0.641456	0.641456	1.5599	0.641456	0.000108951	0.00191204	1834
ENSG00000154229	70.4445	91.4431	54.6956	1.67186	0.74145	0.74145	0.598138	-0.74145	0.000109015	0.00191213	1835
ENSG00000072071	62.3809	41.7559	77.8496	0.536366	-0.898711	0.898711	1.8644	0.898711	0.00011002	0.00192828	1836
ENSG00000077684	47.83	65.2249	34.7839	1.87514	0.907002	0.907002	0.533292	-0.907002	0.000110056	0.00192828	1837
ENSG00000130338	66.4531	45.0225	82.5261	0.545555	-0.874205	0.874205	1.833	0.874205	0.000111353	0.00194996	1838
ENSG00000255387	27.6442	40.6286	17.9058	2.26902	1.18207	1.18207	0.440719	-1.18207	0.000113388	0.00198451	1839
ENSG00000187866	30.6411	44.0338	20.5966	2.13792	1.09621	1.09621	0.467744	-1.09621	0.000113967	0.00199316	1840
ENSG00000185044	344.119	285.215	388.297	0.734527	-0.445112	0.445112	1.36142	0.445112	0.000114006	0.00199316	1841
ENSG00000244053	8.35386	2.27812	12.9107	0.176452	-2.50265	2.50265	5.66726	2.50265	0.000115125	0.0020106	1842
ENSG00000233621	23.0093	12.3252	31.0224	0.3973	-1.3317	1.3317	2.51699	1.3317	0.000115129	0.0020106	1843
ENSG00000242010	12.9552	4.7494	19.1096	0.248534	-2.00848	2.00848	4.02359	2.00848	0.000116311	0.00203015	1844
ENSG00000214653	195.561	234.292	166.512	1.40706	0.492682	0.492682	0.710703	-0.492682	0.00011645	0.00203146	1845
ENSG00000114631	27.2886	13.4527	37.6655	0.357164	-1.48534	1.48534	2.79984	1.48534	0.000116561	0.00203231	1846
ENSG00000170324	20.5442	7.72637	30.1575	0.2562	-1.96466	1.96466	3.90319	1.96466	0.000116661	0.00203294	1847
ENSG00000146416	122.058	152.769	99.0245	1.54274	0.625493	0.625493	0.648198	-0.625493	0.00011704	0.00203844	1848
ENSG00000241556	25.4861	13.1092	34.7689	0.377037	-1.40722	1.40722	2.65226	1.40722	0.000117172	0.00203964	1849
ENSG00000141424	96.4398	121.573	77.5901	1.56686	0.647876	0.647876	0.638219	-0.647876	0.000117892	0.00205106	1850
ENSG00000169410	35.4521	54.0383	21.5124	2.51196	1.32882	1.32882	0.398095	-1.32882	0.000118092	0.00205343	1851
ENSG00000249492	319.79	256.807	367.027	0.699694	-0.515203	0.515203	1.4292	0.515203	0.000118194	0.0020541	1852
ENSG00000006451	65.4637	86.4042	49.7583	1.73648	0.796164	0.796164	0.575878	-0.796164	0.000118437	0.00205722	1853
ENSG00000232383	83.9226	60.4871	101.499	0.595936	-0.74677	0.74677	1.67803	0.74677	0.000118639	0.00205961	1854
ENSG00000164111	67.0938	86.4891	52.5474	1.64592	0.718899	0.718899	0.607561	-0.718899	0.000119237	0.00206887	1855
ENSG00000124839	44.5652	25.0795	59.1795	0.423786	-1.23859	1.23859	2.35968	1.23859	0.000119642	0.00207479	1856
ENSG00000163072	14.8651	24.1023	7.93722	3.03662	1.60247	1.60247	0.329313	-1.60247	0.000119976	0.00207945	1857
ENSG00000064270	117.362	145.965	95.9102	1.52189	0.605867	0.605867	0.657077	-0.605867	0.000120397	0.00208562	1858
ENSG00000136895	50.8496	32.0104	64.979	0.492628	-1.02143	1.02143	2.02993	1.02143	0.000120936	0.00209384	1859
ENSG00000228852	28.8212	42.2619	18.7407	2.25508	1.17318	1.17318	0.443442	-1.17318	0.000121058	0.00209483	1860
ENSG00000234429	7.25037	14.0126	2.17872	6.43155	2.68517	2.68517	0.155484	-2.68517	0.000121193	0.00209604	1861
ENSG00000241781	23.7072	11.8735	32.5826	0.364412	-1.45636	1.45636	2.74414	1.45636	0.000121769	0.00210487	1862
ENSG00000154642	50.5135	69.8782	35.9899	1.9416	0.957248	0.957248	0.515038	-0.957248	0.00012292	0.00212363	1863
ENSG00000230383	153.825	119.608	179.488	0.666384	-0.585574	0.585574	1.50064	0.585574	0.000123479	0.00213213	1864
ENSG00000104081	7.58048	1.63329	12.0409	0.135646	-2.88209	2.88209	7.37215	2.88209	0.000123658	0.00213408	1865
ENSG00000127993	34.7777	48.9879	24.1201	2.031	1.02219	1.02219	0.492367	-1.02219	0.000124054	0.00213977	1866
ENSG00000148426	13.766	22.5114	7.20693	3.12357	1.6432	1.6432	0.320146	-1.6432	0.000124255	0.00214209	1867
ENSG00000175894	153.577	122.036	177.233	0.68856	-0.538346	0.538346	1.45231	0.538346	0.000124854	0.00215126	1868
ENSG00000119801	76.4263	98.1153	60.1596	1.63092	0.705683	0.705683	0.613152	-0.705683	0.000125041	0.00215333	1869
ENSG00000213650	165.125	129.407	191.914	0.674298	-0.568541	0.568541	1.48302	0.568541	0.000125908	0.0021671	1870
ENSG00000186815	26.1978	13.2057	35.9418	0.367419	-1.4445	1.4445	2.72168	1.4445	0.000126069	0.00216872	1871
ENSG00000126001	91.3912	66.9546	109.719	0.610238	-0.712555	0.712555	1.6387	0.712555	0.000126299	0.0021715	1872
ENSG00000205333	20.695	31.1182	12.8776	2.41646	1.27289	1.27289	0.413829	-1.27289	0.000126783	0.00217867	1873
ENSG00000116260	85.6715	61.8505	103.537	0.597374	-0.743294	0.743294	1.67399	0.743294	0.000127437	0.00218873	1874
ENSG00000226833	8.60929	15.5919	3.37235	4.62344	2.20897	2.20897	0.216289	-2.20897	0.000128167	0.0022001	1875
ENSG00000222014	57.3061	77.2061	42.3811	1.82171	0.865293	0.865293	0.548935	-0.865293	0.00012858	0.00220515	1876
ENSG00000158747	2.37634	5.5448	0	#DIV/0!	#DIV/0!	#DIV/0!	0	#NAME?	0.000128598	0.00220515	1877
ENSG00000135930	119.738	89.4775	142.433	0.628206	-0.670691	0.670691	1.59183	0.670691	0.000130498	0.00223653	1878
ENSG00000112796	44.1038	29.0019	55.4302	0.523215	-0.934524	0.934524	1.91126	0.934524	0.000130706	0.00223891	1879
ENSG00000136875	62.9384	43.2503	77.7045	0.556599	-0.845289	0.845289	1.79662	0.845289	0.000131872	0.00225767	1880
ENSG00000101558	81.7447	104.649	64.5666	1.62079	0.696698	0.696698	0.616983	-0.696697	0.000132796	0.00227228	1881
ENSG00000130749	75.0655	48.6755	94.858	0.51314	-0.962575	0.962575	1.94878	0.962575	0.000133119	0.0022766	1882
ENSG00000106603	137.517	167.885	114.74	1.46318	0.549103	0.549103	0.683445	-0.549103	0.000134213	0.0022941	1883
ENSG00000232794	36.6441	21.2216	48.211	0.440181	-1.18383	1.18383	2.27179	1.18383	0.000135122	0.0023084	1884
ENSG00000023909	13.9862	22.5113	7.59241	2.96497	1.56802	1.56802	0.337272	-1.56802	0.000135868	0.00231992	1885
ENSG00000197888	9.10709	1.977	14.4547	0.136773	-2.87015	2.87015	7.3114	2.87015	0.000138081	0.00235646	1886
ENSG00000231840	145.234	108.819	172.546	0.630663	-0.665058	0.665058	1.58563	0.665058	0.000138277	0.00235855	1887
ENSG00000141258	57.229	38.447	71.3155	0.539112	-0.891344	0.891344	1.8549	0.891344	0.000139308	0.00237488	1888
ENSG00000095951	78.2775	101.352	60.9718	1.66227	0.733156	0.733156	0.601587	-0.733156	0.000139546	0.00237768	1889
ENSG00000136536	75.8865	98.8264	58.6816	1.68411	0.751988	0.751988	0.593785	-0.751988	0.000139802	0.00238077	1890
ENSG00000174405	40.3229	57.1664	27.6903	2.06449	1.04579	1.04579	0.484381	-1.04579	0.00014021	0.00238647	1891
ENSG00000197520	7.01271	1.38618	11.2326	0.123407	-3.0185	3.0185	8.10326	3.0185	0.000140556	0.00239109	1892
ENSG00000237440	43.5068	59.4327	31.5623	1.88303	0.913056	0.913056	0.531059	-0.913056	0.000143854	0.0024459	1893
ENSG00000140993	54.1053	73.9941	39.1888	1.88814	0.916968	0.916968	0.529621	-0.916968	0.000144676	0.00245858	1894
ENSG00000164114	35.7836	50.5793	24.6868	2.04884	1.0348	1.0348	0.488082	-1.0348	0.000144885	0.00246083	1895
ENSG00000255768	22.8752	8.45639	33.6893	0.251011	-1.99418	1.99418	3.98389	1.99418	0.000145218	0.00246518	1896
ENSG00000110900	6.53611	0.988501	10.6968	0.0924108	-3.43579	3.43579	10.8212	3.43579	0.000145913	0.00247567	1897
ENSG00000116761	12.8003	21.2756	6.44381	3.30172	1.72322	1.72322	0.302873	-1.72322	0.00014645	0.00248271	1898
ENSG00000107968	8.44813	2.12761	13.1885	0.161323	-2.63198	2.63198	6.19876	2.63198	0.000146482	0.00248271	1899
ENSG00000137218	22.0634	11.2826	30.149	0.374228	-1.41801	1.41801	2.67217	1.41801	0.000146714	0.00248533	1900
ENSG00000130957	49.285	66.9126	36.0643	1.85537	0.891708	0.891708	0.538976	-0.891708	0.000146871	0.00248669	1901
ENSG00000065613	144.167	176.665	119.793	1.47475	0.56047	0.56047	0.678081	-0.56047	0.000147041	0.00248826	1902
ENSG00000177125	15.4502	6.53323	22.138	0.295115	-1.76065	1.76065	3.38851	1.76065	0.000147761	0.00249912	1903
ENSG00000248508	136.612	104.95	160.359	0.654471	-0.611598	0.611598	1.52795	0.611598	0.000150022	0.00253603	1904
ENSG00000169020	84.8971	62.7	101.545	0.61746	-0.695582	0.695582	1.61954	0.695582	0.000150225	0.00253813	1905
ENSG00000172183	17.2733	26.7125	10.1939	2.62044	1.38981	1.38981	0.381616	-1.38981	0.000150522	0.00254181	1906
ENSG00000131368	170.602	135.145	197.195	0.685337	-0.545114	0.545114	1.45914	0.545114	0.000151537	0.00255761	1907
ENSG00000239353	78.6732	102.038	61.1492	1.66868	0.738708	0.738708	0.599276	-0.738708	0.000151775	0.00256029	1908
ENSG00000198231	426.127	359.486	476.108	0.755052	-0.405353	0.405353	1.32441	0.405353	0.00015483	0.00261046	1909
ENSG00000101079	52.5568	35.9333	65.0244	0.552613	-0.855658	0.855658	1.80958	0.855658	0.000154985	0.0026117	1910
ENSG00000169100	50.3662	32.5046	63.7625	0.509776	-0.972064	0.972064	1.96165	0.972064	0.000155151	0.00261245	1911
ENSG00000185515	41.6025	58.1549	29.1881	1.99242	0.994521	0.994521	0.501902	-0.994521	0.000155192	0.00261245	1912
ENSG00000180398	57.0197	79.7204	39.9942	1.9933	0.995158	0.995158	0.501681	-0.995158	0.000156308	0.00262987	1913
ENSG00000240480	9.25612	2.37472	14.4172	0.164714	-2.60196	2.60196	6.07112	2.60196	0.000157037	0.00264075	1914
ENSG00000148248	67.3619	87.6283	52.1621	1.67992	0.748395	0.748395	0.595266	-0.748395	0.000158032	0.0026561	1915
ENSG00000143578	60.9909	80.9558	46.0173	1.75925	0.81496	0.81496	0.568424	-0.81496	0.000158304	0.00265928	1916
ENSG00000110066	118.512	148.157	96.2782	1.53884	0.621847	0.621847	0.649839	-0.621847	0.000159216	0.0026732	1917
ENSG00000111615	78.7782	101.008	62.106	1.62638	0.701661	0.701661	0.614864	-0.701661	0.000159347	0.00267401	1918
ENSG00000114200	3.85339	0	6.74342	0	#NUM!	#NUM!	Inf	Inf	0.000159644	0.0026776	1919
ENSG00000160688	49.2818	32.3111	62.0099	0.521063	-0.940471	0.940471	1.91915	0.940471	0.000160539	0.00269121	1920
ENSG00000125637	31.5586	17.4608	42.132	0.414432	-1.27079	1.27079	2.41294	1.27079	0.000161241	0.00270156	1921
ENSG00000196924	36.5804	20.8239	48.3978	0.430266	-1.2167	1.2167	2.32414	1.2167	0.000163172	0.0027325	1922
ENSG00000118689	136.321	169.024	111.793	1.51194	0.596404	0.596404	0.661401	-0.596404	0.000164218	0.00274857	1923
ENSG00000136731	178.362	215.661	150.388	1.43403	0.520076	0.520076	0.697335	-0.520076	0.000164957	0.00275951	1924
ENSG00000240652	31.9318	18.8046	41.7772	0.450115	-1.15163	1.15163	2.22165	1.15163	0.000165175	0.00276173	1925
ENSG00000145050	130.319	159.375	108.526	1.46854	0.55438	0.55438	0.68095	-0.55438	0.000165538	0.00276635	1926
ENSG00000196535	79.4464	54.962	97.8098	0.561928	-0.831544	0.831544	1.77959	0.831544	0.000166733	0.00278489	1927
ENSG00000165934	111.711	138.96	91.2733	1.52246	0.606408	0.606408	0.65683	-0.606408	0.000167243	0.00279195	1928
ENSG00000168653	119.153	90.7555	140.451	0.64617	-0.630015	0.630015	1.54758	0.630015	0.000167881	0.00280114	1929
ENSG00000155660	204.614	245.533	173.926	1.41171	0.497446	0.497446	0.708359	-0.497446	0.000169459	0.00282601	1930
ENSG00000215805	5.89279	11.2827	1.85036	6.09757	2.60823	2.60823	0.164	-2.60823	0.000170434	0.00283967	1931
ENSG00000104331	113.263	140.529	92.8134	1.5141	0.598459	0.598459	0.660459	-0.598459	0.000170455	0.00283967	1932
ENSG00000146433	58.2934	39.5317	72.3647	0.546283	-0.872278	0.872278	1.83055	0.872278	0.000170735	0.00284288	1933
ENSG00000166206	96.6711	126.743	74.1172	1.71004	0.774026	0.774026	0.584783	-0.774026	0.000171151	0.00284833	1934
ENSG00000196911	31.5478	44.0343	22.183	1.98505	0.989173	0.989173	0.503766	-0.989173	0.000173056	0.00287854	1935
ENSG00000112759	12.5413	4.30919	18.7154	0.230248	-2.11874	2.11874	4.34314	2.11874	0.000174442	0.0029001	1936
ENSG00000140398	26.7002	13.2598	36.7805	0.360512	-1.47188	1.47188	2.77383	1.47188	0.0001749	0.00290622	1937
ENSG00000150867	37.5036	51.803	26.779	1.93446	0.951934	0.951934	0.516939	-0.951934	0.000175584	0.00291607	1938
ENSG00000198929	9.44769	16.5804	4.09817	4.0458	2.01643	2.01643	0.24717	-2.01643	0.000175825	0.00291856	1939
ENSG00000029993	63.0613	44.1424	77.2505	0.571419	-0.80738	0.80738	1.75003	0.80738	0.000177748	0.00294897	1940
ENSG00000140830	53.4118	71.9511	39.5073	1.82121	0.864896	0.864896	0.549086	-0.864896	0.00017809	0.00295165	1941
ENSG00000106780	53.6287	71.21	40.4428	1.76076	0.816199	0.816199	0.567936	-0.816199	0.000178093	0.00295165	1942
ENSG00000223764	5.8251	1.13907	9.33962	0.121961	-3.0355	3.0355	8.19931	3.0355	0.000179266	0.00296956	1943
ENSG00000186395	20.9647	31.4194	13.1236	2.39411	1.25949	1.25949	0.417692	-1.25949	0.000179679	0.00297487	1944
ENSG00000176853	150.43	181.952	126.788	1.43509	0.521141	0.521141	0.69682	-0.521141	0.000180051	0.00297946	1945
ENSG00000166173	28.9024	41.9183	19.1404	2.19004	1.13096	1.13096	0.456612	-1.13096	0.000180141	0.00297946	1946
ENSG00000230580	52.5782	36.4813	64.6508	0.564283	-0.82551	0.82551	1.77216	0.82551	0.000180323	0.00298094	1947
ENSG00000225026	11.3491	19.5999	5.16106	3.79765	1.92511	1.92511	0.263321	-1.92511	0.00018164	0.00300116	1948
ENSG00000249952	16.5985	7.91945	23.1077	0.342719	-1.5449	1.5449	2.91785	1.5449	0.000182118	0.00300729	1949
ENSG00000129422	49.5329	32.4619	62.3361	0.520756	-0.941321	0.941321	1.92029	0.941321	0.000182198	0.00300729	1950
ENSG00000218582	56.2351	37.7056	70.1322	0.537635	-0.8953	0.8953	1.86	0.8953	0.000183076	0.00301992	1951
ENSG00000199744	11.0095	3.36325	16.7442	0.20086	-2.31574	2.31574	4.97859	2.31574	0.000183151	0.00301992	1952
ENSG00000127824	17.2256	7.6183	24.4311	0.311828	-1.68118	1.68118	3.2069	1.68118	0.000183435	0.00302307	1953
ENSG00000141447	82.9161	104.692	66.5845	1.57231	0.652886	0.652886	0.636007	-0.652886	0.000183864	0.00302858	1954
ENSG00000186868	41.4135	27.4228	51.9065	0.528311	-0.92054	0.92054	1.89282	0.92054	0.000184623	0.00303953	1955
ENSG00000111052	38.5633	54.7915	26.3923	2.07604	1.05384	1.05384	0.481686	-1.05384	0.000185052	0.00304503	1956
ENSG00000224114	19.6956	9.64937	27.2302	0.354362	-1.4967	1.4967	2.82197	1.4967	0.000185801	0.00305579	1957
ENSG00000203880	117.985	90.1535	138.858	0.649248	-0.623159	0.623159	1.54024	0.623159	0.000186635	0.00306794	1958
ENSG00000204536	26.3118	14.6459	35.0612	0.417724	-1.25938	1.25938	2.39393	1.25938	0.000187355	0.00307821	1959
ENSG00000249216	25.3744	39.4894	14.7882	2.67034	1.41702	1.41702	0.374484	-1.41702	0.000188704	0.00309878	1960
ENSG00000121989	15.5159	24.7468	8.59266	2.87999	1.52606	1.52606	0.347223	-1.52606	0.000190219	0.00312208	1961
ENSG00000240117	15.6198	6.6299	22.3622	0.296478	-1.754	1.754	3.37293	1.754	0.000190498	0.00312506	1962
ENSG00000213412	37.2212	24.0055	47.1329	0.509314	-0.973371	0.973371	1.96342	0.973371	0.000192534	0.00315685	1963
ENSG00000248664	18.718	28.4	11.4565	2.47894	1.30972	1.30972	0.403399	-1.30972	0.000192806	0.00315971	1964
ENSG00000163879	23.5344	12.1206	32.0948	0.377649	-1.40488	1.40488	2.64796	1.40488	0.000193741	0.00317342	1965
ENSG00000134717	33.6484	47.7099	23.1022	2.06517	1.04626	1.04626	0.484222	-1.04626	0.000194327	0.00318139	1966
ENSG00000089154	58.7873	38.9835	73.6402	0.529377	-0.917632	0.917632	1.88901	0.917632	0.000194569	0.00318373	1967
ENSG00000247011	20.8068	10.939	28.2076	0.387805	-1.3666	1.3666	2.57862	1.3666	0.000195047	0.00318993	1968
ENSG00000154917	84.1759	61.9041	100.88	0.613642	-0.704531	0.704531	1.62961	0.704531	0.000195885	0.003202	1969
ENSG00000213214	320.949	372.167	282.536	1.31724	0.397517	0.397517	0.759164	-0.397517	0.000196131	0.0032044	1970
ENSG00000162385	83.3094	105.348	66.7802	1.57754	0.657673	0.657673	0.6339	-0.657673	0.000196316	0.0032058	1971
ENSG00000249758	152.825	184.779	128.86	1.43395	0.519995	0.519995	0.697374	-0.519995	0.000197666	0.0032262	1972
ENSG00000214827	61.5237	81.2146	46.7555	1.737	0.796602	0.796602	0.575704	-0.796602	0.000197956	0.0032293	1973
ENSG00000164649	20.6906	10.1437	28.6008	0.354664	-1.49548	1.49548	2.81957	1.49548	0.000199174	0.00324752	1974
ENSG00000151725	14.8857	6.53336	21.15	0.308906	-1.69476	1.69476	3.23723	1.69476	0.000199911	0.00325789	1975
ENSG00000181877	10.3047	17.0633	5.2358	3.25896	1.70441	1.70441	0.306847	-1.70441	0.00020049	0.00326568	1976
ENSG00000215883	29.5945	17.3219	38.7989	0.446453	-1.16342	1.16342	2.23988	1.16342	0.000201336	0.00327779	1977
ENSG00000034677	75.7042	97.8375	59.1041	1.65534	0.727129	0.727129	0.604105	-0.727129	0.000201813	0.0032839	1978
ENSG00000076604	25.6353	14.6033	33.9094	0.430655	-1.21539	1.21539	2.32204	1.21539	0.00020325	0.00330561	1979
ENSG00000139517	60.6751	80.7089	45.6498	1.768	0.82212	0.82212	0.56561	-0.82212	0.00020351	0.00330816	1980
ENSG00000010322	77.6022	55.8652	93.905	0.594912	-0.749253	0.749253	1.68092	0.749253	0.000203627	0.00330839	1981
ENSG00000126391	20.0315	10.2941	27.3345	0.376597	-1.40891	1.40891	2.65536	1.40891	0.000207133	0.00336251	1982
ENSG00000119661	41.0624	56.8111	29.2509	1.9422	0.957692	0.957692	0.51488	-0.957692	0.000207166	0.00336251	1983
ENSG00000167981	13.0172	21.4801	6.66998	3.22042	1.68725	1.68725	0.310519	-1.68725	0.00020992	0.00340549	1984
ENSG00000144747	89.4255	112.364	72.2217	1.55582	0.637674	0.637674	0.642748	-0.637674	0.00021007	0.00340568	1985
ENSG00000143995	11.2141	18.6962	5.60259	3.33706	1.73858	1.73858	0.299665	-1.73858	0.000210144	0.00340568	1986
ENSG00000244513	94.1919	118.156	76.219	1.55021	0.632468	0.632468	0.645072	-0.632468	0.000210583	0.00341109	1987
ENSG00000059769	107.383	136.802	85.3195	1.6034	0.681139	0.681139	0.623673	-0.681139	0.000213763	0.00346085	1988
ENSG00000227050	18.833	5.18968	29.0656	0.178551	-2.48559	2.48559	5.60065	2.48559	0.000214404	0.00346949	1989
ENSG00000225778	11.3317	19.5459	5.17108	3.77984	1.91833	1.91833	0.264561	-1.91833	0.000214826	0.00347457	1990
ENSG00000167325	44.8898	29.593	56.3625	0.525047	-0.929481	0.929481	1.90459	0.929481	0.000214962	0.00347502	1991
ENSG00000226790	268.403	312.507	235.324	1.32798	0.409236	0.409236	0.753022	-0.409236	0.000215794	0.00348672	1992
ENSG00000226389	5.85407	11.1323	1.89539	5.87336	2.55419	2.55419	0.17026	-2.55419	0.000216321	0.00349348	1993
ENSG00000215105	111.99	138.262	92.2868	1.49817	0.583206	0.583206	0.667479	-0.583206	0.000216431	0.0034935	1994
ENSG00000244697	251.543	207.162	284.828	0.727325	-0.459328	0.459328	1.3749	0.459328	0.000219315	0.00353828	1995
ENSG00000172009	64.7806	46.2698	78.6637	0.588197	-0.765628	0.765628	1.70011	0.765628	0.000219684	0.00354246	1996
ENSG00000119574	58.2303	39.8327	72.0284	0.553014	-0.854613	0.854613	1.80827	0.854613	0.000221807	0.0035749	1997
ENSG00000163331	6.3662	11.9276	2.19517	5.43356	2.4419	2.4419	0.184042	-2.4419	0.000221954	0.00357549	1998
ENSG00000155034	78.5694	101.953	61.0315	1.6705	0.740284	0.740284	0.598622	-0.740284	0.000222597	0.00358405	1999
[truncated: 1,318 more rows]
