# Supplementary material for: Connectivity Mapping for Candidate Therapeutics Identification Using Next Generation Sequencing RNA-Seq Data
Source: PLoS One. 2013 Jun 26;8(6):e66902. doi: 10.1371/journal.pone.0066902 (PMC3694114; doi:10.1371/journal.pone.0066902)
Supplement: Table S2 — A comprehensive list of differentially expressed genes from EdgeR analysis on the RNA-seq dataset. Genes are primarily sorted by p-value in ascending order, and sub-sorted by the absolute value of log2ratio in descending order in case of equal p-values. All genes with adjusted p value less than 0.05 are listed here. (XLSX) [file pone.0066902.s002.xlsx]

## Sheet: EdgeRadjp
EnsemblID	table.logConc	log2Ratio(Stimulated/unstimulated)	abs(log2Ratio)	table.logFC(unstimulated/stimulated)	table.P.Value	table.adj.P.Val	EdgeRposition
ENSG00000151503	-11.1819	5.57951	5.57951	-5.57951	0	0	1
ENSG00000096060	-12.1561	5.09574	5.09574	-5.09574	0	0	2
ENSG00000166451	-13.256	5.09022	5.09022	-5.09022	0	0	3
ENSG00000113594	-12.3819	4.23908	4.23908	-4.23908	0	0	4
ENSG00000244324	-12.2662	3.59599	3.59599	-3.59599	0	0	5
ENSG00000156689	-11.2714	3.39542	3.39542	-3.39542	0	0	6
ENSG00000116133	-10.9785	3.38379	3.38379	-3.38379	0	0	7
ENSG00000155368	-11.7154	3.00545	3.00545	-3.00545	0	0	8
ENSG00000130066	-11.6967	2.9272	2.9272	-2.9272	0	0	9
ENSG00000115648	-10.1902	2.71557	2.71557	-2.71557	0	0	10
ENSG00000140526	-10.2718	2.28827	2.28827	-2.28827	0	0	11
ENSG00000064042	-10.014	1.72313	1.72313	-1.72313	0	0	12
ENSG00000198804	-6.04215	-0.459343	0.459343	0.459343	0	0	13
ENSG00000116285	-13.0593	4.26435	4.26435	-4.26435	3.24e-303	1.23e-299	14
ENSG00000123983	-12.5612	3.59242	3.59242	-3.59242	4.02e-289	1.43e-285	15
ENSG00000254717	-12.4861	3.46892	3.46892	-3.46892	1e-280	3.34e-277	16
ENSG00000147162	-8.9854	1.09949	1.09949	-1.09949	3.24e-278	1.02e-274	17
ENSG00000162545	-13.3178	-4.47621	4.47621	4.47621	3.03e-261	8.97e-258	18
ENSG00000184012	-11.259	2.27656	2.27656	-2.27656	5.67e-261	1.59e-257	19
ENSG00000125257	-12.0426	2.84264	2.84264	-2.84264	2.46e-246	6.57e-243	20
ENSG00000255348	-14.7822	6.33296	6.33296	-6.33296	2.22e-245	5.63e-242	21
ENSG00000162772	-12.6213	3.38454	3.38454	-3.38454	1.43e-242	3.48e-239	22
ENSG00000142515	-10.6926	1.81691	1.81691	-1.81691	3.29e-240	7.63e-237	23
ENSG00000140263	-12.229	2.954	2.954	-2.954	1.71e-235	3.8e-232	24
ENSG00000167751	-12.4973	3.19265	3.19265	-3.19265	6.25e-232	1.33e-228	25
ENSG00000067113	-11.7413	2.43414	2.43414	-2.43414	8.07e-217	1.65e-213	26
ENSG00000142192	-10.5111	1.55884	1.55884	-1.55884	7.37e-198	1.46e-194	27
ENSG00000086205	-10.6589	-1.59217	1.59217	1.59217	3.28e-183	6.24e-180	28
ENSG00000127954	-17.2356	10.2095	10.2095	-10.2095	5.16e-183	9.48e-180	29
ENSG00000151012	-11.8884	2.33501	2.33501	-2.33501	3.55e-179	6.31e-176	30
ENSG00000166123	-11.4931	2.04968	2.04968	-2.04968	2.14e-178	3.68e-175	31
ENSG00000228113	-16.2424	8.19575	8.19575	-8.19575	4.31e-178	7.18e-175	32
ENSG00000134294	-11.8803	2.30233	2.30233	-2.30233	8.78e-175	1.42e-171	33
ENSG00000166086	-14.6508	5.28809	5.28809	-5.28809	6.34e-169	9.94e-166	34
ENSG00000257542	-15.0918	5.99982	5.99982	-5.99982	1.11e-168	1.69e-165	35
ENSG00000237973	-7.15277	-0.449972	0.449972	0.449972	2.4e-163	3.56e-160	36
ENSG00000175928	-14.0027	-4.45525	4.45525	4.45525	7.89e-162	1.14e-158	37
ENSG00000106070	-11.8374	-2.19185	2.19185	2.19185	1.11e-160	1.56e-157	38
ENSG00000256947	-12.8959	3.05053	3.05053	-3.05053	2.44e-159	3.34e-156	39
ENSG00000116883	-14.5	4.89624	4.89624	-4.89624	1.19e-156	1.58e-153	40
ENSG00000163046	-8.1573	-0.619148	0.619148	0.619148	3.97e-156	5.16e-153	41
ENSG00000198648	-12.434	2.58444	2.58444	-2.58444	2.3e-153	2.92e-150	42
ENSG00000162734	-11.9477	2.19954	2.19954	-2.19954	1e-151	1.24e-148	43
ENSG00000211459	-7.15979	-0.429233	0.429233	0.429233	5.98e-148	7.25e-145	44
ENSG00000167034	-12.4073	2.50701	2.50701	-2.50701	8.31e-146	9.84e-143	45
ENSG00000114850	-11.6941	1.95823	1.95823	-1.95823	2.23e-142	2.59e-139	46
ENSG00000116574	-14.1224	4.18072	4.18072	-4.18072	4.15e-142	4.71e-139	47
ENSG00000196167	-14.1232	-4.27171	4.27171	4.27171	2.21e-136	2.46e-133	48
ENSG00000143797	-13.3132	3.20357	3.20357	-3.20357	7.64e-135	8.15e-132	49
ENSG00000117143	-12.0862	2.17663	2.17663	-2.17663	7.65e-135	8.15e-132	50
ENSG00000166741	-14.3177	4.32927	4.32927	-4.32927	4.21e-133	4.4e-130	51
ENSG00000112379	-11.1801	1.58875	1.58875	-1.58875	7.58e-131	7.77e-128	52
ENSG00000183087	-10.5986	-1.31625	1.31625	1.31625	2.84e-129	2.86e-126	53
ENSG00000154122	-12.1307	2.16473	2.16473	-2.16473	1.11e-128	1.1e-125	54
ENSG00000144455	-12.622	-2.57155	2.57155	2.57155	4.44e-126	4.3e-123	55
ENSG00000198886	-4.8981	0.179243	0.179243	-0.179243	6.99e-126	6.66e-123	56
ENSG00000256061	-12.1375	2.13063	2.13063	-2.13063	3.71e-125	3.47e-122	57
ENSG00000189060	-11.9846	2.03639	2.03639	-2.03639	5.91e-125	5.43e-122	58
ENSG00000104419	-13.5955	3.35668	3.35668	-3.35668	2.28e-122	2.06e-119	59
ENSG00000135052	-10.2287	1.11325	1.11325	-1.11325	8.83e-122	7.85e-119	60
ENSG00000198763	-5.28945	0.200278	0.200278	-0.200278	4.64e-120	4.06e-117	61
ENSG00000031698	-11.1008	1.46612	1.46612	-1.46612	1.53e-117	1.31e-114	62
ENSG00000172660	-9.03235	0.71587	0.71587	-0.71587	7.14e-113	6.04e-110	63
ENSG00000103194	-12.937	2.61394	2.61394	-2.61394	6.58e-112	5.48e-109	64
ENSG00000153132	-13.7074	3.29256	3.29256	-3.29256	1.8e-110	1.47e-107	65
ENSG00000250033	-13.2152	2.78191	2.78191	-2.78191	2.24e-106	1.81e-103	66
ENSG00000214193	-14.4454	4.07317	4.07317	-4.07317	6.7e-106	5.33e-103	67
ENSG00000198712	-7.71	-0.434915	0.434915	0.434915	1.32e-104	1.03e-101	68
ENSG00000129514	-10.0178	0.956218	0.956218	-0.956218	2.94e-104	2.27e-101	69
ENSG00000160183	-9.42434	0.776982	0.776982	-0.776982	2.21e-102	1.68e-99	70
ENSG00000126804	-11.5057	1.5714	1.5714	-1.5714	6.74e-102	5.06e-99	71
ENSG00000153208	-13.7376	3.18706	3.18706	-3.18706	9.93e-100	7.35e-97	72
ENSG00000116667	-12.0052	1.82236	1.82236	-1.82236	1.62e-99	1.18e-96	73
ENSG00000178773	-10.641	-1.12241	1.12241	1.12241	4.22e-93	3.04e-90	74
ENSG00000156802	-13.1266	2.53284	2.53284	-2.53284	2.62e-92	1.86e-89	75
ENSG00000077232	-13.4132	2.75869	2.75869	-2.75869	2.91e-91	2.04e-88	76
ENSG00000054118	-11.0151	1.25952	1.25952	-1.25952	5.44e-91	3.77e-88	77
ENSG00000171517	-12.5143	2.07595	2.07595	-2.07595	1.03e-90	7.06e-88	78
ENSG00000255240	-11.905	1.66562	1.66562	-1.66562	4.57e-88	3.08e-85	79
ENSG00000076554	-12.0632	1.74764	1.74764	-1.74764	1.96e-87	1.31e-84	80
ENSG00000075790	-13.8146	3.07166	3.07166	-3.07166	2.46e-87	1.62e-84	81
ENSG00000091879	-15.4131	4.93614	4.93614	-4.93614	6.33e-87	4.11e-84	82
ENSG00000135842	-13.8515	3.0943	3.0943	-3.0943	7.5e-87	4.82e-84	83
ENSG00000172469	-12.5926	-2.12318	2.12318	2.12318	8.77e-87	5.57e-84	84
ENSG00000079691	-13.4259	2.69362	2.69362	-2.69362	7.79e-86	4.89e-83	85
ENSG00000132437	-15.5358	-5.39004	5.39004	5.39004	1.71e-85	1.06e-82	86
ENSG00000149212	-13.0691	-2.43386	2.43386	2.43386	4.91e-84	3.01e-81	87
ENSG00000120889	-12.4983	1.96559	1.96559	-1.96559	1.98e-82	1.2e-79	88
ENSG00000167522	-11.0835	1.21936	1.21936	-1.21936	1.21e-81	7.22e-79	89
ENSG00000245552	-12.9909	-2.3075	2.3075	2.3075	1.99e-80	1.18e-77	90
ENSG00000157224	-11.3165	1.30207	1.30207	-1.30207	6.64e-80	3.89e-77	91
ENSG00000198380	-12.8138	2.12818	2.12818	-2.12818	2.17e-78	1.26e-75	92
ENSG00000122786	-11.0238	-1.16495	1.16495	1.16495	3.73e-78	2.14e-75	93
ENSG00000014257	-12.4831	-1.92665	1.92665	1.92665	9.19e-78	5.21e-75	94
ENSG00000157693	-13.0805	2.2854	2.2854	-2.2854	3.8e-77	2.13e-74	95
ENSG00000150403	-11.7384	1.47616	1.47616	-1.47616	1.22e-76	6.76e-74	96
ENSG00000138641	-12.7701	2.07226	2.07226	-2.07226	1.06e-75	5.83e-73	97
ENSG00000144674	-11.3963	1.29281	1.29281	-1.29281	2.71e-74	1.48e-71	98
ENSG00000140443	-13.7545	2.79207	2.79207	-2.79207	4.93e-74	2.66e-71	99
ENSG00000188257	-15.5152	-5.01559	5.01559	5.01559	1.51e-71	8.05e-69	100
ENSG00000163399	-11.5786	1.34841	1.34841	-1.34841	1.75e-71	9.24e-69	101
ENSG00000112715	-12.3909	1.77933	1.77933	-1.77933	1.92e-71	1e-68	102
ENSG00000072364	-10.8676	1.05692	1.05692	-1.05692	3.53e-71	1.83e-68	103
ENSG00000178607	-13.7865	2.76688	2.76688	-2.76688	1.38e-70	7.08e-68	104
ENSG00000113739	-11.5427	1.31978	1.31978	-1.31978	3.28e-70	1.67e-67	105
ENSG00000166801	-11.3789	-1.24264	1.24264	1.24264	3.83e-68	1.93e-65	106
ENSG00000230021	-5.51927	-0.162614	0.162614	0.162614	1.93e-67	9.6e-65	107
ENSG00000257989	-16.9344	6.81158	6.81158	-6.81158	1.14e-65	5.63e-63	108
ENSG00000051620	-11.8028	1.38369	1.38369	-1.38369	2.66e-65	1.3e-62	109
ENSG00000162669	-9.7043	-0.679307	0.679307	0.679307	3.26e-65	1.58e-62	110
ENSG00000154359	-14.6732	3.4724	3.4724	-3.4724	1.77e-64	8.52e-62	111
ENSG00000164597	-12.5584	1.77287	1.77287	-1.77287	6.91e-64	3.29e-61	112
ENSG00000154654	-10.6347	-0.914716	0.914716	0.914716	1.22e-61	5.77e-59	113
ENSG00000173482	-12.4009	1.64203	1.64203	-1.64203	5.38e-61	2.52e-58	114
ENSG00000183580	-13.9576	2.70206	2.70206	-2.70206	1.32e-60	6.13e-58	115
ENSG00000156170	-12.6817	-1.81758	1.81758	1.81758	2.13e-60	9.8e-58	116
ENSG00000075643	-13.757	2.5396	2.5396	-2.5396	5.33e-60	2.43e-57	117
ENSG00000089693	-12.6005	-1.75389	1.75389	1.75389	8.31e-60	3.76e-57	118
ENSG00000180573	-13.451	2.26614	2.26614	-2.26614	1.09e-58	4.91e-56	119
ENSG00000164938	-13.4884	-2.30401	2.30401	2.30401	2.49e-58	1.11e-55	120
ENSG00000062725	-13.559	2.34461	2.34461	-2.34461	3.09e-58	1.36e-55	121
ENSG00000153037	-12.2106	1.50059	1.50059	-1.50059	8.39e-58	3.67e-55	122
ENSG00000156113	-13.3265	2.14786	2.14786	-2.14786	1.7e-57	7.37e-55	123
ENSG00000053747	-11.6937	1.26259	1.26259	-1.26259	1.87e-57	8.03e-55	124
ENSG00000131016	-15.5198	4.23895	4.23895	-4.23895	1.79e-56	7.65e-54	125
ENSG00000166840	-12.272	1.50612	1.50612	-1.50612	1.94e-56	8.23e-54	126
ENSG00000135821	-13.6189	2.33639	2.33639	-2.33639	1.67e-55	7.03e-53	127
ENSG00000166710	-12.399	1.55691	1.55691	-1.55691	2.68e-55	1.12e-52	128
ENSG00000008441	-11.6282	-1.17961	1.17961	1.17961	3.24e-54	1.34e-51	129
ENSG00000169213	-13.8863	2.48989	2.48989	-2.48989	4.2e-54	1.72e-51	130
ENSG00000124225	-14.4739	3.01817	3.01817	-3.01817	4.23e-54	1.72e-51	131
ENSG00000147316	-13.609	2.2894	2.2894	-2.2894	5.73e-54	2.32e-51	132
ENSG00000137571	-10.3724	-0.774777	0.774777	0.774777	6.13e-53	2.46e-50	133
ENSG00000182795	-13.1454	1.94446	1.94446	-1.94446	6.42e-53	2.55e-50	134
ENSG00000117500	-12.0225	1.33564	1.33564	-1.33564	7.58e-53	3e-50	135
ENSG00000135549	-13.9289	-2.54953	2.54953	2.54953	1.7e-52	6.65e-50	136
ENSG00000109133	-11.8271	1.24267	1.24267	-1.24267	4.24e-52	1.65e-49	137
ENSG00000064393	-11.4435	1.09994	1.09994	-1.09994	4.31e-52	1.67e-49	138
ENSG00000111371	-12.7798	1.71134	1.71134	-1.71134	4.35e-52	1.67e-49	139
ENSG00000134612	-12.5775	-1.61871	1.61871	1.61871	1.14e-51	4.35e-49	140
ENSG00000071242	-12.2047	1.40642	1.40642	-1.40642	5.87e-51	2.22e-48	141
ENSG00000186063	-13.3269	-2.06518	2.06518	2.06518	1.07e-50	4.02e-48	142
ENSG00000244754	-12.6699	1.63429	1.63429	-1.63429	1.66e-50	6.21e-48	143
ENSG00000138376	-14.6396	-3.12856	3.12856	3.12856	5.69e-50	2.11e-47	144
ENSG00000025796	-12.399	1.47113	1.47113	-1.47113	2.41e-49	8.85e-47	145
ENSG00000162576	-12.2661	-1.39992	1.39992	1.39992	1.01e-48	3.68e-46	146
ENSG00000128585	-12.8592	1.70387	1.70387	-1.70387	1.51e-48	5.49e-46	147
ENSG00000147676	-12.992	1.75322	1.75322	-1.75322	5.61e-48	2.02e-45	148
ENSG00000105879	-13.6627	2.20074	2.20074	-2.20074	1.61e-47	5.76e-45	149
ENSG00000158715	-14.2764	2.6724	2.6724	-2.6724	2.2e-47	7.8e-45	150
ENSG00000145087	-12.8657	-1.66786	1.66786	1.66786	1.47e-46	5.18e-44	151
ENSG00000252229	-11.2724	-0.966061	0.966061	0.966061	8.56e-46	3e-43	152
ENSG00000187514	-12.9462	-1.70251	1.70251	1.70251	8.76e-46	3.05e-43	153
ENSG00000156011	-13.0228	1.75126	1.75126	-1.75126	1.74e-45	6.02e-43	154
ENSG00000105202	-13.3635	-1.9247	1.9247	1.9247	1.97e-45	6.76e-43	155
ENSG00000253972	-13.04	1.73082	1.73082	-1.73082	2.37e-45	8.1e-43	156
ENSG00000104643	-14.6574	2.94745	2.94745	-2.94745	2.52e-45	8.56e-43	157
ENSG00000104755	-12.2862	-1.36145	1.36145	1.36145	1.52e-44	5.11e-42	158
ENSG00000138668	-11.4592	-1.02136	1.02136	1.02136	1.55e-44	5.2e-42	159
ENSG00000236404	-13.9391	2.30617	2.30617	-2.30617	5.04e-44	1.68e-41	160
ENSG00000121350	-13.546	2.02297	2.02297	-2.02297	3.11e-43	1.03e-40	161
ENSG00000123505	-12.1919	1.27719	1.27719	-1.27719	3.75e-43	1.23e-40	162
ENSG00000168118	-13.5923	2.03927	2.03927	-2.03927	5.24e-43	1.71e-40	163
ENSG00000151090	-12.6381	1.48584	1.48584	-1.48584	1e-42	3.26e-40	164
ENSG00000109929	-13.8736	2.21515	2.21515	-2.21515	1.75e-42	5.67e-40	165
ENSG00000196950	-13.5857	2.01012	2.01012	-2.01012	2.51e-42	8.05e-40	166
ENSG00000120860	-13.3984	1.89347	1.89347	-1.89347	2.7e-42	8.63e-40	167
ENSG00000111319	-14.2044	-2.53077	2.53077	2.53077	3.53e-42	1.12e-39	168
ENSG00000133065	-13.8785	2.19578	2.19578	-2.19578	5.65e-42	1.78e-39	169
ENSG00000093167	-11.5879	1.02502	1.02502	-1.02502	7.81e-42	2.45e-39	170
ENSG00000104154	-11.8554	-1.13043	1.13043	1.13043	1.38e-41	4.3e-39	171
ENSG00000159692	-11.8169	1.116	1.116	-1.116	1.6e-41	4.96e-39	172
ENSG00000070778	-14.7714	2.92134	2.92134	-2.92134	2.45e-41	7.55e-39	173
ENSG00000109906	-13.9087	2.22299	2.22299	-2.22299	2.51e-41	7.69e-39	174
ENSG00000111961	-13.8484	2.16506	2.16506	-2.16506	3.43e-41	1.04e-38	175
ENSG00000102172	-13.9377	2.21737	2.21737	-2.21737	1.12e-40	3.38e-38	176
ENSG00000214290	-15.7383	-4.04724	4.04724	4.04724	1.14e-40	3.43e-38	177
ENSG00000104413	-12.785	1.51423	1.51423	-1.51423	2.07e-40	6.21e-38	178
ENSG00000136111	-13.6148	1.96992	1.96992	-1.96992	4.44e-40	1.32e-37	179
ENSG00000173230	-11.5655	1.00131	1.00131	-1.00131	5.09e-40	1.51e-37	180
ENSG00000219201	-13.8655	-2.19468	2.19468	2.19468	6.01e-40	1.77e-37	181
ENSG00000108848	-10.1683	-0.625636	0.625636	0.625636	6.23e-40	1.82e-37	182
ENSG00000107929	-12.4906	1.35825	1.35825	-1.35825	1.15e-39	3.35e-37	183
ENSG00000163251	-15.6993	3.77359	3.77359	-3.77359	4.23e-39	1.23e-36	184
ENSG00000164125	-15.0575	-3.17697	3.17697	3.17697	9.48e-39	2.73e-36	185
ENSG00000111897	-12.3286	1.27273	1.27273	-1.27273	9.91e-39	2.84e-36	186
ENSG00000135069	-11.0923	0.835222	0.835222	-0.835222	1.18e-38	3.37e-36	187
ENSG00000178852	-13.3667	1.78793	1.78793	-1.78793	1.28e-38	3.64e-36	188
ENSG00000117479	-13.26	1.72119	1.72119	-1.72119	1.45e-38	4.08e-36	189
ENSG00000151498	-14.9116	2.95013	2.95013	-2.95013	1.81e-38	5.07e-36	190
ENSG00000137501	-14.5036	-2.6741	2.6741	2.6741	2.12e-38	5.92e-36	191
ENSG00000067064	-14.2357	2.34542	2.34542	-2.34542	2.76e-38	7.66e-36	192
ENSG00000168615	-11.9523	1.11219	1.11219	-1.11219	5.02e-38	1.39e-35	193
ENSG00000136636	-13.3773	1.78332	1.78332	-1.78332	5.75e-38	1.58e-35	194
ENSG00000198300	-14.4306	-2.54741	2.54741	2.54741	6.93e-38	1.89e-35	195
ENSG00000138764	-14.2106	-2.33933	2.33933	2.33933	7.73e-38	2.1e-35	196
ENSG00000178573	-15.9218	3.92031	3.92031	-3.92031	1.76e-37	4.77e-35	197
ENSG00000128590	-14.733	2.75794	2.75794	-2.75794	1.88e-37	5.06e-35	198
ENSG00000102908	-11.0759	-0.819514	0.819514	0.819514	1.97e-37	5.27e-35	199
ENSG00000187735	-12.1786	1.17757	1.17757	-1.17757	1.3e-36	3.48e-34	200
ENSG00000116871	-14.3993	2.45438	2.45438	-2.45438	1.51e-36	3.99e-34	201
ENSG00000152795	-11.2267	-0.847901	0.847901	0.847901	1.58e-36	4.18e-34	202
ENSG00000103942	-13.7698	1.98209	1.98209	-1.98209	1.98e-36	5.19e-34	203
ENSG00000110841	-13.0838	1.57162	1.57162	-1.57162	3.15e-36	8.23e-34	204
ENSG00000232656	-14.648	2.59783	2.59783	-2.59783	3.45e-36	8.98e-34	205
ENSG00000154144	-12.255	1.19231	1.19231	-1.19231	4.75e-36	1.23e-33	206
ENSG00000187164	-11.428	0.901889	0.901889	-0.901889	5.9e-36	1.52e-33	207
ENSG00000068650	-13.9256	-2.04645	2.04645	2.04645	1.93e-35	4.96e-33	208
ENSG00000254772	-11.969	-1.06937	1.06937	1.06937	2.2e-35	5.62e-33	209
ENSG00000230629	-11.4871	-0.920154	0.920154	0.920154	2.63e-35	6.68e-33	210
ENSG00000255508	-11.8169	-1.01449	1.01449	1.01449	2.84e-35	7.17e-33	211
ENSG00000152904	-13.2868	1.69406	1.69406	-1.69406	4e-35	1.01e-32	212
ENSG00000112541	-11.9867	1.07368	1.07368	-1.07368	4.62e-35	1.16e-32	213
ENSG00000087470	-12.2549	1.16871	1.16871	-1.16871	6.58e-35	1.64e-32	214
ENSG00000172175	-14.0343	2.13048	2.13048	-2.13048	7.15e-35	1.77e-32	215
ENSG00000144476	-15.8013	-3.76731	3.76731	3.76731	7.16e-35	1.77e-32	216
ENSG00000213639	-13.3938	1.71574	1.71574	-1.71574	8.33e-35	2.05e-32	217
ENSG00000117461	-14.65	-2.6527	2.6527	2.6527	8.44e-35	2.06e-32	218
ENSG00000109452	-15.2385	3.09456	3.09456	-3.09456	8.83e-35	2.15e-32	219
ENSG00000136868	-13.4208	1.75413	1.75413	-1.75413	9.88e-35	2.39e-32	220
ENSG00000132388	-12.7519	1.37567	1.37567	-1.37567	1.06e-34	2.57e-32	221
ENSG00000149428	-12.4232	1.25625	1.25625	-1.25625	1.11e-34	2.67e-32	222
ENSG00000106105	-12.2799	1.1857	1.1857	-1.1857	1.12e-34	2.68e-32	223
ENSG00000144218	-13.2678	1.67237	1.67237	-1.67237	1.25e-34	2.96e-32	224
ENSG00000232856	-11.6283	-0.935709	0.935709	0.935709	1.73e-34	4.1e-32	225
ENSG00000117632	-13.7186	-1.95819	1.95819	1.95819	1.99e-34	4.7e-32	226
ENSG00000070669	-13.012	1.50202	1.50202	-1.50202	3.22e-34	7.55e-32	227
ENSG00000179362	-12.8348	-1.42492	1.42492	1.42492	4e-34	9.37e-32	228
ENSG00000105835	-13.5887	1.79131	1.79131	-1.79131	4.5e-34	1.05e-31	229
ENSG00000039123	-12.359	1.19671	1.19671	-1.19671	4.65e-34	1.07e-31	230
ENSG00000163629	-13.024	1.52002	1.52002	-1.52002	4.66e-34	1.07e-31	231
ENSG00000254399	-14.1536	2.1765	2.1765	-2.1765	6.43e-34	1.48e-31	232
ENSG00000198695	-6.90795	0.181591	0.181591	-0.181591	8.34e-34	1.91e-31	233
ENSG00000099250	-11.472	-0.875826	0.875826	0.875826	1.17e-33	2.66e-31	234
ENSG00000166598	-11.3264	0.840291	0.840291	-0.840291	1.3e-33	2.96e-31	235
ENSG00000176386	-13.3351	1.67343	1.67343	-1.67343	1.44e-33	3.25e-31	236
ENSG00000170522	-13.2152	-1.62375	1.62375	1.62375	1.76e-33	3.95e-31	237
ENSG00000166986	-12.2468	1.1529	1.1529	-1.1529	2.52e-33	5.65e-31	238
ENSG00000132432	-14.3467	2.29527	2.29527	-2.29527	3.25e-33	7.25e-31	239
ENSG00000148773	-14.8652	-2.7336	2.7336	2.7336	6.3e-33	1.4e-30	240
ENSG00000153879	-12.939	1.42353	1.42353	-1.42353	7.77e-33	1.72e-30	241
ENSG00000173848	-14.0889	-2.08183	2.08183	2.08183	8.86e-33	1.95e-30	242
ENSG00000229638	-10.941	-0.734096	0.734096	0.734096	9.08e-33	1.99e-30	243
ENSG00000115758	-12.6758	1.30534	1.30534	-1.30534	1.09e-32	2.39e-30	244
ENSG00000155304	-14.276	2.23918	2.23918	-2.23918	1.26e-32	2.74e-30	245
ENSG00000124215	-16.4413	-4.3384	4.3384	4.3384	1.45e-32	3.15e-30	246
ENSG00000073331	-14.1565	2.13054	2.13054	-2.13054	1.59e-32	3.43e-30	247
ENSG00000115053	-9.5569	-0.450133	0.450133	0.450133	2.22e-32	4.78e-30	248
ENSG00000102699	-12.8432	1.37328	1.37328	-1.37328	2.25e-32	4.79e-30	249
ENSG00000114120	-13.7043	1.8282	1.8282	-1.8282	2.25e-32	4.79e-30	250
ENSG00000091972	-32.1814	-35.6692	35.6692	35.6692	2.45e-32	5.22e-30	251
ENSG00000044115	-12.0979	1.05921	1.05921	-1.05921	2.74e-32	5.8e-30	252
ENSG00000163492	-16.4616	4.35583	4.35583	-4.35583	4.46e-32	9.41e-30	253
ENSG00000166848	-12.3733	1.16209	1.16209	-1.16209	5.87e-32	1.23e-29	254
ENSG00000182217	-13.5028	1.71659	1.71659	-1.71659	8.77e-32	1.83e-29	255
ENSG00000147852	-14.681	2.53053	2.53053	-2.53053	1.14e-31	2.38e-29	256
ENSG00000243008	-12.812	1.33556	1.33556	-1.33556	3.08e-31	6.4e-29	257
ENSG00000112164	-16.6434	-4.57754	4.57754	4.57754	4.37e-31	9.04e-29	258
ENSG00000113013	-11.0509	0.741253	0.741253	-0.741253	4.82e-31	9.93e-29	259
ENSG00000198496	-13.5782	1.72261	1.72261	-1.72261	6.31e-31	1.29e-28	260
ENSG00000135269	-13.8682	1.89527	1.89527	-1.89527	7.42e-31	1.52e-28	261
ENSG00000099715	-13.859	-1.9082	1.9082	1.9082	7.54e-31	1.53e-28	262
ENSG00000104164	-12.7992	-1.34544	1.34544	1.34544	8.12e-31	1.65e-28	263
ENSG00000151502	-12.478	1.19662	1.19662	-1.19662	1.61e-30	3.26e-28	264
ENSG00000012660	-12.8901	1.34659	1.34659	-1.34659	3.88e-30	7.81e-28	265
ENSG00000184575	-10.8511	0.672976	0.672976	-0.672976	3.96e-30	7.94e-28	266
ENSG00000101255	-14.4559	2.28591	2.28591	-2.28591	4.41e-30	8.81e-28	267
ENSG00000168056	-14.5406	-2.36252	2.36252	2.36252	4.47e-30	8.9e-28	268
ENSG00000109762	-13.595	1.71148	1.71148	-1.71148	4.9e-30	9.72e-28	269
ENSG00000138771	-12.7933	1.30299	1.30299	-1.30299	4.95e-30	9.78e-28	270
ENSG00000067225	-12.536	-1.19024	1.19024	1.19024	5.24e-30	1.03e-27	271
ENSG00000255823	-9.27123	-0.404762	0.404762	0.404762	6.6e-30	1.29e-27	272
ENSG00000143753	-12.8246	1.31683	1.31683	-1.31683	8.96e-30	1.75e-27	273
ENSG00000120833	-16.1208	3.79574	3.79574	-3.79574	9.58e-30	1.86e-27	274
ENSG00000142541	-12.8966	-1.35628	1.35628	1.35628	9.67e-30	1.88e-27	275
ENSG00000013441	-11.6969	0.893605	0.893605	-0.893605	1.04e-29	2.01e-27	276
ENSG00000175274	-13.6199	1.70366	1.70366	-1.70366	1.22e-29	2.35e-27	277
ENSG00000070214	-14.4921	-2.27722	2.27722	2.27722	1.23e-29	2.36e-27	278
ENSG00000073803	-10.7529	-0.649499	0.649499	0.649499	1.79e-29	3.42e-27	279
ENSG00000228253	-9.75688	-0.464887	0.464887	0.464887	2.47e-29	4.71e-27	280
ENSG00000243243	-13.9711	1.90097	1.90097	-1.90097	3.41e-29	6.46e-27	281
ENSG00000163644	-13.4125	1.57731	1.57731	-1.57731	3.71e-29	7.02e-27	282
ENSG00000196305	-11.8609	0.94498	0.94498	-0.94498	3.95e-29	7.45e-27	283
ENSG00000243701	-15.2689	2.85629	2.85629	-2.85629	4.02e-29	7.55e-27	284
ENSG00000224186	-13.8665	-1.83536	1.83536	1.83536	4.68e-29	8.75e-27	285
ENSG00000078114	-12.9767	1.35502	1.35502	-1.35502	4.86e-29	9.06e-27	286
ENSG00000142875	-10.715	0.626976	0.626976	-0.626976	5.18e-29	9.63e-27	287
ENSG00000198589	-12.4379	-1.13519	1.13519	1.13519	9.47e-29	1.75e-26	288
ENSG00000051108	-13.8	1.79417	1.79417	-1.79417	1e-28	1.85e-26	289
ENSG00000166454	-12.998	1.36308	1.36308	-1.36308	1.06e-28	1.94e-26	290
ENSG00000158201	-14.3973	2.14673	2.14673	-2.14673	1.28e-28	2.35e-26	291
ENSG00000158711	-12.5022	1.15194	1.15194	-1.15194	1.32e-28	2.41e-26	292
ENSG00000123836	-14.1838	2.01275	2.01275	-2.01275	1.41e-28	2.56e-26	293
ENSG00000133134	-13.732	1.75815	1.75815	-1.75815	1.52e-28	2.76e-26	294
ENSG00000183486	-8.95982	0.343648	0.343648	-0.343648	1.53e-28	2.76e-26	295
ENSG00000173166	-13.3836	1.54995	1.54995	-1.54995	1.56e-28	2.82e-26	296
ENSG00000133142	-10.7602	-0.640116	0.640116	0.640116	1.86e-28	3.33e-26	297
ENSG00000143183	-12.3957	1.09878	1.09878	-1.09878	2.62e-28	4.69e-26	298
ENSG00000237813	-13.925	1.84573	1.84573	-1.84573	3.12e-28	5.56e-26	299
ENSG00000142156	-13.7002	-1.69254	1.69254	1.69254	3.22e-28	5.73e-26	300
ENSG00000230409	-12.3229	1.07061	1.07061	-1.07061	5.69e-28	1.01e-25	301
ENSG00000198734	-16.1519	3.73373	3.73373	-3.73373	8.16e-28	1.44e-25	302
ENSG00000175115	-13.9872	1.87032	1.87032	-1.87032	8.39e-28	1.48e-25	303
ENSG00000095139	-11.8496	0.909006	0.909006	-0.909006	1.18e-27	2.07e-25	304
ENSG00000214182	-13.7141	-1.6508	1.6508	1.6508	1.87e-27	3.27e-25	305
ENSG00000134278	-13.595	1.61825	1.61825	-1.61825	2.04e-27	3.55e-25	306
ENSG00000147862	-13.9169	1.78866	1.78866	-1.78866	2.12e-27	3.68e-25	307
ENSG00000105464	-13.7533	-1.71717	1.71717	1.71717	2.29e-27	3.97e-25	308
ENSG00000116406	-13.8095	1.74092	1.74092	-1.74092	2.74e-27	4.72e-25	309
ENSG00000106052	-12.9842	1.30654	1.30654	-1.30654	2.79e-27	4.8e-25	310
ENSG00000163806	-14.0192	1.85607	1.85607	-1.85607	3.65e-27	6.26e-25	311
ENSG00000096384	-10.8467	-0.633547	0.633547	0.633547	4.34e-27	7.42e-25	312
ENSG00000013375	-13.9228	1.81689	1.81689	-1.81689	1.01e-26	1.73e-24	313
ENSG00000183248	-13.2565	-1.44441	1.44441	1.44441	1.23e-26	2.08e-24	314
ENSG00000101104	-12.3268	1.05634	1.05634	-1.05634	1.23e-26	2.09e-24	315
ENSG00000101871	-15.3245	-2.87493	2.87493	2.87493	1.4e-26	2.36e-24	316
ENSG00000223417	-18.6463	7.38813	7.38813	-7.38813	1.43e-26	2.4e-24	317
ENSG00000106554	-11.4336	-0.765639	0.765639	0.765639	1.44e-26	2.41e-24	318
ENSG00000232389	-14.632	2.27221	2.27221	-2.27221	2.03e-26	3.4e-24	319
ENSG00000113712	-11.5184	0.789208	0.789208	-0.789208	2.33e-26	3.87e-24	320
ENSG00000139209	-18.1524	6.37615	6.37615	-6.37615	2.37e-26	3.93e-24	321
ENSG00000049759	-11.5771	0.804557	0.804557	-0.804557	2.55e-26	4.23e-24	322
ENSG00000158406	-13.9037	1.77851	1.77851	-1.77851	2.83e-26	4.67e-24	323
ENSG00000174444	-10.6319	-0.589543	0.589543	0.589543	2.95e-26	4.86e-24	324
ENSG00000120693	-15.0059	2.49446	2.49446	-2.49446	3.45e-26	5.67e-24	325
ENSG00000109332	-10.941	0.641833	0.641833	-0.641833	4e-26	6.55e-24	326
ENSG00000129625	-13.0546	1.32511	1.32511	-1.32511	4.38e-26	7.14e-24	327
ENSG00000165732	-11.46	0.766608	0.766608	-0.766608	4.67e-26	7.59e-24	328
ENSG00000126351	-14.1259	-1.87995	1.87995	1.87995	5.14e-26	8.33e-24	329
ENSG00000196549	-9.52071	0.393388	0.393388	-0.393388	5.35e-26	8.64e-24	330
ENSG00000082196	-12.479	-1.09475	1.09475	1.09475	5.64e-26	9.09e-24	331
ENSG00000136997	-14.4452	-2.09313	2.09313	2.09313	5.76e-26	9.26e-24	332
ENSG00000176454	-15.034	-2.62092	2.62092	2.62092	6.05e-26	9.69e-24	333
ENSG00000198842	-15.1183	2.62987	2.62987	-2.62987	6.45e-26	1.03e-23	334
ENSG00000164120	-32.5022	35.0277	35.0277	-35.0277	6.51e-26	1.04e-23	335
ENSG00000139496	-13.2406	1.40639	1.40639	-1.40639	7.58e-26	1.2e-23	336
ENSG00000163113	-12.8746	1.23735	1.23735	-1.23735	7.86e-26	1.24e-23	337
ENSG00000112972	-13.2161	1.39362	1.39362	-1.39362	9.88e-26	1.56e-23	338
ENSG00000084234	-10.9606	0.648006	0.648006	-0.648006	1.21e-25	1.9e-23	339
ENSG00000227070	-16.1238	3.51358	3.51358	-3.51358	1.39e-25	2.18e-23	340
ENSG00000152217	-13.1787	1.36527	1.36527	-1.36527	1.59e-25	2.49e-23	341
ENSG00000179918	-13.7418	1.66364	1.66364	-1.66364	1.9e-25	2.96e-23	342
ENSG00000143416	-14.1874	-1.8818	1.8818	1.8818	2.88e-25	4.47e-23	343
ENSG00000163472	-14.965	2.4514	2.4514	-2.4514	2.97e-25	4.6e-23	344
ENSG00000145734	-11.0795	0.657455	0.657455	-0.657455	4.21e-25	6.5e-23	345
ENSG00000113645	-13.8242	1.6728	1.6728	-1.6728	9.08e-25	1.4e-22	346
ENSG00000158270	-14.4232	-2.03524	2.03524	2.03524	1.09e-24	1.67e-22	347
ENSG00000145779	-15.6364	2.98783	2.98783	-2.98783	1.1e-24	1.68e-22	348
ENSG00000167642	-12.0106	-0.893568	0.893568	0.893568	1.1e-24	1.68e-22	349
ENSG00000135090	-12.8343	1.19044	1.19044	-1.19044	1.18e-24	1.8e-22	350
ENSG00000184205	-11.5179	0.765443	0.765443	-0.765443	1.21e-24	1.84e-22	351
ENSG00000046604	-12.0587	0.916903	0.916903	-0.916903	1.42e-24	2.15e-22	352
ENSG00000070961	-12.7249	-1.14697	1.14697	1.14697	1.8e-24	2.72e-22	353
ENSG00000196091	-16.6309	4.01762	4.01762	-4.01762	2.12e-24	3.19e-22	354
ENSG00000054690	-13.8792	-1.67454	1.67454	1.67454	2.64e-24	3.96e-22	355
ENSG00000136628	-11.6988	0.798076	0.798076	-0.798076	3.5e-24	5.24e-22	356
ENSG00000132570	-6.38502	0.126299	0.126299	-0.126299	4.68e-24	7e-22	357
ENSG00000095380	-12.8153	1.1924	1.1924	-1.1924	4.71e-24	7.01e-22	358
ENSG00000179218	-9.96461	-0.434551	0.434551	0.434551	5.82e-24	8.65e-22	359
ENSG00000229644	-14.2098	1.86347	1.86347	-1.86347	6.47e-24	9.59e-22	360
ENSG00000144749	-13.5897	1.54025	1.54025	-1.54025	8.68e-24	1.28e-21	361
ENSG00000167749	-11.0856	0.644616	0.644616	-0.644616	1.08e-23	1.59e-21	362
ENSG00000116991	-14.217	1.86533	1.86533	-1.86533	1.15e-23	1.69e-21	363
ENSG00000164181	-15.1397	2.49173	2.49173	-2.49173	1.28e-23	1.87e-21	364
ENSG00000172771	-14.8594	2.28514	2.28514	-2.28514	1.39e-23	2.04e-21	365
ENSG00000172296	-15.5482	-2.9505	2.9505	2.9505	1.4e-23	2.04e-21	366
ENSG00000140836	-12.116	0.920633	0.920633	-0.920633	2.11e-23	3.06e-21	367
ENSG00000129083	-13.4399	1.41192	1.41192	-1.41192	2.18e-23	3.16e-21	368
ENSG00000101966	-13.4719	1.43583	1.43583	-1.43583	2.47e-23	3.58e-21	369
ENSG00000196531	-10.9694	-0.617662	0.617662	0.617662	2.99e-23	4.31e-21	370
ENSG00000069956	-13.8825	1.64399	1.64399	-1.64399	3.29e-23	4.73e-21	371
ENSG00000102900	-13.2656	-1.32375	1.32375	1.32375	4.16e-23	5.96e-21	372
ENSG00000112851	-13.1879	1.30567	1.30567	-1.30567	4.48e-23	6.4e-21	373
ENSG00000256900	-13.6512	-1.51682	1.51682	1.51682	4.54e-23	6.48e-21	374
ENSG00000143153	-13.2341	-1.32213	1.32213	1.32213	4.72e-23	6.71e-21	375
ENSG00000100941	-9.74222	-0.402371	0.402371	0.402371	4.98e-23	7.07e-21	376
ENSG00000189337	-14.5936	-2.07248	2.07248	2.07248	6.46e-23	9.13e-21	377
ENSG00000172432	-13.0737	1.24092	1.24092	-1.24092	6.97e-23	9.83e-21	378
ENSG00000113161	-13.7891	1.57798	1.57798	-1.57798	7.33e-23	1.03e-20	379
ENSG00000038295	-15.3747	-2.69418	2.69418	2.69418	9.73e-23	1.37e-20	380
ENSG00000117862	-14.0157	1.68415	1.68415	-1.68415	1.18e-22	1.66e-20	381
ENSG00000113368	-15.3785	-2.68659	2.68659	2.68659	1.3e-22	1.82e-20	382
ENSG00000082556	-15.2255	-2.55894	2.55894	2.55894	1.64e-22	2.28e-20	383
ENSG00000138696	-12.6506	1.07016	1.07016	-1.07016	2.58e-22	3.58e-20	384
ENSG00000066230	-15.1374	-2.42232	2.42232	2.42232	3.19e-22	4.41e-20	385
ENSG00000230207	-11.6167	-0.75755	0.75755	0.75755	3.64e-22	5.02e-20	386
ENSG00000257851	-11.0484	0.610851	0.610851	-0.610851	3.99e-22	5.49e-20	387
ENSG00000158373	-14.3463	1.87685	1.87685	-1.87685	4.03e-22	5.53e-20	388
ENSG00000120053	-14.0645	1.68883	1.68883	-1.68883	4.23e-22	5.79e-20	389
ENSG00000145703	-14.3958	1.88749	1.88749	-1.88749	5e-22	6.83e-20	390
ENSG00000128965	-16.1363	3.36149	3.36149	-3.36149	5.12e-22	6.99e-20	391
ENSG00000246985	-16.3514	3.48348	3.48348	-3.48348	6.06e-22	8.24e-20	392
ENSG00000251562	-5.51298	-0.0901275	0.0901275	0.0901275	6.94e-22	9.42e-20	393
ENSG00000173436	-14.0347	1.67757	1.67757	-1.67757	7.14e-22	9.66e-20	394
ENSG00000166562	-12.9335	1.14945	1.14945	-1.14945	7.64e-22	1.03e-19	395
ENSG00000143155	-13.3795	1.34026	1.34026	-1.34026	8.42e-22	1.13e-19	396
ENSG00000077549	-13.3619	1.33776	1.33776	-1.33776	8.54e-22	1.15e-19	397
ENSG00000153214	-14.5124	1.96464	1.96464	-1.96464	9.04e-22	1.21e-19	398
ENSG00000113648	-12.5331	-1.00497	1.00497	1.00497	1.17e-21	1.57e-19	399
ENSG00000139112	-12.2499	0.914079	0.914079	-0.914079	1.47e-21	1.96e-19	400
ENSG00000169155	-14.0226	-1.64931	1.64931	1.64931	1.57e-21	2.08e-19	401
ENSG00000148672	-13.9522	1.60816	1.60816	-1.60816	1.59e-21	2.11e-19	402
ENSG00000159335	-11.9611	-0.812597	0.812597	0.812597	1.86e-21	2.46e-19	403
ENSG00000149273	-12.3452	-0.935413	0.935413	0.935413	2.04e-21	2.69e-19	404
ENSG00000091490	-12.19	0.889347	0.889347	-0.889347	2.14e-21	2.82e-19	405
ENSG00000246493	-10.9897	-0.599975	0.599975	0.599975	2.19e-21	2.88e-19	406
ENSG00000074695	-12.1138	0.870094	0.870094	-0.870094	2.24e-21	2.94e-19	407
ENSG00000065548	-13.2299	1.26056	1.26056	-1.26056	2.67e-21	3.49e-19	408
ENSG00000252197	-10.8722	-0.574085	0.574085	0.574085	3.13e-21	4.08e-19	409
ENSG00000242247	-12.7094	1.04691	1.04691	-1.04691	3.6e-21	4.68e-19	410
ENSG00000136273	-13.1665	1.23608	1.23608	-1.23608	3.78e-21	4.91e-19	411
ENSG00000143776	-12.2728	0.907647	0.907647	-0.907647	3.9e-21	5.05e-19	412
ENSG00000116741	-16.1609	3.31233	3.31233	-3.31233	4.89e-21	6.32e-19	413
ENSG00000133026	-11.5752	-0.707879	0.707879	0.707879	4.97e-21	6.4e-19	414
ENSG00000253738	-13.3928	1.30868	1.30868	-1.30868	5.65e-21	7.26e-19	415
ENSG00000255906	-10.9147	0.569295	0.569295	-0.569295	5.79e-21	7.42e-19	416
ENSG00000231721	-14.882	2.16896	2.16896	-2.16896	6.05e-21	7.73e-19	417
ENSG00000179195	-10.9701	0.579237	0.579237	-0.579237	6.48e-21	8.27e-19	418
ENSG00000128833	-12.3996	0.944058	0.944058	-0.944058	7.22e-21	9.18e-19	419
ENSG00000035403	-12.704	1.05021	1.05021	-1.05021	7.59e-21	9.63e-19	420
ENSG00000196876	-10.9841	0.575852	0.575852	-0.575852	1.01e-20	1.28e-18	421
ENSG00000233476	-11.0619	-0.599925	0.599925	0.599925	1.01e-20	1.28e-18	422
ENSG00000248092	-13.8493	1.52779	1.52779	-1.52779	1.04e-20	1.32e-18	423
ENSG00000081923	-12.4358	0.95382	0.95382	-0.95382	1.44e-20	1.81e-18	424
ENSG00000147140	-12.1682	-0.852135	0.852135	0.852135	1.55e-20	1.95e-18	425
ENSG00000145391	-12.4474	0.957824	0.957824	-0.957824	1.74e-20	2.17e-18	426
ENSG00000120742	-12.3206	0.89876	0.89876	-0.89876	2.08e-20	2.6e-18	427
ENSG00000233954	-14.1809	-1.69143	1.69143	1.69143	2.11e-20	2.63e-18	428
ENSG00000166446	-14.7739	2.05444	2.05444	-2.05444	2.24e-20	2.79e-18	429
ENSG00000150527	-14.8159	2.06613	2.06613	-2.06613	2.4e-20	2.98e-18	430
ENSG00000110321	-11.2015	0.614852	0.614852	-0.614852	2.53e-20	3.13e-18	431
ENSG00000183117	-12.6386	-1.02024	1.02024	1.02024	2.63e-20	3.25e-18	432
ENSG00000100316	-11.7029	-0.720212	0.720212	0.720212	3.54e-20	4.36e-18	433
ENSG00000140416	-12.0174	0.814759	0.814759	-0.814759	3.59e-20	4.41e-18	434
ENSG00000145569	-15.9801	3.00333	3.00333	-3.00333	3.7e-20	4.54e-18	435
ENSG00000247627	-6.87971	0.135515	0.135515	-0.135515	3.89e-20	4.76e-18	436
ENSG00000175772	-13.8842	-1.54126	1.54126	1.54126	3.94e-20	4.8e-18	437
ENSG00000101216	-13.7394	-1.44066	1.44066	1.44066	4.81e-20	5.85e-18	438
ENSG00000227742	-16.8884	3.98446	3.98446	-3.98446	4.92e-20	5.98e-18	439
ENSG00000138760	-12.6804	1.00495	1.00495	-1.00495	5.87e-20	7.11e-18	440
ENSG00000143545	-13.3751	-1.2535	1.2535	1.2535	6.51e-20	7.87e-18	441
ENSG00000148229	-13.8643	-1.48385	1.48385	1.48385	7.19e-20	8.68e-18	442
ENSG00000132837	-13.9189	1.54191	1.54191	-1.54191	7.84e-20	9.44e-18	443
ENSG00000206527	-12.5358	0.957292	0.957292	-0.957292	8.85e-20	1.06e-17	444
ENSG00000065485	-13.572	1.36493	1.36493	-1.36493	1.15e-19	1.38e-17	445
ENSG00000114857	-11.6332	0.693425	0.693425	-0.693425	1.21e-19	1.45e-17	446
ENSG00000138162	-12.5274	0.949948	0.949948	-0.949948	1.31e-19	1.56e-17	447
ENSG00000146414	-13.3236	1.24364	1.24364	-1.24364	1.47e-19	1.75e-17	448
ENSG00000230084	-11.6339	0.692224	0.692224	-0.692224	1.52e-19	1.8e-17	449
ENSG00000102804	-13.6197	1.36285	1.36285	-1.36285	1.54e-19	1.82e-17	450
ENSG00000114650	-14.3502	1.78263	1.78263	-1.78263	1.56e-19	1.85e-17	451
ENSG00000134982	-13.1613	1.17896	1.17896	-1.17896	1.66e-19	1.96e-17	452
ENSG00000087301	-14.4495	1.82489	1.82489	-1.82489	1.74e-19	2.04e-17	453
ENSG00000096746	-10.7194	0.511428	0.511428	-0.511428	2.12e-19	2.49e-17	454
ENSG00000136783	-14.4735	-1.86535	1.86535	1.86535	2.27e-19	2.66e-17	455
ENSG00000257076	-13.7542	1.41996	1.41996	-1.41996	2.44e-19	2.85e-17	456
ENSG00000246015	-13.5815	1.34166	1.34166	-1.34166	2.63e-19	3.07e-17	457
ENSG00000119408	-14.2702	-1.66856	1.66856	1.66856	2.72e-19	3.17e-17	458
ENSG00000156970	-16.1781	-3.16937	3.16937	3.16937	2.77e-19	3.22e-17	459
ENSG00000083307	-12.5369	0.934056	0.934056	-0.934056	3.05e-19	3.54e-17	460
ENSG00000150938	-16.0877	3.10231	3.10231	-3.10231	3.2e-19	3.7e-17	461
ENSG00000086062	-14.2175	1.66025	1.66025	-1.66025	3.24e-19	3.74e-17	462
ENSG00000249119	-9.01025	0.276557	0.276557	-0.276557	3.46e-19	3.98e-17	463
ENSG00000140941	-14.6298	1.8598	1.8598	-1.8598	4.49e-19	5.16e-17	464
ENSG00000113742	-12.9884	1.08361	1.08361	-1.08361	6.06e-19	6.95e-17	465
ENSG00000156284	-16.7759	3.72859	3.72859	-3.72859	6.52e-19	7.46e-17	466
ENSG00000114861	-13.29	1.21077	1.21077	-1.21077	8.5e-19	9.7e-17	467
ENSG00000101608	-13.2221	1.18855	1.18855	-1.18855	8.55e-19	9.75e-17	468
ENSG00000138802	-13.6848	1.39155	1.39155	-1.39155	9.82e-19	1.12e-16	469
ENSG00000147050	-12.056	-0.811923	0.811923	0.811923	1.02e-18	1.16e-16	470
ENSG00000005436	-13.5011	1.27958	1.27958	-1.27958	1.18e-18	1.34e-16	471
ENSG00000138413	-12.6313	0.966666	0.966666	-0.966666	1.21e-18	1.36e-16	472
ENSG00000099341	-13.9102	1.50181	1.50181	-1.50181	1.22e-18	1.37e-16	473
ENSG00000198060	-14.2225	1.64828	1.64828	-1.64828	1.28e-18	1.43e-16	474
ENSG00000240831	-9.83666	-0.359689	0.359689	0.359689	1.34e-18	1.5e-16	475
ENSG00000170017	-12.2757	0.848188	0.848188	-0.848188	1.41e-18	1.58e-16	476
ENSG00000104695	-13.5425	1.29712	1.29712	-1.29712	1.46e-18	1.63e-16	477
ENSG00000254687	-15.3293	-2.35457	2.35457	2.35457	1.61e-18	1.8e-16	478
ENSG00000196205	-11.3008	-0.605106	0.605106	0.605106	1.72e-18	1.91e-16	479
ENSG00000248272	-11.3008	-0.605106	0.605106	0.605106	1.72e-18	1.91e-16	480
ENSG00000118217	-13.499	1.28019	1.28019	-1.28019	2.14e-18	2.37e-16	481
ENSG00000065833	-14.3179	1.66945	1.66945	-1.66945	2.53e-18	2.8e-16	482
ENSG00000167842	-13.265	1.19691	1.19691	-1.19691	2.64e-18	2.91e-16	483
ENSG00000012048	-12.5392	0.928905	0.928905	-0.928905	2.64e-18	2.91e-16	484
ENSG00000051825	-13.7256	1.36731	1.36731	-1.36731	2.96e-18	3.26e-16	485
ENSG00000246477	-16.0897	2.99079	2.99079	-2.99079	3.26e-18	3.58e-16	486
ENSG00000125266	-14.363	1.69642	1.69642	-1.69642	3.44e-18	3.77e-16	487
ENSG00000133872	-12.2243	0.820295	0.820295	-0.820295	3.92e-18	4.29e-16	488
ENSG00000164924	-12.1965	0.811241	0.811241	-0.811241	4.14e-18	4.51e-16	489
ENSG00000246629	-13.7217	1.37006	1.37006	-1.37006	4.42e-18	4.81e-16	490
ENSG00000143158	-14.8362	1.99044	1.99044	-1.99044	5.03e-18	5.46e-16	491
ENSG00000188725	-14.0974	1.51928	1.51928	-1.51928	5.89e-18	6.39e-16	492
ENSG00000248429	-15.3959	-2.42427	2.42427	2.42427	6.22e-18	6.73e-16	493
ENSG00000138814	-10.9757	0.537599	0.537599	-0.537599	6.31e-18	6.81e-16	494
ENSG00000136149	-14.5681	-1.80983	1.80983	1.80983	6.49e-18	6.98e-16	495
ENSG00000169302	-15.4037	2.36316	2.36316	-2.36316	6.49e-18	6.98e-16	496
ENSG00000151327	-14.0259	1.50268	1.50268	-1.50268	6.73e-18	7.23e-16	497
ENSG00000118985	-14.6476	1.82551	1.82551	-1.82551	6.8e-18	7.28e-16	498
ENSG00000205189	-14.5441	1.75367	1.75367	-1.75367	9.27e-18	9.91e-16	499
ENSG00000137970	-12.0075	-0.761823	0.761823	0.761823	1e-17	1.07e-15	500
ENSG00000197601	-12.9276	1.02161	1.02161	-1.02161	1.08e-17	1.14e-15	501
ENSG00000234193	-17.0225	3.9902	3.9902	-3.9902	1.08e-17	1.15e-15	502
ENSG00000080546	-12.8197	-1.03735	1.03735	1.03735	1.09e-17	1.16e-15	503
ENSG00000197744	-14.288	-1.64708	1.64708	1.64708	1.1e-17	1.16e-15	504
ENSG00000228716	-8.32463	-0.216261	0.216261	0.216261	1.13e-17	1.2e-15	505
ENSG00000115677	-10.92	0.517921	0.517921	-0.517921	1.21e-17	1.27e-15	506
ENSG00000124422	-12.5498	-0.899331	0.899331	0.899331	1.24e-17	1.31e-15	507
ENSG00000109971	-9.00281	0.267353	0.267353	-0.267353	1.35e-17	1.41e-15	508
ENSG00000176018	-14.1296	1.54785	1.54785	-1.54785	1.5e-17	1.57e-15	509
ENSG00000073584	-12.15	-0.795329	0.795329	0.795329	1.53e-17	1.6e-15	510
ENSG00000157734	-12.354	0.861766	0.861766	-0.861766	1.56e-17	1.63e-15	511
ENSG00000172572	-9.82276	-0.346316	0.346316	0.346316	1.57e-17	1.64e-15	512
ENSG00000131051	-10.1938	0.402631	0.402631	-0.402631	1.69e-17	1.75e-15	513
ENSG00000167004	-11.3843	0.605622	0.605622	-0.605622	1.69e-17	1.76e-15	514
ENSG00000247556	-13.5988	1.29568	1.29568	-1.29568	1.73e-17	1.79e-15	515
ENSG00000196177	-13.3477	-1.17831	1.17831	1.17831	1.77e-17	1.82e-15	516
ENSG00000085733	-11.5131	0.643021	0.643021	-0.643021	1.83e-17	1.89e-15	517
ENSG00000235049	-15.4954	-2.45282	2.45282	2.45282	1.83e-17	1.89e-15	518
ENSG00000213080	-15.0474	2.12795	2.12795	-2.12795	1.87e-17	1.92e-15	519
ENSG00000172115	-12.7125	0.942482	0.942482	-0.942482	2.14e-17	2.2e-15	520
ENSG00000167978	-10.1669	-0.392408	0.392408	0.392408	2.15e-17	2.2e-15	521
ENSG00000110955	-12.5376	-0.894596	0.894596	0.894596	2.41e-17	2.46e-15	522
ENSG00000100266	-12.2342	0.809029	0.809029	-0.809029	2.44e-17	2.48e-15	523
ENSG00000095787	-11.1134	0.54798	0.54798	-0.54798	2.58e-17	2.62e-15	524
ENSG00000130779	-12.7364	0.956059	0.956059	-0.956059	2.59e-17	2.63e-15	525
ENSG00000173821	-12.4896	-0.881031	0.881031	0.881031	2.67e-17	2.7e-15	526
ENSG00000227671	-13.8724	1.38909	1.38909	-1.38909	2.68e-17	2.71e-15	527
ENSG00000101310	-13.5797	1.26541	1.26541	-1.26541	3.06e-17	3.09e-15	528
ENSG00000122952	-15.6193	-2.53559	2.53559	2.53559	3.12e-17	3.15e-15	529
ENSG00000234483	-17.6822	4.67215	4.67215	-4.67215	3.36e-17	3.38e-15	530
ENSG00000087502	-14.3917	1.68168	1.68168	-1.68168	3.57e-17	3.59e-15	531
ENSG00000123395	-15.805	2.65353	2.65353	-2.65353	3.78e-17	3.79e-15	532
ENSG00000165684	-14.1579	-1.60203	1.60203	1.60203	3.8e-17	3.8e-15	533
ENSG00000159184	-14.2334	-1.5848	1.5848	1.5848	3.9e-17	3.9e-15	534
ENSG00000151881	-14.6133	1.78938	1.78938	-1.78938	4.08e-17	4.07e-15	535
ENSG00000105136	-13.7484	1.33443	1.33443	-1.33443	4.71e-17	4.68e-15	536
ENSG00000100823	-12.1719	-0.774877	0.774877	0.774877	5.17e-17	5.13e-15	537
ENSG00000225449	-13.697	1.31688	1.31688	-1.31688	5.19e-17	5.15e-15	538
ENSG00000136930	-13.26	-1.12965	1.12965	1.12965	5.86e-17	5.79e-15	539
ENSG00000113048	-13.1185	-1.0508	1.0508	1.0508	5.92e-17	5.84e-15	540
ENSG00000074800	-11.6289	-0.62663	0.62663	0.62663	6.06e-17	5.97e-15	541
ENSG00000082438	-12.6385	0.905982	0.905982	-0.905982	6.15e-17	6.05e-15	542
ENSG00000187446	-12.9581	1.00526	1.00526	-1.00526	6.27e-17	6.16e-15	543
ENSG00000103811	-14.9558	-2.08123	2.08123	2.08123	6.33e-17	6.2e-15	544
ENSG00000100219	-13.0888	1.06516	1.06516	-1.06516	6.36e-17	6.22e-15	545
ENSG00000155657	-13.9554	1.42576	1.42576	-1.42576	6.69e-17	6.54e-15	546
ENSG00000134461	-15.42	-2.31166	2.31166	2.31166	6.92e-17	6.75e-15	547
ENSG00000078081	-17.291	4.09887	4.09887	-4.09887	7.27e-17	7.07e-15	548
ENSG00000147459	-13.4077	1.19435	1.19435	-1.19435	7.46e-17	7.25e-15	549
ENSG00000111666	-13.7455	1.31808	1.31808	-1.31808	7.85e-17	7.61e-15	550
ENSG00000011426	-15.7414	-2.56882	2.56882	2.56882	8.13e-17	7.87e-15	551
ENSG00000115594	-14.609	1.74971	1.74971	-1.74971	8.33e-17	8.05e-15	552
ENSG00000176046	-12.3229	0.837171	0.837171	-0.837171	9.08e-17	8.76e-15	553
ENSG00000059588	-14.1975	-1.54014	1.54014	1.54014	9.5e-17	9.14e-15	554
ENSG00000198826	-15.4029	-2.33946	2.33946	2.33946	9.85e-17	9.47e-15	555
ENSG00000251357	-12.8828	-0.979548	0.979548	0.979548	1.25e-16	1.2e-14	556
ENSG00000175197	-13.6572	1.28777	1.28777	-1.28777	1.25e-16	1.2e-14	557
ENSG00000215548	-12.4646	0.853174	0.853174	-0.853174	1.32e-16	1.26e-14	558
ENSG00000068305	-13.4825	1.1982	1.1982	-1.1982	1.38e-16	1.31e-14	559
ENSG00000204385	-14.3388	-1.62413	1.62413	1.62413	1.44e-16	1.37e-14	560
ENSG00000156508	-10.6806	-0.467245	0.467245	0.467245	1.45e-16	1.37e-14	561
ENSG00000144566	-13.5381	1.24577	1.24577	-1.24577	1.45e-16	1.37e-14	562
ENSG00000145819	-14.2764	1.57939	1.57939	-1.57939	1.49e-16	1.41e-14	563
ENSG00000232063	-14.3565	-1.61622	1.61622	1.61622	1.58e-16	1.5e-14	564
ENSG00000123124	-13.1326	1.07965	1.07965	-1.07965	1.72e-16	1.63e-14	565
ENSG00000250696	-17.6894	4.65828	4.65828	-4.65828	1.77e-16	1.67e-14	566
ENSG00000116044	-13.2513	1.11495	1.11495	-1.11495	2.16e-16	2.03e-14	567
ENSG00000187398	-12.6624	-0.90244	0.90244	0.90244	2.18e-16	2.04e-14	568
ENSG00000188641	-13.831	1.34128	1.34128	-1.34128	2.29e-16	2.14e-14	569
ENSG00000224218	-13.6306	1.24251	1.24251	-1.24251	2.44e-16	2.28e-14	570
ENSG00000183941	-14.0863	1.44949	1.44949	-1.44949	2.55e-16	2.38e-14	571
ENSG00000144824	-16.6865	3.30845	3.30845	-3.30845	2.62e-16	2.45e-14	572
ENSG00000100813	-11.003	-0.507129	0.507129	0.507129	3.08e-16	2.87e-14	573
ENSG00000257337	-12.4794	-0.842676	0.842676	0.842676	3.22e-16	2.99e-14	574
ENSG00000115239	-13.5976	1.2579	1.2579	-1.2579	3.34e-16	3.1e-14	575
ENSG00000198793	-13.613	1.24066	1.24066	-1.24066	3.75e-16	3.47e-14	576
ENSG00000148700	-14.0204	-1.42732	1.42732	1.42732	3.92e-16	3.63e-14	577
ENSG00000109586	-13.6546	1.25046	1.25046	-1.25046	4.29e-16	3.96e-14	578
ENSG00000133460	-12.9175	-0.972719	0.972719	0.972719	4.66e-16	4.29e-14	579
ENSG00000182831	-13.5923	1.21826	1.21826	-1.21826	4.74e-16	4.36e-14	580
ENSG00000158079	-14.0197	1.4259	1.4259	-1.4259	5.09e-16	4.67e-14	581
ENSG00000143390	-15.2301	-2.11819	2.11819	2.11819	5.47e-16	5.01e-14	582
ENSG00000065911	-13.5241	1.21226	1.21226	-1.21226	5.57e-16	5.09e-14	583
ENSG00000095564	-12.7825	0.9309	0.9309	-0.9309	5.92e-16	5.4e-14	584
ENSG00000125691	-11.4178	-0.587679	0.587679	0.587679	5.99e-16	5.46e-14	585
ENSG00000102554	-16.6691	3.34146	3.34146	-3.34146	6.03e-16	5.49e-14	586
ENSG00000075151	-11.9072	0.684219	0.684219	-0.684219	6.53e-16	5.94e-14	587
ENSG00000189376	-13.3915	1.12584	1.12584	-1.12584	8.04e-16	7.29e-14	588
ENSG00000115109	-13.7795	1.27412	1.27412	-1.27412	8.35e-16	7.56e-14	589
ENSG00000142949	-13.0635	-0.980695	0.980695	0.980695	9.04e-16	8.17e-14	590
ENSG00000113407	-11.7218	0.636367	0.636367	-0.636367	9.34e-16	8.43e-14	591
ENSG00000166342	-12.1299	-0.753144	0.753144	0.753144	1.13e-15	1.01e-13	592
ENSG00000077254	-13.5327	1.17936	1.17936	-1.17936	1.15e-15	1.03e-13	593
ENSG00000149531	-12.898	0.945945	0.945945	-0.945945	1.3e-15	1.17e-13	594
ENSG00000150093	-11.3374	0.56156	0.56156	-0.56156	1.35e-15	1.21e-13	595
ENSG00000134317	-14.7359	1.75237	1.75237	-1.75237	1.38e-15	1.24e-13	596
ENSG00000152102	-12.5154	0.830963	0.830963	-0.830963	1.57e-15	1.4e-13	597
ENSG00000179348	-14.9497	-1.91777	1.91777	1.91777	1.63e-15	1.45e-13	598
ENSG00000154265	-14.6672	1.75635	1.75635	-1.75635	1.68e-15	1.49e-13	599
ENSG00000250722	-14.0453	1.38055	1.38055	-1.38055	1.77e-15	1.58e-13	600
ENSG00000110092	-13.5046	-1.16724	1.16724	1.16724	2.11e-15	1.87e-13	601
ENSG00000239843	-12.5515	-0.865401	0.865401	0.865401	2.3e-15	2.04e-13	602
ENSG00000170142	-12.8007	0.922459	0.922459	-0.922459	2.31e-15	2.04e-13	603
ENSG00000255125	-12.1069	0.712068	0.712068	-0.712068	2.57e-15	2.26e-13	604
ENSG00000186468	-10.7668	-0.461301	0.461301	0.461301	2.79e-15	2.46e-13	605
ENSG00000071054	-12.8401	-0.925948	0.925948	0.925948	2.98e-15	2.62e-13	606
ENSG00000116560	-11.8451	-0.658809	0.658809	0.658809	3.14e-15	2.76e-13	607
ENSG00000184304	-10.8452	-0.474394	0.474394	0.474394	3.21e-15	2.82e-13	608
ENSG00000112531	-12.893	0.945031	0.945031	-0.945031	3.35e-15	2.93e-13	609
ENSG00000104131	-13.5137	1.15325	1.15325	-1.15325	3.35e-15	2.93e-13	610
ENSG00000123106	-13.6973	1.2398	1.2398	-1.2398	3.6e-15	3.14e-13	611
ENSG00000080371	-13.1595	1.03312	1.03312	-1.03312	3.61e-15	3.15e-13	612
ENSG00000198860	-14.3837	1.53513	1.53513	-1.53513	3.64e-15	3.17e-13	613
ENSG00000173559	-14.184	-1.47091	1.47091	1.47091	3.77e-15	3.28e-13	614
ENSG00000247614	-10.8873	0.468236	0.468236	-0.468236	3.78e-15	3.28e-13	615
ENSG00000167658	-11.0315	-0.481531	0.481531	0.481531	3.87e-15	3.35e-13	616
ENSG00000104529	-13.3726	-1.10183	1.10183	1.10183	3.88e-15	3.36e-13	617
ENSG00000109572	-11.3486	0.556105	0.556105	-0.556105	3.93e-15	3.39e-13	618
ENSG00000131871	-13.9749	1.3701	1.3701	-1.3701	4e-15	3.44e-13	619
ENSG00000143321	-12.46	-0.797041	0.797041	0.797041	4.07e-15	3.5e-13	620
ENSG00000144339	-13.3121	-1.07848	1.07848	1.07848	4.15e-15	3.56e-13	621
ENSG00000149218	-13.0489	0.980253	0.980253	-0.980253	4.2e-15	3.6e-13	622
ENSG00000168209	-12.5311	0.847661	0.847661	-0.847661	4.35e-15	3.72e-13	623
ENSG00000213759	-18.5108	5.65919	5.65919	-5.65919	4.41e-15	3.77e-13	624
ENSG00000135241	-13.6131	1.18238	1.18238	-1.18238	4.79e-15	4.09e-13	625
ENSG00000249592	-12.5016	0.819445	0.819445	-0.819445	5.16e-15	4.39e-13	626
ENSG00000118181	-11.7983	-0.660224	0.660224	0.660224	5.27e-15	4.48e-13	627
ENSG00000102401	-12.4834	0.815534	0.815534	-0.815534	5.5e-15	4.67e-13	628
ENSG00000165156	-13.6386	1.17992	1.17992	-1.17992	5.61e-15	4.76e-13	629
ENSG00000139131	-13.5453	1.15032	1.15032	-1.15032	5.68e-15	4.81e-13	630
ENSG00000144741	-14.2209	1.48482	1.48482	-1.48482	5.87e-15	4.96e-13	631
ENSG00000147883	-17.1256	3.78476	3.78476	-3.78476	6.35e-15	5.36e-13	632
ENSG00000241519	-14.3967	1.56571	1.56571	-1.56571	6.4e-15	5.39e-13	633
ENSG00000080709	-12.9863	0.971592	0.971592	-0.971592	6.67e-15	5.61e-13	634
ENSG00000255189	-14.8949	1.81255	1.81255	-1.81255	6.83e-15	5.73e-13	635
ENSG00000085832	-13.2746	1.05999	1.05999	-1.05999	7.11e-15	5.96e-13	636
ENSG00000230847	-14.2364	-1.4624	1.4624	1.4624	7.4e-15	6.19e-13	637
ENSG00000102531	-13.4392	1.11411	1.11411	-1.11411	7.44e-15	6.22e-13	638
ENSG00000198715	-15.0171	1.89593	1.89593	-1.89593	8.62e-15	7.2e-13	639
ENSG00000137804	-16.0002	-2.69023	2.69023	2.69023	8.67e-15	7.22e-13	640
ENSG00000054267	-12.7545	0.879807	0.879807	-0.879807	8.67e-15	7.22e-13	641
ENSG00000130826	-12.5422	-0.810986	0.810986	0.810986	9.21e-15	7.65e-13	642
ENSG00000171189	-15.4806	-2.18891	2.18891	2.18891	9.71e-15	8.05e-13	643
ENSG00000139971	-12.3299	0.753763	0.753763	-0.753763	9.89e-15	8.19e-13	644
ENSG00000102471	-14.7478	1.75252	1.75252	-1.75252	1.06e-14	8.74e-13	645
ENSG00000229491	-15.698	-2.37982	2.37982	2.37982	1.1e-14	9.11e-13	646
ENSG00000008256	-14.3121	-1.52106	1.52106	1.52106	1.18e-14	9.71e-13	647
ENSG00000008311	-15.281	2.03094	2.03094	-2.03094	1.29e-14	1.06e-12	648
ENSG00000179841	-15.8877	2.40979	2.40979	-2.40979	1.39e-14	1.14e-12	649
ENSG00000228057	-14.5058	1.5822	1.5822	-1.5822	1.41e-14	1.15e-12	650
ENSG00000136068	-11.9241	-0.652359	0.652359	0.652359	1.48e-14	1.21e-12	651
ENSG00000233802	-19.0713	6.53783	6.53783	-6.53783	1.49e-14	1.22e-12	652
ENSG00000244279	-15.2426	1.97871	1.97871	-1.97871	1.56e-14	1.28e-12	653
ENSG00000196230	-12.7905	-0.873646	0.873646	0.873646	1.57e-14	1.28e-12	654
ENSG00000126432	-12.0506	0.695583	0.695583	-0.695583	1.68e-14	1.37e-12	655
ENSG00000165118	-14.0954	1.36561	1.36561	-1.36561	1.71e-14	1.39e-12	656
ENSG00000081320	-17.187	3.66299	3.66299	-3.66299	1.92e-14	1.56e-12	657
ENSG00000173889	-12.2587	0.737669	0.737669	-0.737669	2.01e-14	1.63e-12	658
ENSG00000164124	-15.5137	-2.19524	2.19524	2.19524	2.02e-14	1.63e-12	659
ENSG00000143420	-12.6736	-0.863152	0.863152	0.863152	2.15e-14	1.74e-12	660
ENSG00000163512	-14.1378	1.38695	1.38695	-1.38695	2.27e-14	1.83e-12	661
ENSG00000148143	-13.7392	-1.1836	1.1836	1.1836	2.52e-14	2.03e-12	662
ENSG00000166794	-11.9376	0.669464	0.669464	-0.669464	2.67e-14	2.14e-12	663
ENSG00000197256	-15.7709	-2.5016	2.5016	2.5016	2.67e-14	2.14e-12	664
ENSG00000132286	-13.2587	1.0096	1.0096	-1.0096	2.79e-14	2.23e-12	665
ENSG00000147894	-14.8536	1.74451	1.74451	-1.74451	3.06e-14	2.45e-12	666
ENSG00000167232	-13.432	1.09161	1.09161	-1.09161	3.21e-14	2.57e-12	667
ENSG00000166295	-13.8854	1.28015	1.28015	-1.28015	3.22e-14	2.57e-12	668
ENSG00000162929	-14.0835	1.33008	1.33008	-1.33008	3.24e-14	2.58e-12	669
ENSG00000109686	-12.9562	0.92595	0.92595	-0.92595	3.41e-14	2.71e-12	670
ENSG00000112186	-13.6039	1.14576	1.14576	-1.14576	3.68e-14	2.93e-12	671
ENSG00000141668	-18.2665	-5.32977	5.32977	5.32977	4.13e-14	3.28e-12	672
ENSG00000139132	-14.7982	1.70896	1.70896	-1.70896	4.23e-14	3.35e-12	673
ENSG00000141446	-14.4046	1.47799	1.47799	-1.47799	4.43e-14	3.5e-12	674
ENSG00000212710	-17.196	3.64426	3.64426	-3.64426	4.45e-14	3.52e-12	675
ENSG00000257663	-16.5676	3.05014	3.05014	-3.05014	5.05e-14	3.98e-12	676
ENSG00000010818	-13.3948	1.06023	1.06023	-1.06023	5.25e-14	4.14e-12	677
ENSG00000183586	-14.7678	-1.68643	1.68643	1.68643	5.71e-14	4.49e-12	678
ENSG00000132780	-12.773	-0.864679	0.864679	0.864679	5.9e-14	4.63e-12	679
ENSG00000101782	-13.3879	1.04544	1.04544	-1.04544	6.13e-14	4.81e-12	680
ENSG00000117724	-15.9918	-2.58925	2.58925	2.58925	6.64e-14	5.2e-12	681
ENSG00000185418	-13.8853	-1.24458	1.24458	1.24458	6.97e-14	5.45e-12	682
ENSG00000171451	-16.17	-2.73668	2.73668	2.73668	7.65e-14	5.97e-12	683
ENSG00000228589	-12.134	0.684002	0.684002	-0.684002	7.74e-14	6.04e-12	684
ENSG00000227415	-14.695	-1.62331	1.62331	1.62331	7.86e-14	6.12e-12	685
ENSG00000197780	-13.1271	0.951078	0.951078	-0.951078	7.92e-14	6.15e-12	686
ENSG00000069275	-10.8192	0.434489	0.434489	-0.434489	7.98e-14	6.19e-12	687
ENSG00000198125	-16.2575	-2.85005	2.85005	2.85005	8.1e-14	6.28e-12	688
ENSG00000110660	-13.4049	1.04133	1.04133	-1.04133	8.72e-14	6.75e-12	689
ENSG00000103222	-13.235	1.01789	1.01789	-1.01789	8.75e-14	6.76e-12	690
ENSG00000111669	-12.9881	-0.895704	0.895704	0.895704	1.05e-13	8.12e-12	691
ENSG00000107819	-14.8469	-1.78096	1.78096	1.78096	1.14e-13	8.78e-12	692
ENSG00000118515	-16.3582	2.79393	2.79393	-2.79393	1.18e-13	9.1e-12	693
ENSG00000231689	-14.6647	-1.58895	1.58895	1.58895	1.19e-13	9.17e-12	694
ENSG00000103111	-13.8765	1.21923	1.21923	-1.21923	1.22e-13	9.35e-12	695
ENSG00000197822	-14.343	-1.46086	1.46086	1.46086	1.25e-13	9.56e-12	696
ENSG00000245205	-12.604	-0.794285	0.794285	0.794285	1.26e-13	9.67e-12	697
ENSG00000158615	-13.9672	1.25306	1.25306	-1.25306	1.34e-13	1.02e-11	698
ENSG00000198888	-7.64379	0.143152	0.143152	-0.143152	1.34e-13	1.03e-11	699
ENSG00000132964	-15.2066	-1.94252	1.94252	1.94252	1.37e-13	1.04e-11	700
ENSG00000106785	-12.3984	0.762462	0.762462	-0.762462	1.38e-13	1.05e-11	701
ENSG00000090861	-11.4398	0.544785	0.544785	-0.544785	1.52e-13	1.16e-11	702
ENSG00000250802	-14.1621	1.34248	1.34248	-1.34248	1.76e-13	1.34e-11	703
ENSG00000230876	-13.6142	-1.0508	1.0508	1.0508	1.83e-13	1.39e-11	704
ENSG00000131747	-15.7602	-2.42703	2.42703	2.42703	1.86e-13	1.41e-11	705
ENSG00000204588	-14.9274	-1.71566	1.71566	1.71566	1.93e-13	1.46e-11	706
ENSG00000180867	-11.5268	0.542373	0.542373	-0.542373	2.07e-13	1.56e-11	707
ENSG00000170653	-13.2393	0.984244	0.984244	-0.984244	2.14e-13	1.61e-11	708
ENSG00000142867	-15.1885	1.88727	1.88727	-1.88727	2.21e-13	1.67e-11	709
ENSG00000115762	-12.915	0.888864	0.888864	-0.888864	2.23e-13	1.67e-11	710
ENSG00000225558	-12.5933	0.793134	0.793134	-0.793134	2.33e-13	1.75e-11	711
ENSG00000124788	-13.7557	1.18038	1.18038	-1.18038	2.47e-13	1.85e-11	712
ENSG00000115414	-15.0796	-1.88598	1.88598	1.88598	2.51e-13	1.88e-11	713
ENSG00000094975	-13.7521	1.1626	1.1626	-1.1626	2.59e-13	1.94e-11	714
ENSG00000156194	-11.3073	-0.512261	0.512261	0.512261	2.65e-13	1.98e-11	715
ENSG00000137497	-11.9482	-0.636192	0.636192	0.636192	2.68e-13	2e-11	716
ENSG00000241279	-11.3092	-0.51253	0.51253	0.51253	2.78e-13	2.07e-11	717
ENSG00000058063	-13.1302	0.945314	0.945314	-0.945314	2.92e-13	2.17e-11	718
ENSG00000178685	-12.6726	-0.803235	0.803235	0.803235	2.99e-13	2.22e-11	719
ENSG00000230850	-11.9236	-0.624933	0.624933	0.624933	3e-13	2.22e-11	720
ENSG00000089280	-10.7829	-0.410961	0.410961	0.410961	3.01e-13	2.23e-11	721
ENSG00000198353	-12.1818	-0.680779	0.680779	0.680779	3.04e-13	2.24e-11	722
ENSG00000213569	-13.1737	0.95561	0.95561	-0.95561	3.21e-13	2.37e-11	723
ENSG00000144452	-15.9924	-2.47698	2.47698	2.47698	3.53e-13	2.6e-11	724
ENSG00000154065	-14.0818	1.31525	1.31525	-1.31525	3.72e-13	2.73e-11	725
ENSG00000172785	-13.6143	1.11171	1.11171	-1.11171	3.74e-13	2.75e-11	726
ENSG00000124664	-15.2169	1.90715	1.90715	-1.90715	3.83e-13	2.81e-11	727
ENSG00000102290	-14.1251	-1.31674	1.31674	1.31674	3.92e-13	2.87e-11	728
ENSG00000229344	-9.20518	-0.249151	0.249151	0.249151	4.2e-13	3.07e-11	729
ENSG00000111642	-12.9579	-0.886075	0.886075	0.886075	4.59e-13	3.36e-11	730
ENSG00000131781	-11.3477	0.502583	0.502583	-0.502583	4.81e-13	3.51e-11	731
ENSG00000160972	-14.7316	-1.64521	1.64521	1.64521	5.06e-13	3.69e-11	732
ENSG00000114166	-14.661	1.59395	1.59395	-1.59395	5.46e-13	3.97e-11	733
ENSG00000203837	-17.222	3.59259	3.59259	-3.59259	5.56e-13	4.04e-11	734
ENSG00000133961	-13.143	0.924894	0.924894	-0.924894	5.58e-13	4.05e-11	735
ENSG00000214814	-15.6492	2.15229	2.15229	-2.15229	5.61e-13	4.06e-11	736
ENSG00000071655	-14.0164	-1.26318	1.26318	1.26318	5.68e-13	4.11e-11	737
ENSG00000226925	-14.974	1.71861	1.71861	-1.71861	6.15e-13	4.45e-11	738
ENSG00000134684	-13.3462	1.02832	1.02832	-1.02832	6.4e-13	4.62e-11	739
ENSG00000142694	-17.8792	4.27885	4.27885	-4.27885	6.42e-13	4.63e-11	740
ENSG00000120137	-12.7564	0.823793	0.823793	-0.823793	6.86e-13	4.94e-11	741
ENSG00000185483	-14.7359	1.59435	1.59435	-1.59435	7.17e-13	5.15e-11	742
ENSG00000238221	-14.4432	1.41512	1.41512	-1.41512	7.21e-13	5.17e-11	743
ENSG00000169826	-14.02	1.21857	1.21857	-1.21857	7.65e-13	5.48e-11	744
ENSG00000148303	-14.4144	-1.4453	1.4453	1.4453	8.77e-13	6.28e-11	745
ENSG00000113758	-12.3787	-0.700923	0.700923	0.700923	8.98e-13	6.42e-11	746
ENSG00000068912	-14.5473	1.52096	1.52096	-1.52096	9.67e-13	6.9e-11	747
ENSG00000253203	-12.4343	-0.74483	0.74483	0.74483	9.72e-13	6.93e-11	748
ENSG00000135387	-12.4415	-0.72827	0.72827	0.72827	9.8e-13	6.98e-11	749
ENSG00000248498	-14.4252	1.43203	1.43203	-1.43203	9.89e-13	7.03e-11	750
ENSG00000033800	-13.0011	0.880711	0.880711	-0.880711	1e-12	7.11e-11	751
ENSG00000063046	-12.5581	-0.753073	0.753073	0.753073	1.03e-12	7.32e-11	752
ENSG00000035681	-14.0254	1.27388	1.27388	-1.27388	1.04e-12	7.34e-11	753
ENSG00000136240	-13.9245	1.19272	1.19272	-1.19272	1.09e-12	7.68e-11	754
ENSG00000111640	-14.0796	-1.24044	1.24044	1.24044	1.09e-12	7.7e-11	755
ENSG00000172943	-13.5829	1.08556	1.08556	-1.08556	1.15e-12	8.1e-11	756
ENSG00000100994	-14.0428	1.26779	1.26779	-1.26779	1.16e-12	8.16e-11	757
ENSG00000251179	-33.0708	33.8904	33.8904	-33.8904	1.16e-12	8.18e-11	758
ENSG00000111110	-13.6096	-1.104	1.104	1.104	1.3e-12	9.15e-11	759
ENSG00000151150	-10.6986	-0.396732	0.396732	0.396732	1.32e-12	9.25e-11	760
ENSG00000241255	-14.7198	-1.57375	1.57375	1.57375	1.45e-12	1.02e-10	761
ENSG00000082641	-12.313	0.716476	0.716476	-0.716476	1.47e-12	1.03e-10	762
ENSG00000198088	-13.1372	0.91255	0.91255	-0.91255	1.48e-12	1.03e-10	763
ENSG00000217075	-16.7736	3.13191	3.13191	-3.13191	1.53e-12	1.07e-10	764
ENSG00000152556	-14.2517	-1.35775	1.35775	1.35775	1.57e-12	1.09e-10	765
ENSG00000165494	-12.9094	0.856367	0.856367	-0.856367	1.57e-12	1.09e-10	766
ENSG00000256618	-12.2223	-0.6866	0.6866	0.6866	1.59e-12	1.1e-10	767
ENSG00000173275	-14.1677	1.299	1.299	-1.299	1.66e-12	1.15e-10	768
ENSG00000176871	-14.5027	1.47548	1.47548	-1.47548	1.69e-12	1.17e-10	769
ENSG00000243185	-12.9542	-0.850923	0.850923	0.850923	1.76e-12	1.22e-10	770
ENSG00000100528	-14.282	1.33329	1.33329	-1.33329	1.76e-12	1.22e-10	771
ENSG00000105426	-13.038	-0.854394	0.854394	0.854394	1.86e-12	1.29e-10	772
ENSG00000131844	-13.3066	0.977682	0.977682	-0.977682	1.89e-12	1.3e-10	773
ENSG00000159674	-11.5543	0.539968	0.539968	-0.539968	1.89e-12	1.3e-10	774
ENSG00000182141	-14.3735	1.382	1.382	-1.382	2.03e-12	1.4e-10	775
ENSG00000035862	-16.7487	-3.19311	3.19311	3.19311	2.04e-12	1.4e-10	776
ENSG00000203914	-14.4741	1.37592	1.37592	-1.37592	2.06e-12	1.42e-10	777
ENSG00000042753	-15.0206	1.75263	1.75263	-1.75263	2.07e-12	1.42e-10	778
ENSG00000125868	-13.4943	1.03126	1.03126	-1.03126	2.13e-12	1.46e-10	779
ENSG00000171109	-13.602	1.08695	1.08695	-1.08695	2.27e-12	1.55e-10	780
ENSG00000164506	-14.4097	1.36586	1.36586	-1.36586	2.71e-12	1.85e-10	781
ENSG00000213940	-16.3705	-2.77961	2.77961	2.77961	2.8e-12	1.91e-10	782
ENSG00000006282	-15.14	-1.77323	1.77323	1.77323	2.99e-12	2.04e-10	783
ENSG00000120903	-17.6075	3.85079	3.85079	-3.85079	3.05e-12	2.08e-10	784
ENSG00000111276	-13.0248	0.856515	0.856515	-0.856515	3.09e-12	2.1e-10	785
ENSG00000198961	-13.0528	0.869388	0.869388	-0.869388	3.41e-12	2.31e-10	786
ENSG00000146555	-15.7656	2.1658	2.1658	-2.1658	3.49e-12	2.37e-10	787
ENSG00000102580	-14.9271	1.62623	1.62623	-1.62623	3.61e-12	2.44e-10	788
ENSG00000183291	-13.7829	1.10063	1.10063	-1.10063	3.67e-12	2.48e-10	789
ENSG00000103342	-12.0748	0.628809	0.628809	-0.628809	3.69e-12	2.49e-10	790
ENSG00000251948	-13.466	-0.990459	0.990459	0.990459	3.73e-12	2.51e-10	791
ENSG00000175582	-12.7387	0.774668	0.774668	-0.774668	3.74e-12	2.52e-10	792
ENSG00000144224	-12.5409	0.731084	0.731084	-0.731084	3.81e-12	2.56e-10	793
ENSG00000137776	-12.5204	0.739455	0.739455	-0.739455	3.82e-12	2.57e-10	794
ENSG00000115738	-16.5019	2.75685	2.75685	-2.75685	4.22e-12	2.83e-10	795
ENSG00000214432	-12.7325	-0.78078	0.78078	0.78078	4.28e-12	2.87e-10	796
ENSG00000079156	-15.96	2.26504	2.26504	-2.26504	4.41e-12	2.95e-10	797
ENSG00000138448	-14.0038	1.20435	1.20435	-1.20435	4.45e-12	2.97e-10	798
ENSG00000182957	-13.1074	0.891257	0.891257	-0.891257	4.55e-12	3.04e-10	799
ENSG00000250337	-15.8126	-2.23748	2.23748	2.23748	4.57e-12	3.05e-10	800
ENSG00000215630	-13.7609	-1.13342	1.13342	1.13342	4.71e-12	3.14e-10	801
ENSG00000198420	-14.536	1.45704	1.45704	-1.45704	4.78e-12	3.18e-10	802
ENSG00000177683	-15.2301	1.80198	1.80198	-1.80198	4.94e-12	3.28e-10	803
ENSG00000083097	-13.3841	0.999177	0.999177	-0.999177	5.03e-12	3.34e-10	804
ENSG00000017373	-15.5661	-2.01948	2.01948	2.01948	5.14e-12	3.4e-10	805
ENSG00000141867	-13.697	1.08641	1.08641	-1.08641	5.38e-12	3.56e-10	806
ENSG00000068745	-13.1485	-0.895533	0.895533	0.895533	5.67e-12	3.74e-10	807
ENSG00000064932	-13.6782	-1.07124	1.07124	1.07124	5.84e-12	3.86e-10	808
ENSG00000164031	-14.6106	1.44127	1.44127	-1.44127	5.86e-12	3.87e-10	809
ENSG00000006652	-13.237	0.916264	0.916264	-0.916264	5.99e-12	3.94e-10	810
ENSG00000137996	-13.6803	1.07102	1.07102	-1.07102	6.11e-12	4.02e-10	811
ENSG00000163249	-15.2252	1.77192	1.77192	-1.77192	6.16e-12	4.04e-10	812
ENSG00000119698	-17.93	4.17704	4.17704	-4.17704	6.48e-12	4.25e-10	813
ENSG00000183718	-12.7596	0.790413	0.790413	-0.790413	6.85e-12	4.49e-10	814
ENSG00000135596	-15.4125	1.90406	1.90406	-1.90406	7.14e-12	4.67e-10	815
ENSG00000232888	-11.8543	-0.576244	0.576244	0.576244	7.32e-12	4.79e-10	816
ENSG00000001630	-13.4526	0.967677	0.967677	-0.967677	7.35e-12	4.8e-10	817
ENSG00000185641	-12.1934	-0.66391	0.66391	0.66391	7.58e-12	4.94e-10	818
ENSG00000223390	-16.7762	2.9526	2.9526	-2.9526	7.66e-12	4.99e-10	819
ENSG00000162928	-14.2948	1.33882	1.33882	-1.33882	8.05e-12	5.24e-10	820
ENSG00000152503	-15.123	1.6864	1.6864	-1.6864	8.08e-12	5.25e-10	821
ENSG00000128595	-13.2871	0.933076	0.933076	-0.933076	8.17e-12	5.3e-10	822
ENSG00000008513	-11.8435	-0.559011	0.559011	0.559011	8.59e-12	5.56e-10	823
ENSG00000078140	-12.2587	0.65356	0.65356	-0.65356	8.7e-12	5.63e-10	824
ENSG00000134755	-13.6758	1.04262	1.04262	-1.04262	8.78e-12	5.67e-10	825
ENSG00000135048	-14.2896	1.31745	1.31745	-1.31745	8.95e-12	5.78e-10	826
ENSG00000181222	-10.4049	0.348931	0.348931	-0.348931	9.32e-12	6.01e-10	827
ENSG00000085719	-12.3849	-0.692551	0.692551	0.692551	9.52e-12	6.13e-10	828
ENSG00000176105	-13.469	0.985538	0.985538	-0.985538	9.85e-12	6.34e-10	829
ENSG00000145675	-13.2675	-0.949293	0.949293	0.949293	9.9e-12	6.36e-10	830
ENSG00000140025	-12.7614	-0.778909	0.778909	0.778909	9.99e-12	6.41e-10	831
ENSG00000127472	-16.348	2.58179	2.58179	-2.58179	1.01e-11	6.47e-10	832
ENSG00000171570	-16.0361	2.35186	2.35186	-2.35186	1.04e-11	6.65e-10	833
ENSG00000134504	-14.1776	1.27843	1.27843	-1.27843	1.05e-11	6.69e-10	834
ENSG00000226958	-13.1318	-0.869017	0.869017	0.869017	1.15e-11	7.38e-10	835
ENSG00000184254	-14.3419	1.3355	1.3355	-1.3355	1.2e-11	7.63e-10	836
ENSG00000166471	-13.9747	1.16816	1.16816	-1.16816	1.23e-11	7.83e-10	837
ENSG00000074582	-12.9011	-0.788693	0.788693	0.788693	1.3e-11	8.3e-10	838
ENSG00000240720	-13.4387	0.952357	0.952357	-0.952357	1.31e-11	8.34e-10	839
ENSG00000184007	-14.3618	1.32961	1.32961	-1.32961	1.35e-11	8.57e-10	840
ENSG00000232274	-12.0448	-0.604784	0.604784	0.604784	1.37e-11	8.68e-10	841
ENSG00000076513	-13.4536	-0.966588	0.966588	0.966588	1.44e-11	9.14e-10	842
ENSG00000164331	-12.9058	0.828516	0.828516	-0.828516	1.53e-11	9.69e-10	843
ENSG00000136156	-13.36	0.918797	0.918797	-0.918797	1.56e-11	9.86e-10	844
ENSG00000183666	-14.5549	-1.45932	1.45932	1.45932	1.56e-11	9.87e-10	845
ENSG00000179387	-13.9626	1.15104	1.15104	-1.15104	1.58e-11	9.94e-10	846
ENSG00000249348	-13.925	1.1522	1.1522	-1.1522	1.59e-11	1e-09	847
ENSG00000243517	-15.2012	-1.83751	1.83751	1.83751	1.72e-11	1.08e-09	848
ENSG00000197323	-12.921	0.8054	0.8054	-0.8054	1.74e-11	1.09e-09	849
ENSG00000183977	-14.276	1.30848	1.30848	-1.30848	1.78e-11	1.12e-09	850
ENSG00000132746	-14.6584	-1.49716	1.49716	1.49716	1.79e-11	1.12e-09	851
ENSG00000150961	-15.0502	1.66235	1.66235	-1.66235	1.94e-11	1.22e-09	852
ENSG00000170222	-16.6962	2.79295	2.79295	-2.79295	1.95e-11	1.22e-09	853
ENSG00000215492	-13.9145	-1.14736	1.14736	1.14736	1.97e-11	1.23e-09	854
ENSG00000114770	-14.7678	-1.51136	1.51136	1.51136	2.06e-11	1.29e-09	855
ENSG00000162642	-14.3687	1.32028	1.32028	-1.32028	2.19e-11	1.36e-09	856
ENSG00000164535	-13.7182	1.05048	1.05048	-1.05048	2.23e-11	1.39e-09	857
ENSG00000072832	-13.0273	-0.81573	0.81573	0.81573	2.3e-11	1.43e-09	858
ENSG00000224094	-14.3075	-1.33175	1.33175	1.33175	2.45e-11	1.52e-09	859
ENSG00000147604	-12.5437	-0.712432	0.712432	0.712432	2.49e-11	1.55e-09	860
ENSG00000070540	-14.6101	1.43442	1.43442	-1.43442	2.58e-11	1.59e-09	861
ENSG00000164104	-13.3779	-0.935188	0.935188	0.935188	2.74e-11	1.7e-09	862
ENSG00000062598	-13.8527	1.09311	1.09311	-1.09311	2.8e-11	1.73e-09	863
ENSG00000104756	-15.8936	2.17972	2.17972	-2.17972	2.95e-11	1.82e-09	864
ENSG00000004866	-13.9191	-1.16347	1.16347	1.16347	3.26e-11	2.01e-09	865
ENSG00000177311	-14.1872	1.25447	1.25447	-1.25447	3.27e-11	2.01e-09	866
ENSG00000169504	-14.3564	1.30307	1.30307	-1.30307	3.27e-11	2.01e-09	867
ENSG00000063180	-16.4269	-2.51592	2.51592	2.51592	3.39e-11	2.08e-09	868
ENSG00000154358	-14.0216	-1.12004	1.12004	1.12004	3.4e-11	2.09e-09	869
ENSG00000184640	-14.6387	-1.4464	1.4464	1.4464	3.44e-11	2.11e-09	870
ENSG00000072840	-12.9434	-0.793529	0.793529	0.793529	3.71e-11	2.27e-09	871
ENSG00000164188	-17.0848	-3.35019	3.35019	3.35019	3.95e-11	2.42e-09	872
ENSG00000230551	-13.2827	0.896998	0.896998	-0.896998	4.02e-11	2.46e-09	873
ENSG00000124177	-11.9789	-0.582246	0.582246	0.582246	4.28e-11	2.61e-09	874
ENSG00000134986	-15.4028	-1.88665	1.88665	1.88665	4.36e-11	2.66e-09	875
ENSG00000245750	-15.6464	-2.0011	2.0011	2.0011	4.57e-11	2.78e-09	876
ENSG00000181260	-15.714	2.02313	2.02313	-2.02313	4.61e-11	2.8e-09	877
ENSG00000131503	-11.1994	0.443133	0.443133	-0.443133	4.67e-11	2.84e-09	878
ENSG00000254996	-11.1994	0.443133	0.443133	-0.443133	4.67e-11	2.84e-09	879
ENSG00000189227	-15.4849	1.89524	1.89524	-1.89524	4.94e-11	3e-09	880
ENSG00000145016	-12.6215	0.716478	0.716478	-0.716478	5.02e-11	3.04e-09	881
ENSG00000135018	-12.4388	0.660996	0.660996	-0.660996	5.22e-11	3.16e-09	882
ENSG00000136689	-18.9397	-5.98301	5.98301	5.98301	5.41e-11	3.27e-09	883
ENSG00000227227	-14.2287	1.24003	1.24003	-1.24003	6.02e-11	3.63e-09	884
ENSG00000089289	-13.6802	1.01987	1.01987	-1.01987	6.05e-11	3.64e-09	885
ENSG00000129128	-14.9465	1.49992	1.49992	-1.49992	6.09e-11	3.67e-09	886
ENSG00000155093	-14.0773	1.19439	1.19439	-1.19439	6.38e-11	3.83e-09	887
ENSG00000163993	-18.6967	5.28705	5.28705	-5.28705	7.17e-11	4.3e-09	888
ENSG00000246130	-17.6457	3.77395	3.77395	-3.77395	7.48e-11	4.49e-09	889
ENSG00000244398	-12.8249	-0.770492	0.770492	0.770492	8.14e-11	4.88e-09	890
ENSG00000172789	-12.2868	-0.62218	0.62218	0.62218	8.2e-11	4.91e-09	891
ENSG00000065518	-14.6243	-1.4155	1.4155	1.4155	8.24e-11	4.92e-09	892
ENSG00000124767	-13.2674	0.896494	0.896494	-0.896494	8.57e-11	5.12e-09	893
ENSG00000163728	-12.9811	0.793458	0.793458	-0.793458	8.59e-11	5.12e-09	894
ENSG00000233937	-12.3129	0.641806	0.641806	-0.641806	8.7e-11	5.18e-09	895
ENSG00000235552	-11.6406	-0.501807	0.501807	0.501807	8.81e-11	5.24e-09	896
ENSG00000111321	-13.7252	-1.04848	1.04848	1.04848	8.84e-11	5.26e-09	897
ENSG00000205078	-14.8214	1.47883	1.47883	-1.47883	9.42e-11	5.59e-09	898
ENSG00000170421	-14.22	1.24132	1.24132	-1.24132	9.62e-11	5.7e-09	899
ENSG00000153066	-13.3185	0.875588	0.875588	-0.875588	9.73e-11	5.76e-09	900
ENSG00000184349	-12.9823	0.790851	0.790851	-0.790851	1e-10	5.92e-09	901
ENSG00000198786	-5.99556	-0.0718283	0.0718283	0.0718283	1.04e-10	6.14e-09	902
ENSG00000092531	-13.1617	0.860998	0.860998	-0.860998	1.06e-10	6.25e-09	903
ENSG00000249855	-12.1305	-0.60544	0.60544	0.60544	1.1e-10	6.46e-09	904
ENSG00000171522	-17.4556	3.43025	3.43025	-3.43025	1.12e-10	6.62e-09	905
ENSG00000181885	-13.5207	0.989292	0.989292	-0.989292	1.14e-10	6.69e-09	906
ENSG00000066654	-13.4819	0.934487	0.934487	-0.934487	1.15e-10	6.78e-09	907
ENSG00000196458	-12.9231	0.75918	0.75918	-0.75918	1.21e-10	7.09e-09	908
ENSG00000100883	-13.9235	1.06276	1.06276	-1.06276	1.21e-10	7.11e-09	909
ENSG00000214485	-13.3019	-0.920451	0.920451	0.920451	1.22e-10	7.18e-09	910
ENSG00000231500	-14.5153	-1.32677	1.32677	1.32677	1.23e-10	7.19e-09	911
ENSG00000058091	-13.9902	1.09189	1.09189	-1.09189	1.24e-10	7.27e-09	912
ENSG00000170004	-10.4445	-0.328858	0.328858	0.328858	1.26e-10	7.37e-09	913
ENSG00000152402	-15.6842	1.96679	1.96679	-1.96679	1.28e-10	7.44e-09	914
ENSG00000170348	-13.266	0.868032	0.868032	-0.868032	1.28e-10	7.47e-09	915
ENSG00000228844	-11.9489	-0.58577	0.58577	0.58577	1.29e-10	7.48e-09	916
ENSG00000155636	-16.0602	2.21909	2.21909	-2.21909	1.3e-10	7.56e-09	917
ENSG00000168904	-12.9055	0.754564	0.754564	-0.754564	1.32e-10	7.65e-09	918
ENSG00000126524	-14.2037	1.2102	1.2102	-1.2102	1.35e-10	7.85e-09	919
ENSG00000112977	-13.405	0.927075	0.927075	-0.927075	1.38e-10	8.03e-09	920
ENSG00000138078	-12.9785	0.797208	0.797208	-0.797208	1.39e-10	8.07e-09	921
ENSG00000256429	-12.772	0.721812	0.721812	-0.721812	1.42e-10	8.21e-09	922
ENSG00000258017	-13.3769	-0.935521	0.935521	0.935521	1.43e-10	8.28e-09	923
ENSG00000157214	-9.96919	0.276746	0.276746	-0.276746	1.45e-10	8.39e-09	924
ENSG00000182220	-14.5008	1.29719	1.29719	-1.29719	1.47e-10	8.46e-09	925
ENSG00000182578	-13.2825	-0.909152	0.909152	0.909152	1.6e-10	9.19e-09	926
ENSG00000225031	-12.9023	-0.785006	0.785006	0.785006	1.65e-10	9.49e-09	927
ENSG00000152700	-13.723	1.02087	1.02087	-1.02087	1.77e-10	1.02e-08	928
ENSG00000002834	-15.19	-1.6717	1.6717	1.6717	1.86e-10	1.07e-08	929
ENSG00000175040	-18.7582	5.16407	5.16407	-5.16407	1.87e-10	1.07e-08	930
ENSG00000185737	-14.7937	-1.51481	1.51481	1.51481	1.87e-10	1.07e-08	931
ENSG00000013374	-12.4988	0.655553	0.655553	-0.655553	1.89e-10	1.08e-08	932
ENSG00000204178	-14.5587	1.3287	1.3287	-1.3287	1.96e-10	1.12e-08	933
ENSG00000023572	-16.7028	2.63227	2.63227	-2.63227	1.99e-10	1.14e-08	934
ENSG00000161960	-13.2356	-0.831666	0.831666	0.831666	2.02e-10	1.15e-08	935
ENSG00000080824	-10.9658	0.392402	0.392402	-0.392402	2.14e-10	1.22e-08	936
ENSG00000047346	-13.2398	0.849544	0.849544	-0.849544	2.15e-10	1.22e-08	937
ENSG00000155115	-13.9674	1.11531	1.11531	-1.11531	2.26e-10	1.28e-08	938
ENSG00000145075	-12.8859	0.753841	0.753841	-0.753841	2.32e-10	1.31e-08	939
ENSG00000162244	-13.9457	-1.06322	1.06322	1.06322	2.43e-10	1.38e-08	940
ENSG00000047849	-11.5153	0.484391	0.484391	-0.484391	2.45e-10	1.39e-08	941
ENSG00000130768	-16.0564	-2.14077	2.14077	2.14077	2.46e-10	1.39e-08	942
ENSG00000145012	-12.2687	0.604472	0.604472	-0.604472	2.49e-10	1.41e-08	943
ENSG00000123416	-13.4224	-0.933368	0.933368	0.933368	2.52e-10	1.42e-08	944
ENSG00000198911	-12.9903	0.78154	0.78154	-0.78154	2.59e-10	1.46e-08	945
ENSG00000144381	-11.6773	0.491912	0.491912	-0.491912	2.7e-10	1.52e-08	946
ENSG00000122779	-13.1352	0.808023	0.808023	-0.808023	2.75e-10	1.55e-08	947
ENSG00000106299	-14.286	1.19127	1.19127	-1.19127	2.82e-10	1.59e-08	948
ENSG00000197558	-14.8664	-1.55051	1.55051	1.55051	2.86e-10	1.61e-08	949
ENSG00000110696	-12.4836	0.654915	0.654915	-0.654915	2.9e-10	1.63e-08	950
ENSG00000236753	-15.8356	2.02607	2.02607	-2.02607	2.94e-10	1.65e-08	951
ENSG00000127328	-14.6008	1.34805	1.34805	-1.34805	2.97e-10	1.66e-08	952
ENSG00000135968	-13.8195	1.02225	1.02225	-1.02225	2.97e-10	1.66e-08	953
ENSG00000100522	-14.8275	1.43791	1.43791	-1.43791	3e-10	1.68e-08	954
ENSG00000015133	-14.5687	-1.32771	1.32771	1.32771	3.03e-10	1.69e-08	955
ENSG00000074935	-14.7932	1.42845	1.42845	-1.42845	3.1e-10	1.73e-08	956
ENSG00000124831	-11.9371	0.543756	0.543756	-0.543756	3.24e-10	1.81e-08	957
ENSG00000141756	-14.872	-1.47816	1.47816	1.47816	3.32e-10	1.85e-08	958
ENSG00000249271	-14.0635	-1.14312	1.14312	1.14312	3.37e-10	1.87e-08	959
ENSG00000104231	-13.7549	1.03249	1.03249	-1.03249	3.69e-10	2.05e-08	960
ENSG00000226057	-14.2923	1.17968	1.17968	-1.17968	3.74e-10	2.08e-08	961
ENSG00000064199	-15.1141	1.56841	1.56841	-1.56841	3.76e-10	2.08e-08	962
ENSG00000249437	-14.4667	-1.31027	1.31027	1.31027	3.79e-10	2.1e-08	963
ENSG00000162694	-14.7756	1.43888	1.43888	-1.43888	3.84e-10	2.13e-08	964
ENSG00000092621	-12.7103	0.702864	0.702864	-0.702864	3.87e-10	2.14e-08	965
ENSG00000186635	-12.9936	-0.777049	0.777049	0.777049	3.95e-10	2.18e-08	966
ENSG00000189180	-13.8289	1.02447	1.02447	-1.02447	3.97e-10	2.19e-08	967
ENSG00000134884	-11.1157	-0.40905	0.40905	0.40905	4.14e-10	2.28e-08	968
ENSG00000257487	-14.7317	-1.38815	1.38815	1.38815	4.34e-10	2.39e-08	969
ENSG00000197757	-12.3105	-0.601537	0.601537	0.601537	4.4e-10	2.42e-08	970
ENSG00000112335	-13.0618	0.783242	0.783242	-0.783242	4.65e-10	2.55e-08	971
ENSG00000100567	-13.0724	0.771033	0.771033	-0.771033	4.65e-10	2.55e-08	972
ENSG00000089009	-11.1397	-0.411385	0.411385	0.411385	4.73e-10	2.59e-08	973
ENSG00000180488	-12.3252	-0.619781	0.619781	0.619781	4.73e-10	2.59e-08	974
ENSG00000153291	-13.1374	0.819484	0.819484	-0.819484	4.84e-10	2.65e-08	975
ENSG00000221983	-13.3421	-0.863554	0.863554	0.863554	4.84e-10	2.65e-08	976
ENSG00000233101	-14.661	-1.34689	1.34689	1.34689	4.92e-10	2.69e-08	977
ENSG00000149328	-15.4819	1.76504	1.76504	-1.76504	4.93e-10	2.69e-08	978
ENSG00000154781	-14.5578	1.28776	1.28776	-1.28776	4.99e-10	2.72e-08	979
ENSG00000236961	-19.3159	6.04883	6.04883	-6.04883	5.09e-10	2.77e-08	980
ENSG00000226330	-13.593	0.934419	0.934419	-0.934419	5.18e-10	2.81e-08	981
ENSG00000251429	-15.6118	-1.91975	1.91975	1.91975	5.23e-10	2.84e-08	982
ENSG00000152439	-15.4532	1.77276	1.77276	-1.77276	5.54e-10	3e-08	983
ENSG00000130766	-15.7342	1.9248	1.9248	-1.9248	5.56e-10	3.01e-08	984
ENSG00000249264	-12.5359	-0.672695	0.672695	0.672695	5.7e-10	3.09e-08	985
ENSG00000185630	-15.8147	-2.05576	2.05576	2.05576	5.73e-10	3.1e-08	986
ENSG00000110713	-13.1896	0.826699	0.826699	-0.826699	6.29e-10	3.4e-08	987
ENSG00000174780	-13.023	0.765731	0.765731	-0.765731	6.39e-10	3.45e-08	988
ENSG00000108654	-10.2228	-0.296612	0.296612	0.296612	6.49e-10	3.5e-08	989
ENSG00000237039	-15.4818	-1.73501	1.73501	1.73501	6.66e-10	3.59e-08	990
ENSG00000083223	-12.8939	0.758558	0.758558	-0.758558	6.69e-10	3.6e-08	991
ENSG00000140350	-11.8517	0.521571	0.521571	-0.521571	7.03e-10	3.78e-08	992
ENSG00000163602	-13.8264	1.00782	1.00782	-1.00782	7.28e-10	3.91e-08	993
ENSG00000198146	-14.5683	1.30281	1.30281	-1.30281	7.38e-10	3.96e-08	994
ENSG00000158417	-13.0554	0.77846	0.77846	-0.77846	7.57e-10	4.05e-08	995
ENSG00000125850	-12.2496	0.590973	0.590973	-0.590973	7.57e-10	4.05e-08	996
ENSG00000156515	-13.9212	1.05752	1.05752	-1.05752	7.64e-10	4.09e-08	997
ENSG00000169218	-11.7599	0.501885	0.501885	-0.501885	7.67e-10	4.1e-08	998
ENSG00000120519	-13.9566	1.05352	1.05352	-1.05352	8.08e-10	4.31e-08	999
ENSG00000233503	-15.6143	-1.8504	1.8504	1.8504	8.13e-10	4.34e-08	1000
ENSG00000129535	-14.4083	1.2388	1.2388	-1.2388	8.19e-10	4.37e-08	1001
ENSG00000230699	-16.9216	-2.85069	2.85069	2.85069	8.28e-10	4.41e-08	1002
ENSG00000197860	-15.7954	1.9231	1.9231	-1.9231	8.31e-10	4.42e-08	1003
ENSG00000137274	-15.0705	-1.51133	1.51133	1.51133	8.33e-10	4.42e-08	1004
ENSG00000122008	-14.428	1.23404	1.23404	-1.23404	8.37e-10	4.44e-08	1005
ENSG00000226742	-13.7782	-0.993521	0.993521	0.993521	8.63e-10	4.58e-08	1006
ENSG00000103855	-14.1476	-1.10132	1.10132	1.10132	8.65e-10	4.58e-08	1007
ENSG00000155975	-14.549	1.28293	1.28293	-1.28293	8.86e-10	4.69e-08	1008
ENSG00000186480	-15.3956	1.75473	1.75473	-1.75473	8.97e-10	4.74e-08	1009
ENSG00000197930	-15.8439	2.00937	2.00937	-2.00937	9.03e-10	4.77e-08	1010
ENSG00000064652	-14.2272	1.13389	1.13389	-1.13389	9.04e-10	4.77e-08	1011
ENSG00000243014	-16.4043	-2.41014	2.41014	2.41014	9.21e-10	4.85e-08	1012
ENSG00000236287	-13.5801	0.919687	0.919687	-0.919687	9.31e-10	4.9e-08	1013
ENSG00000171606	-13.6506	0.933933	0.933933	-0.933933	9.46e-10	4.98e-08	1014
ENSG00000065060	-13.0765	0.771997	0.771997	-0.771997	9.55e-10	5.02e-08	1015
ENSG00000163694	-13.6002	0.918931	0.918931	-0.918931	9.87e-10	5.18e-08	1016
ENSG00000235175	-15.5107	-1.85121	1.85121	1.85121	1.02e-09	5.33e-08	1017
ENSG00000144401	-13.3515	0.834683	0.834683	-0.834683	1.02e-09	5.36e-08	1018
ENSG00000142534	-12.5947	-0.654652	0.654652	0.654652	1.03e-09	5.36e-08	1019
ENSG00000255151	-15.1027	1.55557	1.55557	-1.55557	1.03e-09	5.39e-08	1020
ENSG00000213252	-16.6065	2.54855	2.54855	-2.54855	1.07e-09	5.61e-08	1021
ENSG00000256222	-12.5644	-0.66601	0.66601	0.66601	1.14e-09	5.92e-08	1022
ENSG00000169714	-12.3178	0.597166	0.597166	-0.597166	1.16e-09	6.04e-08	1023
ENSG00000138385	-13.5068	0.905624	0.905624	-0.905624	1.16e-09	6.05e-08	1024
ENSG00000232452	-13.979	-1.0289	1.0289	1.0289	1.21e-09	6.28e-08	1025
ENSG00000103121	-14.5589	1.24582	1.24582	-1.24582	1.22e-09	6.32e-08	1026
ENSG00000178764	-14.1194	1.09925	1.09925	-1.09925	1.22e-09	6.35e-08	1027
ENSG00000163346	-14.4621	-1.20746	1.20746	1.20746	1.22e-09	6.35e-08	1028
ENSG00000225912	-15.3992	-1.71962	1.71962	1.71962	1.26e-09	6.52e-08	1029
ENSG00000139220	-9.46237	-0.22756	0.22756	0.22756	1.26e-09	6.52e-08	1030
ENSG00000239467	-18.495	4.52105	4.52105	-4.52105	1.27e-09	6.54e-08	1031
ENSG00000233766	-13.8948	-0.991322	0.991322	0.991322	1.29e-09	6.69e-08	1032
ENSG00000107331	-15.6125	-1.85407	1.85407	1.85407	1.3e-09	6.69e-08	1033
ENSG00000188316	-12.3421	0.603175	0.603175	-0.603175	1.31e-09	6.75e-08	1034
ENSG00000183077	-15.1071	-1.52083	1.52083	1.52083	1.33e-09	6.84e-08	1035
ENSG00000180233	-16.6759	2.54279	2.54279	-2.54279	1.36e-09	7.02e-08	1036
ENSG00000249266	-15.4815	1.72254	1.72254	-1.72254	1.37e-09	7.04e-08	1037
ENSG00000163683	-15.1832	1.56573	1.56573	-1.56573	1.37e-09	7.04e-08	1038
ENSG00000113916	-13.3796	0.898048	0.898048	-0.898048	1.37e-09	7.04e-08	1039
ENSG00000121931	-14.8035	1.3845	1.3845	-1.3845	1.4e-09	7.16e-08	1040
ENSG00000100442	-12.809	0.696492	0.696492	-0.696492	1.4e-09	7.17e-08	1041
ENSG00000074071	-13.8998	-0.975293	0.975293	0.975293	1.4e-09	7.18e-08	1042
ENSG00000196123	-14.7457	-1.3322	1.3322	1.3322	1.42e-09	7.24e-08	1043
ENSG00000113504	-14.7152	-1.32845	1.32845	1.32845	1.43e-09	7.32e-08	1044
ENSG00000055163	-14.6023	-1.28947	1.28947	1.28947	1.48e-09	7.56e-08	1045
ENSG00000141458	-15.2368	1.60168	1.60168	-1.60168	1.5e-09	7.62e-08	1046
ENSG00000117289	-12.1944	-0.578754	0.578754	0.578754	1.52e-09	7.72e-08	1047
ENSG00000231503	-14.7887	-1.39985	1.39985	1.39985	1.52e-09	7.72e-08	1048
ENSG00000232694	-14.4937	1.21809	1.21809	-1.21809	1.54e-09	7.83e-08	1049
ENSG00000197903	-14.1897	1.10602	1.10602	-1.10602	1.57e-09	7.98e-08	1050
ENSG00000171848	-19.1133	-5.63583	5.63583	5.63583	1.79e-09	9.1e-08	1051
ENSG00000099974	-13.2846	0.829113	0.829113	-0.829113	1.82e-09	9.2e-08	1052
ENSG00000088325	-16.195	-2.1863	2.1863	2.1863	1.82e-09	9.24e-08	1053
ENSG00000224536	-12.7689	0.694125	0.694125	-0.694125	1.87e-09	9.45e-08	1054
ENSG00000084754	-12.9516	-0.763873	0.763873	0.763873	1.91e-09	9.68e-08	1055
ENSG00000144867	-15.1302	1.53509	1.53509	-1.53509	1.97e-09	9.96e-08	1056
ENSG00000235162	-14.9239	-1.44516	1.44516	1.44516	1.98e-09	9.99e-08	1057
ENSG00000076382	-16.1489	-2.16573	2.16573	2.16573	2.06e-09	1.04e-07	1058
ENSG00000240409	-12.0302	-0.538618	0.538618	0.538618	2.09e-09	1.05e-07	1059
ENSG00000115145	-14.5241	1.21398	1.21398	-1.21398	2.09e-09	1.05e-07	1060
ENSG00000186184	-12.9585	-0.729064	0.729064	0.729064	2.14e-09	1.08e-07	1061
ENSG00000154124	-15.2026	1.5611	1.5611	-1.5611	2.18e-09	1.09e-07	1062
ENSG00000101361	-13.9549	-0.987309	0.987309	0.987309	2.2e-09	1.1e-07	1063
ENSG00000113924	-14.9022	1.39319	1.39319	-1.39319	2.2e-09	1.1e-07	1064
ENSG00000065882	-13.8334	0.987329	0.987329	-0.987329	2.25e-09	1.13e-07	1065
ENSG00000143624	-13.4574	-0.878829	0.878829	0.878829	2.25e-09	1.13e-07	1066
ENSG00000198728	-14.8832	-1.4169	1.4169	1.4169	2.53e-09	1.27e-07	1067
ENSG00000173575	-11.5203	0.446663	0.446663	-0.446663	2.54e-09	1.27e-07	1068
ENSG00000177189	-14.4426	1.18552	1.18552	-1.18552	2.57e-09	1.28e-07	1069
ENSG00000104833	-17.4472	-3.35336	3.35336	3.35336	2.58e-09	1.28e-07	1070
ENSG00000118260	-13.0361	0.738662	0.738662	-0.738662	2.58e-09	1.29e-07	1071
ENSG00000151694	-13.8397	0.98989	0.98989	-0.98989	2.61e-09	1.3e-07	1072
ENSG00000197332	-13.0397	-0.757615	0.757615	0.757615	2.68e-09	1.33e-07	1073
ENSG00000125826	-13.5499	0.897642	0.897642	-0.897642	2.92e-09	1.45e-07	1074
ENSG00000069974	-15.9222	1.98335	1.98335	-1.98335	3.02e-09	1.5e-07	1075
ENSG00000119402	-13.4934	0.868455	0.868455	-0.868455	3.04e-09	1.51e-07	1076
ENSG00000197608	-13.3597	0.841732	0.841732	-0.841732	3.05e-09	1.51e-07	1077
ENSG00000170471	-12.8229	0.691447	0.691447	-0.691447	3.06e-09	1.51e-07	1078
ENSG00000227323	-16.7243	2.58906	2.58906	-2.58906	3.16e-09	1.56e-07	1079
ENSG00000163659	-16.5784	2.3539	2.3539	-2.3539	3.23e-09	1.59e-07	1080
ENSG00000100647	-14.8985	-1.48288	1.48288	1.48288	3.26e-09	1.61e-07	1081
ENSG00000236721	-18.8295	5.02119	5.02119	-5.02119	3.28e-09	1.62e-07	1082
ENSG00000151500	-14.7731	1.34498	1.34498	-1.34498	3.28e-09	1.62e-07	1083
ENSG00000139514	-13.8599	1.00218	1.00218	-1.00218	3.3e-09	1.62e-07	1084
ENSG00000066926	-11.9006	0.511916	0.511916	-0.511916	3.32e-09	1.63e-07	1085
ENSG00000137154	-11.9221	-0.509162	0.509162	0.509162	3.33e-09	1.63e-07	1086
ENSG00000243884	-12.9479	-0.717839	0.717839	0.717839	3.34e-09	1.64e-07	1087
ENSG00000250067	-13.1315	-0.744365	0.744365	0.744365	3.36e-09	1.65e-07	1088
ENSG00000075651	-16.9395	-2.81323	2.81323	2.81323	3.41e-09	1.67e-07	1089
ENSG00000139154	-12.1433	-0.544526	0.544526	0.544526	3.46e-09	1.69e-07	1090
ENSG00000072134	-14.178	1.09709	1.09709	-1.09709	3.52e-09	1.72e-07	1091
ENSG00000155096	-13.8847	0.991362	0.991362	-0.991362	3.63e-09	1.77e-07	1092
ENSG00000172216	-15.5686	1.77805	1.77805	-1.77805	3.64e-09	1.77e-07	1093
ENSG00000100889	-14.7065	1.31379	1.31379	-1.31379	3.7e-09	1.8e-07	1094
ENSG00000187109	-12.5611	-0.639787	0.639787	0.639787	3.77e-09	1.84e-07	1095
ENSG00000229751	-18.5206	4.46947	4.46947	-4.46947	3.78e-09	1.84e-07	1096
ENSG00000198901	-14.5393	-1.22642	1.22642	1.22642	3.81e-09	1.85e-07	1097
ENSG00000120686	-14.2222	1.08261	1.08261	-1.08261	4.2e-09	2.04e-07	1098
ENSG00000134440	-11.6639	0.456875	0.456875	-0.456875	4.2e-09	2.04e-07	1099
ENSG00000111907	-13.3457	0.820336	0.820336	-0.820336	4.23e-09	2.05e-07	1100
ENSG00000110013	-12.8781	0.707952	0.707952	-0.707952	4.49e-09	2.17e-07	1101
ENSG00000169131	-14.4252	1.16573	1.16573	-1.16573	4.71e-09	2.28e-07	1102
ENSG00000227097	-15.5164	-1.66588	1.66588	1.66588	4.97e-09	2.4e-07	1103
ENSG00000166165	-15.5198	-1.65915	1.65915	1.65915	4.97e-09	2.4e-07	1104
ENSG00000198796	-16.1695	2.1644	2.1644	-2.1644	5.11e-09	2.47e-07	1105
ENSG00000170703	-17.0339	-2.87525	2.87525	2.87525	5.12e-09	2.47e-07	1106
ENSG00000013810	-15.751	-1.86652	1.86652	1.86652	5.21e-09	2.51e-07	1107
ENSG00000196693	-13.8784	0.950543	0.950543	-0.950543	5.29e-09	2.55e-07	1108
ENSG00000017260	-12.9357	0.717932	0.717932	-0.717932	5.36e-09	2.58e-07	1109
ENSG00000257898	-11.9587	0.499392	0.499392	-0.499392	5.41e-09	2.6e-07	1110
ENSG00000125844	-12.0626	0.54568	0.54568	-0.54568	5.42e-09	2.6e-07	1111
ENSG00000235912	-14.8302	-1.32293	1.32293	1.32293	5.5e-09	2.64e-07	1112
ENSG00000172292	-12.8304	0.690005	0.690005	-0.690005	5.71e-09	2.74e-07	1113
ENSG00000236603	-14.9085	-1.30918	1.30918	1.30918	5.77e-09	2.76e-07	1114
ENSG00000062716	-13.4972	0.863804	0.863804	-0.863804	5.79e-09	2.77e-07	1115
ENSG00000003989	-15.4744	-1.63114	1.63114	1.63114	5.84e-09	2.79e-07	1116
ENSG00000092607	-18.0472	3.94241	3.94241	-3.94241	5.98e-09	2.85e-07	1117
ENSG00000141959	-14.7616	-1.30023	1.30023	1.30023	6.17e-09	2.94e-07	1118
ENSG00000110888	-13.6367	-0.909088	0.909088	0.909088	6.33e-09	3.01e-07	1119
ENSG00000227077	-15.6966	-1.75845	1.75845	1.75845	6.4e-09	3.05e-07	1120
ENSG00000247400	-16.4163	2.233	2.233	-2.233	6.63e-09	3.15e-07	1121
ENSG00000255193	-15.4181	-1.6278	1.6278	1.6278	6.94e-09	3.3e-07	1122
ENSG00000213885	-16.385	-2.30665	2.30665	2.30665	7.18e-09	3.41e-07	1123
ENSG00000160305	-13.3408	0.782604	0.782604	-0.782604	7.26e-09	3.44e-07	1124
ENSG00000125772	-13.7631	0.918449	0.918449	-0.918449	7.3e-09	3.46e-07	1125
ENSG00000227050	-16.4537	-2.17596	2.17596	2.17596	7.39e-09	3.5e-07	1126
ENSG00000073921	-13.6123	0.89447	0.89447	-0.89447	7.54e-09	3.57e-07	1127
ENSG00000106537	-15.4231	1.61523	1.61523	-1.61523	7.55e-09	3.57e-07	1128
ENSG00000168214	-13.7366	0.897821	0.897821	-0.897821	7.62e-09	3.6e-07	1129
ENSG00000164659	-14.243	1.08206	1.08206	-1.08206	7.77e-09	3.67e-07	1130
ENSG00000165678	-13.1652	0.749794	0.749794	-0.749794	7.96e-09	3.75e-07	1131
ENSG00000226415	-12.9985	-0.674234	0.674234	0.674234	7.98e-09	3.76e-07	1132
ENSG00000164296	-15.8899	1.91572	1.91572	-1.91572	7.98e-09	3.76e-07	1133
ENSG00000182272	-16.6829	-2.4973	2.4973	2.4973	8.1e-09	3.81e-07	1134
ENSG00000169570	-13.3546	-0.814401	0.814401	0.814401	8.15e-09	3.83e-07	1135
ENSG00000189057	-15.5891	1.69192	1.69192	-1.69192	8.42e-09	3.95e-07	1136
ENSG00000220804	-14.6405	1.22645	1.22645	-1.22645	8.63e-09	4.05e-07	1137
ENSG00000000419	-13.9643	0.986925	0.986925	-0.986925	8.98e-09	4.21e-07	1138
ENSG00000141027	-11.7524	0.467525	0.467525	-0.467525	9.07e-09	4.25e-07	1139
ENSG00000205634	-13.6606	-0.909646	0.909646	0.909646	9.17e-09	4.29e-07	1140
ENSG00000198668	-12.5514	0.59424	0.59424	-0.59424	9.29e-09	4.34e-07	1141
ENSG00000240498	-15.738	1.80412	1.80412	-1.80412	9.7e-09	4.53e-07	1142
ENSG00000184678	-13.8707	0.979536	0.979536	-0.979536	1.03e-08	4.81e-07	1143
ENSG00000109320	-14.2924	-1.12302	1.12302	1.12302	1.03e-08	4.81e-07	1144
ENSG00000109118	-12.4092	-0.587834	0.587834	0.587834	1.07e-08	4.99e-07	1145
ENSG00000172244	-12.0249	-0.516607	0.516607	0.516607	1.09e-08	5.05e-07	1146
ENSG00000081665	-15.1631	1.46778	1.46778	-1.46778	1.09e-08	5.05e-07	1147
ENSG00000075292	-12.8746	0.685505	0.685505	-0.685505	1.19e-08	5.54e-07	1148
ENSG00000179978	-14.536	-1.20215	1.20215	1.20215	1.2e-08	5.59e-07	1149
ENSG00000253366	-14.7937	-1.37689	1.37689	1.37689	1.21e-08	5.59e-07	1150
ENSG00000135164	-13.4733	0.843946	0.843946	-0.843946	1.22e-08	5.66e-07	1151
ENSG00000141736	-14.494	-1.14515	1.14515	1.14515	1.23e-08	5.69e-07	1152
ENSG00000005810	-12.2243	0.540761	0.540761	-0.540761	1.27e-08	5.87e-07	1153
ENSG00000012171	-17.2221	-2.77678	2.77678	2.77678	1.28e-08	5.91e-07	1154
ENSG00000104412	-13.9999	0.988413	0.988413	-0.988413	1.28e-08	5.92e-07	1155
ENSG00000179241	-14.9817	1.37403	1.37403	-1.37403	1.29e-08	5.93e-07	1156
ENSG00000188419	-14.4065	1.10101	1.10101	-1.10101	1.32e-08	6.08e-07	1157
ENSG00000103642	-14.7288	1.26733	1.26733	-1.26733	1.33e-08	6.13e-07	1158
ENSG00000251192	-14.5196	1.20276	1.20276	-1.20276	1.35e-08	6.22e-07	1159
ENSG00000197969	-12.5341	0.605325	0.605325	-0.605325	1.37e-08	6.28e-07	1160
ENSG00000249492	-12.0201	-0.513537	0.513537	0.513537	1.37e-08	6.29e-07	1161
ENSG00000257550	-14.299	1.07158	1.07158	-1.07158	1.4e-08	6.41e-07	1162
ENSG00000136451	-14.0803	1.0122	1.0122	-1.0122	1.4e-08	6.43e-07	1163
ENSG00000255074	-16.8617	-2.52625	2.52625	2.52625	1.47e-08	6.74e-07	1164
ENSG00000160799	-14.257	-1.05739	1.05739	1.05739	1.52e-08	6.95e-07	1165
ENSG00000100014	-11.8252	0.472711	0.472711	-0.472711	1.55e-08	7.08e-07	1166
ENSG00000243199	-12.6886	-0.619373	0.619373	0.619373	1.59e-08	7.24e-07	1167
ENSG00000233452	-16.2266	2.05217	2.05217	-2.05217	1.6e-08	7.31e-07	1168
ENSG00000155111	-11.8085	0.46295	0.46295	-0.46295	1.68e-08	7.66e-07	1169
ENSG00000230880	-12.0806	-0.513732	0.513732	0.513732	1.7e-08	7.73e-07	1170
ENSG00000104205	-14.2038	1.07425	1.07425	-1.07425	1.7e-08	7.76e-07	1171
ENSG00000167191	-17.2203	2.83915	2.83915	-2.83915	1.72e-08	7.82e-07	1172
ENSG00000142945	-17.0583	-2.57897	2.57897	2.57897	1.74e-08	7.9e-07	1173
ENSG00000145242	-12.6699	-0.616164	0.616164	0.616164	1.75e-08	7.93e-07	1174
ENSG00000249475	-15.629	1.65861	1.65861	-1.65861	1.79e-08	8.11e-07	1175
ENSG00000177855	-14.5975	-1.147	1.147	1.147	1.88e-08	8.52e-07	1176
ENSG00000233927	-15.9189	-1.85389	1.85389	1.85389	1.89e-08	8.56e-07	1177
ENSG00000112183	-16.1142	2.03197	2.03197	-2.03197	1.94e-08	8.78e-07	1178
ENSG00000175224	-14.1414	1.01181	1.01181	-1.01181	1.97e-08	8.9e-07	1179
ENSG00000186010	-12.9479	-0.656407	0.656407	0.656407	1.97e-08	8.91e-07	1180
ENSG00000128923	-14.7905	1.26207	1.26207	-1.26207	2.01e-08	9.09e-07	1181
ENSG00000219481	-12.7529	0.617378	0.617378	-0.617378	2.05e-08	9.27e-07	1182
ENSG00000146674	-17.3095	2.89201	2.89201	-2.89201	2.07e-08	9.32e-07	1183
ENSG00000137767	-15.2798	-1.53528	1.53528	1.53528	2.1e-08	9.47e-07	1184
ENSG00000168566	-13.2403	0.729731	0.729731	-0.729731	2.1e-08	9.47e-07	1185
ENSG00000114439	-12.8651	0.655888	0.655888	-0.655888	2.22e-08	9.97e-07	1186
ENSG00000119707	-11.3906	-0.420682	0.420682	0.420682	2.31e-08	1.04e-06	1187
ENSG00000134910	-13.4897	0.817164	0.817164	-0.817164	2.4e-08	1.08e-06	1188
ENSG00000246859	-15.4365	-1.5909	1.5909	1.5909	2.42e-08	1.08e-06	1189
ENSG00000141441	-13.7574	-0.905548	0.905548	0.905548	2.57e-08	1.15e-06	1190
ENSG00000242128	-13.7843	0.877221	0.877221	-0.877221	2.62e-08	1.17e-06	1191
ENSG00000175455	-12.393	-0.556624	0.556624	0.556624	2.65e-08	1.19e-06	1192
ENSG00000065883	-13.6787	0.863323	0.863323	-0.863323	2.68e-08	1.2e-06	1193
ENSG00000101849	-13.174	0.728902	0.728902	-0.728902	2.69e-08	1.2e-06	1194
ENSG00000003147	-12.6688	0.61391	0.61391	-0.61391	2.73e-08	1.22e-06	1195
ENSG00000138801	-14.0519	0.988094	0.988094	-0.988094	2.74e-08	1.22e-06	1196
ENSG00000132475	-13.3968	0.775258	0.775258	-0.775258	2.75e-08	1.23e-06	1197
ENSG00000134970	-14.3893	1.08357	1.08357	-1.08357	2.8e-08	1.25e-06	1198
ENSG00000092421	-13.7984	-0.899002	0.899002	0.899002	2.81e-08	1.25e-06	1199
ENSG00000150347	-12.9368	0.674775	0.674775	-0.674775	2.84e-08	1.26e-06	1200
ENSG00000170502	-13.9297	0.945698	0.945698	-0.945698	2.85e-08	1.27e-06	1201
ENSG00000134333	-14.0268	-1.01458	1.01458	1.01458	2.87e-08	1.27e-06	1202
ENSG00000138640	-13.1974	-0.75879	0.75879	0.75879	2.89e-08	1.28e-06	1203
ENSG00000052802	-15.8865	1.8	1.8	-1.8	2.91e-08	1.29e-06	1204
ENSG00000143401	-14.6968	-1.24112	1.24112	1.24112	2.92e-08	1.29e-06	1205
ENSG00000164742	-16.0308	-1.89573	1.89573	1.89573	2.94e-08	1.3e-06	1206
ENSG00000169299	-12.8052	0.643908	0.643908	-0.643908	3.1e-08	1.37e-06	1207
ENSG00000173638	-15.0346	-1.37612	1.37612	1.37612	3.12e-08	1.38e-06	1208
ENSG00000137710	-13.436	0.789549	0.789549	-0.789549	3.2e-08	1.41e-06	1209
ENSG00000113391	-11.6414	-0.432738	0.432738	0.432738	3.3e-08	1.46e-06	1210
ENSG00000135829	-12.3047	-0.545388	0.545388	0.545388	3.39e-08	1.49e-06	1211
ENSG00000134046	-13.7086	0.860116	0.860116	-0.860116	3.43e-08	1.51e-06	1212
ENSG00000250469	-14.6589	-1.25136	1.25136	1.25136	3.47e-08	1.52e-06	1213
ENSG00000253718	-12.9297	0.656481	0.656481	-0.656481	3.47e-08	1.52e-06	1214
ENSG00000249859	-13.486	-0.801414	0.801414	0.801414	3.53e-08	1.55e-06	1215
ENSG00000160216	-13.6277	-0.86322	0.86322	0.86322	3.64e-08	1.59e-06	1216
ENSG00000170088	-13.5647	0.820309	0.820309	-0.820309	3.65e-08	1.6e-06	1217
ENSG00000172869	-13.1729	0.715988	0.715988	-0.715988	3.76e-08	1.64e-06	1218
ENSG00000141380	-13.4727	0.809407	0.809407	-0.809407	3.77e-08	1.65e-06	1219
ENSG00000085552	-16.4467	-2.18668	2.18668	2.18668	3.86e-08	1.69e-06	1220
ENSG00000136141	-15.3945	1.55005	1.55005	-1.55005	3.92e-08	1.71e-06	1221
ENSG00000105281	-15.2172	1.4651	1.4651	-1.4651	3.92e-08	1.71e-06	1222
ENSG00000254024	-14.7517	1.24425	1.24425	-1.24425	3.93e-08	1.71e-06	1223
ENSG00000232811	-14.8929	1.28254	1.28254	-1.28254	4.11e-08	1.79e-06	1224
ENSG00000100373	-18.5506	-4.75973	4.75973	4.75973	4.22e-08	1.84e-06	1225
ENSG00000181744	-16.5905	2.32932	2.32932	-2.32932	4.32e-08	1.88e-06	1226
ENSG00000187244	-15.45	-1.61492	1.61492	1.61492	4.33e-08	1.88e-06	1227
ENSG00000165417	-13.0327	0.688533	0.688533	-0.688533	4.34e-08	1.88e-06	1228
ENSG00000242951	-14.5943	-1.16681	1.16681	1.16681	4.37e-08	1.89e-06	1229
ENSG00000162704	-12.5138	-0.579973	0.579973	0.579973	4.46e-08	1.93e-06	1230
ENSG00000070526	-18.168	3.70136	3.70136	-3.70136	4.61e-08	2e-06	1231
ENSG00000249779	-17.6208	3.09904	3.09904	-3.09904	4.67e-08	2.02e-06	1232
ENSG00000189007	-15.1092	-1.38773	1.38773	1.38773	4.69e-08	2.03e-06	1233
ENSG00000104728	-14.2192	-1.05791	1.05791	1.05791	4.81e-08	2.08e-06	1234
ENSG00000064933	-14.5974	1.16672	1.16672	-1.16672	4.87e-08	2.1e-06	1235
ENSG00000138363	-13.9822	-0.93617	0.93617	0.93617	4.91e-08	2.12e-06	1236
ENSG00000165816	-18.7196	-4.42345	4.42345	4.42345	5.01e-08	2.16e-06	1237
ENSG00000106263	-12.7737	-0.625805	0.625805	0.625805	5.06e-08	2.18e-06	1238
ENSG00000153944	-13.4896	-0.784674	0.784674	0.784674	5.12e-08	2.2e-06	1239
ENSG00000151746	-12.6986	0.608282	0.608282	-0.608282	5.44e-08	2.34e-06	1240
ENSG00000254701	-14.1484	-1.01134	1.01134	1.01134	5.45e-08	2.34e-06	1241
ENSG00000166401	-16.6004	2.31111	2.31111	-2.31111	5.56e-08	2.39e-06	1242
ENSG00000132846	-13.2492	0.741479	0.741479	-0.741479	5.73e-08	2.46e-06	1243
ENSG00000249249	-14.4186	1.07583	1.07583	-1.07583	5.81e-08	2.49e-06	1244
ENSG00000166689	-12.4864	-0.57353	0.57353	0.57353	5.84e-08	2.5e-06	1245
ENSG00000144366	-12.5124	-0.589282	0.589282	0.589282	5.85e-08	2.5e-06	1246
ENSG00000147113	-17.9	-3.41961	3.41961	3.41961	5.87e-08	2.51e-06	1247
ENSG00000136828	-14.2846	-1.07135	1.07135	1.07135	6.07e-08	2.59e-06	1248
ENSG00000126970	-14.9046	-1.30268	1.30268	1.30268	6.18e-08	2.64e-06	1249
ENSG00000152137	-13.5432	-0.803488	0.803488	0.803488	6.53e-08	2.79e-06	1250
ENSG00000153233	-17.0983	-2.74637	2.74637	2.74637	6.77e-08	2.89e-06	1251
ENSG00000155066	-16.1892	-1.97638	1.97638	1.97638	7e-08	2.98e-06	1252
ENSG00000153560	-12.7729	-0.601792	0.601792	0.601792	7.11e-08	3.02e-06	1253
ENSG00000116128	-13.8083	-0.879076	0.879076	0.879076	7.15e-08	3.04e-06	1254
ENSG00000143882	-14.8487	1.24272	1.24272	-1.24272	7.27e-08	3.09e-06	1255
ENSG00000197217	-13.2291	0.737098	0.737098	-0.737098	7.27e-08	3.09e-06	1256
ENSG00000089775	-14.7393	1.17897	1.17897	-1.17897	7.38e-08	3.13e-06	1257
ENSG00000232677	-13.3472	-0.722717	0.722717	0.722717	7.6e-08	3.22e-06	1258
ENSG00000174428	-12.3154	-0.52454	0.52454	0.52454	7.84e-08	3.32e-06	1259
ENSG00000065328	-17.6556	-3.37934	3.37934	3.37934	7.88e-08	3.33e-06	1260
ENSG00000157911	-15.1538	1.39113	1.39113	-1.39113	7.93e-08	3.35e-06	1261
ENSG00000180448	-15.5702	-1.55666	1.55666	1.55666	8.02e-08	3.39e-06	1262
ENSG00000131725	-14.1103	0.975073	0.975073	-0.975073	8.05e-08	3.4e-06	1263
ENSG00000170919	-13.2782	0.721796	0.721796	-0.721796	8.25e-08	3.48e-06	1264
ENSG00000009694	-14.6592	1.18474	1.18474	-1.18474	8.26e-08	3.48e-06	1265
ENSG00000138758	-12.0202	-0.469359	0.469359	0.469359	8.38e-08	3.53e-06	1266
ENSG00000138757	-12.7044	0.609929	0.609929	-0.609929	8.47e-08	3.56e-06	1267
ENSG00000141556	-13.3774	-0.779896	0.779896	0.779896	8.54e-08	3.59e-06	1268
ENSG00000061938	-14.0295	0.972107	0.972107	-0.972107	8.59e-08	3.61e-06	1269
ENSG00000128050	-11.5381	-0.414914	0.414914	0.414914	8.63e-08	3.62e-06	1270
ENSG00000233559	-16.8964	2.39243	2.39243	-2.39243	8.65e-08	3.63e-06	1271
ENSG00000113811	-13.9966	0.934823	0.934823	-0.934823	8.65e-08	3.63e-06	1272
ENSG00000149260	-15.1781	1.4061	1.4061	-1.4061	8.68e-08	3.63e-06	1273
ENSG00000164032	-13.9161	0.913273	0.913273	-0.913273	8.87e-08	3.71e-06	1274
ENSG00000163110	-14.1015	0.982586	0.982586	-0.982586	9e-08	3.76e-06	1275
ENSG00000005379	-15.5186	-1.59576	1.59576	1.59576	9.23e-08	3.86e-06	1276
ENSG00000061676	-12.904	0.635142	0.635142	-0.635142	9.25e-08	3.86e-06	1277
ENSG00000204681	-13.8625	-0.896008	0.896008	0.896008	9.46e-08	3.95e-06	1278
ENSG00000152969	-16.428	-2.2191	2.2191	2.2191	9.94e-08	4.14e-06	1279
ENSG00000171121	-13.5604	0.803846	0.803846	-0.803846	9.97e-08	4.15e-06	1280
ENSG00000235095	-14.3424	1.02799	1.02799	-1.02799	1.01e-07	4.19e-06	1281
ENSG00000205863	-15.9949	1.83834	1.83834	-1.83834	1.01e-07	4.2e-06	1282
ENSG00000184117	-14.0211	-0.937254	0.937254	0.937254	1.02e-07	4.25e-06	1283
ENSG00000187416	-13.4605	-0.758013	0.758013	0.758013	1.03e-07	4.3e-06	1284
ENSG00000227295	-15.8166	1.70418	1.70418	-1.70418	1.06e-07	4.41e-06	1285
ENSG00000089248	-12.4995	0.560117	0.560117	-0.560117	1.09e-07	4.52e-06	1286
ENSG00000123384	-17.6919	-3.30837	3.30837	3.30837	1.11e-07	4.61e-06	1287
ENSG00000135226	-19.5504	5.58	5.58	-5.58	1.13e-07	4.68e-06	1288
ENSG00000120594	-15.0739	1.30686	1.30686	-1.30686	1.13e-07	4.68e-06	1289
ENSG00000255152	-15.0786	-1.36344	1.36344	1.36344	1.13e-07	4.69e-06	1290
ENSG00000213144	-13.5545	-0.792132	0.792132	0.792132	1.15e-07	4.75e-06	1291
ENSG00000071539	-16.5958	-2.17824	2.17824	2.17824	1.16e-07	4.79e-06	1292
ENSG00000186472	-14.2104	0.974371	0.974371	-0.974371	1.17e-07	4.83e-06	1293
ENSG00000101210	-12.9136	-0.647913	0.647913	0.647913	1.17e-07	4.83e-06	1294
ENSG00000159267	-13.2722	0.725676	0.725676	-0.725676	1.22e-07	5e-06	1295
ENSG00000118705	-13.3759	0.745937	0.745937	-0.745937	1.22e-07	5e-06	1296
ENSG00000105707	-14.0401	-0.898953	0.898953	0.898953	1.22e-07	5.03e-06	1297
ENSG00000083828	-13.0886	0.675945	0.675945	-0.675945	1.24e-07	5.09e-06	1298
ENSG00000137942	-12.4044	0.541509	0.541509	-0.541509	1.27e-07	5.2e-06	1299
ENSG00000138434	-13.1574	-0.690207	0.690207	0.690207	1.28e-07	5.24e-06	1300
ENSG00000120306	-14.3803	1.04758	1.04758	-1.04758	1.28e-07	5.25e-06	1301
ENSG00000197451	-13.117	-0.688011	0.688011	0.688011	1.29e-07	5.28e-06	1302
ENSG00000135931	-14.5624	-1.10455	1.10455	1.10455	1.29e-07	5.29e-06	1303
ENSG00000132341	-13.8791	-0.891527	0.891527	0.891527	1.33e-07	5.43e-06	1304
ENSG00000251201	-14.1868	0.962198	0.962198	-0.962198	1.33e-07	5.43e-06	1305
ENSG00000100722	-12.8262	0.614629	0.614629	-0.614629	1.37e-07	5.58e-06	1306
ENSG00000163939	-12.3411	0.528498	0.528498	-0.528498	1.38e-07	5.62e-06	1307
ENSG00000141682	-16.39	2.08614	2.08614	-2.08614	1.38e-07	5.62e-06	1308
ENSG00000065609	-16.3802	2.01263	2.01263	-2.01263	1.38e-07	5.62e-06	1309
ENSG00000106948	-17.0521	2.57705	2.57705	-2.57705	1.47e-07	6e-06	1310
ENSG00000197081	-11.7068	0.425574	0.425574	-0.425574	1.48e-07	6.01e-06	1311
ENSG00000230202	-15.1214	-1.28922	1.28922	1.28922	1.5e-07	6.1e-06	1312
ENSG00000253683	-14.4458	-1.08307	1.08307	1.08307	1.5e-07	6.1e-06	1313
ENSG00000167110	-12.9194	0.642653	0.642653	-0.642653	1.52e-07	6.17e-06	1314
ENSG00000168172	-13.935	0.907032	0.907032	-0.907032	1.52e-07	6.18e-06	1315
ENSG00000254860	-12.6931	0.594431	0.594431	-0.594431	1.53e-07	6.21e-06	1316
ENSG00000002587	-16.2356	1.95209	1.95209	-1.95209	1.54e-07	6.22e-06	1317
ENSG00000055211	-15.2931	1.38074	1.38074	-1.38074	1.56e-07	6.3e-06	1318
ENSG00000233671	-33.4961	33.0399	33.0399	-33.0399	1.57e-07	6.34e-06	1319
ENSG00000019549	-33.5193	32.9935	32.9935	-32.9935	1.57e-07	6.34e-06	1320
ENSG00000124783	-12.7722	0.591561	0.591561	-0.591561	1.61e-07	6.51e-06	1321
ENSG00000138600	-15.2597	1.40924	1.40924	-1.40924	1.61e-07	6.51e-06	1322
ENSG00000107020	-15.6485	-1.58553	1.58553	1.58553	1.62e-07	6.52e-06	1323
ENSG00000235423	-14.4158	1.02859	1.02859	-1.02859	1.64e-07	6.6e-06	1324
ENSG00000101745	-14.4902	1.08708	1.08708	-1.08708	1.68e-07	6.75e-06	1325
ENSG00000163349	-13.4972	0.773938	0.773938	-0.773938	1.7e-07	6.83e-06	1326
ENSG00000183283	-13.0432	0.663423	0.663423	-0.663423	1.7e-07	6.83e-06	1327
ENSG00000021300	-13.7766	-0.834722	0.834722	0.834722	1.74e-07	6.98e-06	1328
ENSG00000165983	-14.4912	1.1072	1.1072	-1.1072	1.74e-07	7e-06	1329
ENSG00000128567	-14.7786	-1.22596	1.22596	1.22596	1.77e-07	7.11e-06	1330
ENSG00000119912	-14.3182	1.01321	1.01321	-1.01321	1.78e-07	7.14e-06	1331
ENSG00000143365	-15.5861	-1.58192	1.58192	1.58192	1.79e-07	7.15e-06	1332
ENSG00000166347	-13.1039	0.673322	0.673322	-0.673322	1.79e-07	7.17e-06	1333
ENSG00000214223	-13.2722	-0.715578	0.715578	0.715578	1.8e-07	7.21e-06	1334
ENSG00000071537	-12.8412	0.612487	0.612487	-0.612487	1.82e-07	7.25e-06	1335
ENSG00000129351	-12.4556	-0.520052	0.520052	0.520052	1.82e-07	7.27e-06	1336
ENSG00000132256	-14.0343	0.912947	0.912947	-0.912947	1.83e-07	7.3e-06	1337
ENSG00000255768	-16.0949	-1.76922	1.76922	1.76922	1.87e-07	7.44e-06	1338
ENSG00000144635	-15.1323	1.3382	1.3382	-1.3382	1.87e-07	7.45e-06	1339
ENSG00000182158	-14.5721	1.09885	1.09885	-1.09885	1.88e-07	7.5e-06	1340
ENSG00000143013	-15.0751	1.3294	1.3294	-1.3294	1.9e-07	7.56e-06	1341
ENSG00000241278	-15.9183	-1.76667	1.76667	1.76667	1.91e-07	7.59e-06	1342
ENSG00000204856	-16.0307	-1.71921	1.71921	1.71921	1.92e-07	7.63e-06	1343
ENSG00000140105	-13.6492	0.809434	0.809434	-0.809434	1.93e-07	7.67e-06	1344
ENSG00000147408	-16.0607	1.84421	1.84421	-1.84421	1.94e-07	7.68e-06	1345
ENSG00000140319	-12.4513	-0.534317	0.534317	0.534317	1.96e-07	7.78e-06	1346
ENSG00000150764	-15.1477	1.33691	1.33691	-1.33691	2.06e-07	8.14e-06	1347
ENSG00000006625	-13.4564	0.742268	0.742268	-0.742268	2.08e-07	8.24e-06	1348
ENSG00000198237	-14.8125	-1.22184	1.22184	1.22184	2.09e-07	8.25e-06	1349
ENSG00000187210	-13.9008	0.889984	0.889984	-0.889984	2.1e-07	8.3e-06	1350
ENSG00000147535	-14.196	0.986512	0.986512	-0.986512	2.1e-07	8.31e-06	1351
ENSG00000246316	-14.6307	1.15941	1.15941	-1.15941	2.12e-07	8.34e-06	1352
ENSG00000235883	-12.5795	-0.543873	0.543873	0.543873	2.12e-07	8.37e-06	1353
ENSG00000170324	-16.479	-2.25422	2.25422	2.25422	2.13e-07	8.37e-06	1354
ENSG00000214185	-13.2081	0.676835	0.676835	-0.676835	2.16e-07	8.51e-06	1355
ENSG00000138768	-13.22	0.687399	0.687399	-0.687399	2.18e-07	8.57e-06	1356
ENSG00000167670	-14.9405	-1.2674	1.2674	1.2674	2.29e-07	9e-06	1357
ENSG00000066455	-13.4333	0.757444	0.757444	-0.757444	2.36e-07	9.28e-06	1358
ENSG00000108395	-14.4461	1.00298	1.00298	-1.00298	2.38e-07	9.35e-06	1359
ENSG00000203849	-12.1952	-0.490962	0.490962	0.490962	2.4e-07	9.4e-06	1360
ENSG00000172731	-16.1269	-1.8922	1.8922	1.8922	2.44e-07	9.56e-06	1361
ENSG00000167900	-15.2149	-1.38734	1.38734	1.38734	2.45e-07	9.58e-06	1362
ENSG00000166432	-11.9959	0.453438	0.453438	-0.453438	2.52e-07	9.84e-06	1363
ENSG00000234145	-15.5626	-1.51109	1.51109	1.51109	2.59e-07	1.01e-05	1364
ENSG00000072415	-13.381	0.735243	0.735243	-0.735243	2.6e-07	1.01e-05	1365
ENSG00000234851	-14.8731	-1.11809	1.11809	1.11809	2.66e-07	1.04e-05	1366
ENSG00000240567	-14.8731	-1.11809	1.11809	1.11809	2.66e-07	1.04e-05	1367
ENSG00000001461	-14.0422	-0.923244	0.923244	0.923244	2.67e-07	1.04e-05	1368
ENSG00000156482	-12.0051	-0.444238	0.444238	0.444238	2.71e-07	1.06e-05	1369
ENSG00000221818	-16.7052	2.22404	2.22404	-2.22404	2.72e-07	1.06e-05	1370
ENSG00000090686	-13.8024	0.821628	0.821628	-0.821628	2.72e-07	1.06e-05	1371
ENSG00000170871	-12.9032	0.617704	0.617704	-0.617704	2.76e-07	1.07e-05	1372
ENSG00000251143	-12.8029	-0.595586	0.595586	0.595586	2.77e-07	1.08e-05	1373
ENSG00000204175	-16.7294	-2.23146	2.23146	2.23146	2.81e-07	1.09e-05	1374
ENSG00000125107	-12.143	-0.478926	0.478926	0.478926	2.93e-07	1.14e-05	1375
ENSG00000141367	-12.0709	0.463191	0.463191	-0.463191	2.94e-07	1.14e-05	1376
ENSG00000214455	-13.6998	0.803085	0.803085	-0.803085	2.95e-07	1.14e-05	1377
ENSG00000175348	-14.9495	1.24453	1.24453	-1.24453	2.96e-07	1.15e-05	1378
ENSG00000203865	-14.4742	1.05512	1.05512	-1.05512	2.98e-07	1.15e-05	1379
ENSG00000108292	-13.2634	-0.670244	0.670244	0.670244	3.01e-07	1.16e-05	1380
ENSG00000198732	-16.009	-1.75791	1.75791	1.75791	3.03e-07	1.17e-05	1381
ENSG00000112624	-13.0707	0.652816	0.652816	-0.652816	3.07e-07	1.19e-05	1382
ENSG00000108946	-11.7172	0.416801	0.416801	-0.416801	3.09e-07	1.19e-05	1383
ENSG00000242071	-16.041	-1.78232	1.78232	1.78232	3.11e-07	1.2e-05	1384
ENSG00000188191	-14.4833	-1.07888	1.07888	1.07888	3.2e-07	1.23e-05	1385
ENSG00000103495	-14.0705	-0.895434	0.895434	0.895434	3.22e-07	1.24e-05	1386
ENSG00000244560	-15.4239	-1.49955	1.49955	1.49955	3.3e-07	1.27e-05	1387
ENSG00000143970	-13.0474	-0.648693	0.648693	0.648693	3.37e-07	1.29e-05	1388
ENSG00000165209	-11.545	-0.397823	0.397823	0.397823	3.42e-07	1.31e-05	1389
ENSG00000075399	-14.9164	-1.18688	1.18688	1.18688	3.43e-07	1.32e-05	1390
ENSG00000143353	-14.4414	1.03194	1.03194	-1.03194	3.47e-07	1.33e-05	1391
ENSG00000169410	-15.1686	1.32832	1.32832	-1.32832	3.47e-07	1.33e-05	1392
ENSG00000205940	-13.0155	-0.642394	0.642394	0.642394	3.49e-07	1.34e-05	1393
ENSG00000157680	-12.7029	-0.564432	0.564432	0.564432	3.5e-07	1.34e-05	1394
ENSG00000049449	-13.4648	0.749712	0.749712	-0.749712	3.53e-07	1.35e-05	1395
ENSG00000197448	-13.2279	-0.676605	0.676605	0.676605	3.59e-07	1.37e-05	1396
ENSG00000138674	-12.2079	0.492081	0.492081	-0.492081	3.66e-07	1.4e-05	1397
ENSG00000108375	-17.6675	-2.91445	2.91445	2.91445	3.66e-07	1.4e-05	1398
ENSG00000123485	-17.4092	-2.70643	2.70643	2.70643	3.7e-07	1.41e-05	1399
ENSG00000178162	-15.3042	1.39056	1.39056	-1.39056	3.74e-07	1.42e-05	1400
ENSG00000214192	-13.5988	-0.796773	0.796773	0.796773	3.79e-07	1.44e-05	1401
ENSG00000143748	-13.5117	0.743415	0.743415	-0.743415	3.82e-07	1.45e-05	1402
ENSG00000237248	-16.0748	-1.80613	1.80613	1.80613	3.83e-07	1.46e-05	1403
ENSG00000198740	-13.3983	0.723695	0.723695	-0.723695	3.83e-07	1.46e-05	1404
ENSG00000149809	-16.9181	-2.41191	2.41191	2.41191	3.91e-07	1.48e-05	1405
ENSG00000061987	-12.7492	0.577467	0.577467	-0.577467	3.97e-07	1.51e-05	1406
ENSG00000197063	-15.9622	1.70746	1.70746	-1.70746	4e-07	1.52e-05	1407
ENSG00000108511	-15.0908	-1.30112	1.30112	1.30112	4.02e-07	1.52e-05	1408
ENSG00000168003	-13.6015	0.793292	0.793292	-0.793292	4.04e-07	1.53e-05	1409
ENSG00000224546	-13.4605	-0.737553	0.737553	0.737553	4.06e-07	1.54e-05	1410
ENSG00000123178	-15.417	1.42784	1.42784	-1.42784	4.19e-07	1.58e-05	1411
ENSG00000198231	-11.5629	-0.379517	0.379517	0.379517	4.29e-07	1.62e-05	1412
ENSG00000117151	-14.7979	1.15295	1.15295	-1.15295	4.47e-07	1.69e-05	1413
ENSG00000108773	-14.8626	-1.19017	1.19017	1.19017	4.48e-07	1.69e-05	1414
ENSG00000232573	-14.7571	-1.12701	1.12701	1.12701	4.5e-07	1.7e-05	1415
ENSG00000101004	-16.4239	-2.09499	2.09499	2.09499	4.54e-07	1.71e-05	1416
ENSG00000073905	-14.4204	-1.0395	1.0395	1.0395	4.66e-07	1.75e-05	1417
ENSG00000138326	-10.5405	-0.27531	0.27531	0.27531	4.67e-07	1.76e-05	1418
ENSG00000257971	-17.5701	2.89551	2.89551	-2.89551	4.69e-07	1.76e-05	1419
ENSG00000141337	-13.8047	0.823918	0.823918	-0.823918	4.71e-07	1.77e-05	1420
ENSG00000234498	-15.9131	-1.69762	1.69762	1.69762	4.72e-07	1.77e-05	1421
ENSG00000212643	-15.4632	1.45105	1.45105	-1.45105	4.74e-07	1.78e-05	1422
ENSG00000188938	-13.5278	0.744553	0.744553	-0.744553	4.75e-07	1.78e-05	1423
ENSG00000173442	-13.9315	-0.860848	0.860848	0.860848	4.87e-07	1.82e-05	1424
ENSG00000236493	-15.3384	1.35937	1.35937	-1.35937	5.02e-07	1.88e-05	1425
ENSG00000090661	-14.7197	-1.13601	1.13601	1.13601	5.11e-07	1.91e-05	1426
ENSG00000165006	-13.6598	0.763502	0.763502	-0.763502	5.14e-07	1.92e-05	1427
ENSG00000215262	-16.9323	-2.38341	2.38341	2.38341	5.18e-07	1.94e-05	1428
ENSG00000140479	-15.2711	-1.36786	1.36786	1.36786	5.21e-07	1.94e-05	1429
ENSG00000183891	-15.1283	1.31123	1.31123	-1.31123	5.21e-07	1.94e-05	1430
ENSG00000135040	-13.2755	0.657849	0.657849	-0.657849	5.28e-07	1.97e-05	1431
ENSG00000171603	-13.7309	-0.841163	0.841163	0.841163	5.3e-07	1.97e-05	1432
ENSG00000112308	-13.1191	0.651534	0.651534	-0.651534	5.45e-07	2.03e-05	1433
ENSG00000233912	-15.0127	1.22758	1.22758	-1.22758	5.46e-07	2.03e-05	1434
ENSG00000118680	-14.304	0.948388	0.948388	-0.948388	5.56e-07	2.07e-05	1435
ENSG00000196584	-15.8929	-1.65942	1.65942	1.65942	5.63e-07	2.09e-05	1436
ENSG00000156030	-13.747	0.801977	0.801977	-0.801977	5.64e-07	2.09e-05	1437
ENSG00000105204	-15.9463	-1.71077	1.71077	1.71077	5.66e-07	2.1e-05	1438
ENSG00000113070	-17.1502	2.56685	2.56685	-2.56685	5.69e-07	2.11e-05	1439
ENSG00000006118	-16.9139	-2.22454	2.22454	2.22454	5.76e-07	2.13e-05	1440
ENSG00000102010	-15.8983	-1.6501	1.6501	1.6501	5.92e-07	2.19e-05	1441
ENSG00000125046	-17.8268	3.02707	3.02707	-3.02707	5.97e-07	2.21e-05	1442
ENSG00000136261	-15.5	-1.46244	1.46244	1.46244	5.98e-07	2.21e-05	1443
ENSG00000113068	-14.4309	1.01411	1.01411	-1.01411	6.11e-07	2.26e-05	1444
ENSG00000145882	-13.7671	-0.835288	0.835288	0.835288	6.12e-07	2.26e-05	1445
ENSG00000250763	-14.9996	-1.25231	1.25231	1.25231	6.13e-07	2.26e-05	1446
ENSG00000122547	-14.9857	-1.2136	1.2136	1.2136	6.13e-07	2.26e-05	1447
ENSG00000186132	-15.3148	1.3395	1.3395	-1.3395	6.19e-07	2.28e-05	1448
ENSG00000124496	-15.4432	-1.4643	1.4643	1.4643	6.19e-07	2.28e-05	1449
ENSG00000143761	-13.3476	0.720364	0.720364	-0.720364	6.25e-07	2.3e-05	1450
ENSG00000130164	-16.0506	1.72553	1.72553	-1.72553	6.36e-07	2.34e-05	1451
ENSG00000198833	-16.2908	1.84041	1.84041	-1.84041	6.4e-07	2.35e-05	1452
ENSG00000140992	-13.2992	0.699285	0.699285	-0.699285	6.4e-07	2.35e-05	1453
ENSG00000171867	-14.3107	0.995088	0.995088	-0.995088	6.47e-07	2.37e-05	1454
ENSG00000179010	-12.3561	0.506626	0.506626	-0.506626	6.48e-07	2.37e-05	1455
ENSG00000113716	-13.7196	0.784391	0.784391	-0.784391	6.6e-07	2.42e-05	1456
ENSG00000226221	-14.9388	-1.2311	1.2311	1.2311	6.62e-07	2.42e-05	1457
ENSG00000109787	-14.2533	0.930813	0.930813	-0.930813	6.87e-07	2.51e-05	1458
ENSG00000151366	-14.2646	0.954574	0.954574	-0.954574	6.88e-07	2.51e-05	1459
ENSG00000185044	-11.8778	-0.416268	0.416268	0.416268	6.9e-07	2.52e-05	1460
ENSG00000062485	-14.0095	-0.854661	0.854661	0.854661	7.02e-07	2.56e-05	1461
ENSG00000131171	-15.2676	1.32507	1.32507	-1.32507	7.12e-07	2.6e-05	1462
ENSG00000230221	-15.5751	1.48418	1.48418	-1.48418	7.22e-07	2.63e-05	1463
ENSG00000099204	-14.285	-0.957161	0.957161	0.957161	7.28e-07	2.65e-05	1464
ENSG00000123159	-14.6261	-1.07542	1.07542	1.07542	7.31e-07	2.66e-05	1465
ENSG00000228278	-33.5951	32.842	32.842	-32.842	7.32e-07	2.66e-05	1466
ENSG00000236552	-15.3629	-1.41656	1.41656	1.41656	7.34e-07	2.67e-05	1467
ENSG00000237263	-16.3675	1.9471	1.9471	-1.9471	7.36e-07	2.67e-05	1468
ENSG00000037637	-14.7258	1.11908	1.11908	-1.11908	7.51e-07	2.73e-05	1469
ENSG00000081721	-15.1135	1.25368	1.25368	-1.25368	7.58e-07	2.75e-05	1470
ENSG00000146776	-13.9346	-0.864939	0.864939	0.864939	7.63e-07	2.77e-05	1471
ENSG00000174136	-14.3918	0.99469	0.99469	-0.99469	7.7e-07	2.79e-05	1472
ENSG00000119771	-15.5891	1.50263	1.50263	-1.50263	7.89e-07	2.86e-05	1473
ENSG00000154734	-11.857	0.415899	0.415899	-0.415899	7.95e-07	2.87e-05	1474
ENSG00000073712	-15.0265	1.19943	1.19943	-1.19943	7.99e-07	2.89e-05	1475
ENSG00000224063	-12.782	0.559042	0.559042	-0.559042	8.02e-07	2.9e-05	1476
ENSG00000215158	-15.1789	-1.2915	1.2915	1.2915	8.04e-07	2.9e-05	1477
ENSG00000152078	-16.1699	1.77051	1.77051	-1.77051	8.26e-07	2.98e-05	1478
ENSG00000110075	-12.8909	0.587627	0.587627	-0.587627	8.38e-07	3.02e-05	1479
ENSG00000088756	-16.5175	-2.04329	2.04329	2.04329	8.41e-07	3.03e-05	1480
ENSG00000197258	-13.8707	-0.8117	0.8117	0.8117	8.66e-07	3.12e-05	1481
ENSG00000245832	-15.0362	-1.19049	1.19049	1.19049	8.69e-07	3.13e-05	1482
ENSG00000133315	-13.8642	-0.82579	0.82579	0.82579	8.75e-07	3.14e-05	1483
ENSG00000240654	-16.616	2.04861	2.04861	-2.04861	8.89e-07	3.19e-05	1484
ENSG00000099139	-16.6914	2.12799	2.12799	-2.12799	8.91e-07	3.2e-05	1485
ENSG00000182871	-15.7268	-1.55786	1.55786	1.55786	9.01e-07	3.23e-05	1486
ENSG00000156453	-15.8996	1.71128	1.71128	-1.71128	9.1e-07	3.26e-05	1487
ENSG00000083937	-15.1343	1.24462	1.24462	-1.24462	9.36e-07	3.36e-05	1488
ENSG00000100376	-13.6616	-0.732876	0.732876	0.732876	9.44e-07	3.38e-05	1489
ENSG00000107362	-16.7226	2.18712	2.18712	-2.18712	9.5e-07	3.4e-05	1490
ENSG00000147044	-13.1609	0.62402	0.62402	-0.62402	9.63e-07	3.44e-05	1491
ENSG00000230055	-16.6426	-2.08458	2.08458	2.08458	9.66e-07	3.45e-05	1492
ENSG00000253369	-16.6477	-2.07292	2.07292	2.07292	9.66e-07	3.45e-05	1493
ENSG00000176986	-13.6984	0.774762	0.774762	-0.774762	9.8e-07	3.5e-05	1494
ENSG00000180398	-14.423	0.971603	0.971603	-0.971603	9.88e-07	3.52e-05	1495
ENSG00000239719	-15.7292	-1.6142	1.6142	1.6142	9.9e-07	3.53e-05	1496
ENSG00000196935	-15.0794	1.20666	1.20666	-1.20666	9.98e-07	3.55e-05	1497
ENSG00000138069	-13.3839	0.694351	0.694351	-0.694351	1e-06	3.57e-05	1498
ENSG00000095585	-15.7046	-1.5973	1.5973	1.5973	1.03e-06	3.65e-05	1499
ENSG00000204410	-15.1402	-1.28038	1.28038	1.28038	1.04e-06	3.71e-05	1500
ENSG00000134369	-15.6743	-1.47075	1.47075	1.47075	1.04e-06	3.71e-05	1501
ENSG00000251273	-13.4234	0.68821	0.68821	-0.68821	1.05e-06	3.73e-05	1502
ENSG00000198626	-12.4812	-0.515702	0.515702	0.515702	1.06e-06	3.76e-05	1503
ENSG00000163468	-12.8319	-0.580719	0.580719	0.580719	1.07e-06	3.79e-05	1504
ENSG00000198855	-15.89	1.67112	1.67112	-1.67112	1.08e-06	3.82e-05	1505
ENSG00000132436	-15.5877	-1.46075	1.46075	1.46075	1.08e-06	3.82e-05	1506
ENSG00000166415	-14.6015	1.03745	1.03745	-1.03745	1.1e-06	3.9e-05	1507
ENSG00000196396	-14.4379	0.989018	0.989018	-0.989018	1.11e-06	3.91e-05	1508
ENSG00000010270	-15.0875	1.21968	1.21968	-1.21968	1.12e-06	3.95e-05	1509
ENSG00000146376	-16.8881	-2.46678	2.46678	2.46678	1.13e-06	3.99e-05	1510
ENSG00000105968	-13.7301	0.754194	0.754194	-0.754194	1.14e-06	4.03e-05	1511
ENSG00000067955	-13.7753	0.813405	0.813405	-0.813405	1.14e-06	4.03e-05	1512
ENSG00000127022	-11.0118	0.30246	0.30246	-0.30246	1.17e-06	4.13e-05	1513
ENSG00000100650	-11.1393	0.32258	0.32258	-0.32258	1.18e-06	4.14e-05	1514
ENSG00000101844	-15.3012	1.32921	1.32921	-1.32921	1.18e-06	4.14e-05	1515
ENSG00000198865	-15.0542	1.20096	1.20096	-1.20096	1.2e-06	4.21e-05	1516
ENSG00000235984	-18.8586	-4.14544	4.14544	4.14544	1.21e-06	4.25e-05	1517
ENSG00000231871	-15.7675	-1.48136	1.48136	1.48136	1.21e-06	4.25e-05	1518
ENSG00000240429	-13.831	0.803738	0.803738	-0.803738	1.22e-06	4.28e-05	1519
ENSG00000117620	-13.4391	0.708067	0.708067	-0.708067	1.22e-06	4.29e-05	1520
ENSG00000225357	-16.1194	1.72632	1.72632	-1.72632	1.24e-06	4.35e-05	1521
ENSG00000136682	-14.3834	0.978139	0.978139	-0.978139	1.24e-06	4.35e-05	1522
ENSG00000086598	-11.2054	0.31857	0.31857	-0.31857	1.27e-06	4.43e-05	1523
ENSG00000103335	-13.8873	-0.790467	0.790467	0.790467	1.28e-06	4.48e-05	1524
ENSG00000231840	-13.1737	-0.636868	0.636868	0.636868	1.28e-06	4.48e-05	1525
ENSG00000101474	-13.492	0.730094	0.730094	-0.730094	1.28e-06	4.49e-05	1526
ENSG00000143575	-15.2428	1.34114	1.34114	-1.34114	1.3e-06	4.54e-05	1527
ENSG00000117616	-14.3731	0.966571	0.966571	-0.966571	1.31e-06	4.58e-05	1528
ENSG00000112473	-14.2788	0.980909	0.980909	-0.980909	1.33e-06	4.65e-05	1529
ENSG00000257072	-11.6686	-0.382112	0.382112	0.382112	1.36e-06	4.72e-05	1530
ENSG00000163320	-13.3846	0.69479	0.69479	-0.69479	1.37e-06	4.78e-05	1531
ENSG00000069020	-14.2218	-0.909204	0.909204	0.909204	1.38e-06	4.79e-05	1532
ENSG00000182199	-13.7073	0.812554	0.812554	-0.812554	1.38e-06	4.8e-05	1533
ENSG00000141664	-14.5144	1.01072	1.01072	-1.01072	1.38e-06	4.81e-05	1534
ENSG00000124839	-14.9237	-1.13782	1.13782	1.13782	1.39e-06	4.82e-05	1535
ENSG00000166206	-13.6608	0.733298	0.733298	-0.733298	1.42e-06	4.92e-05	1536
ENSG00000138101	-13.9274	-0.802601	0.802601	0.802601	1.43e-06	4.96e-05	1537
ENSG00000112414	-12.1403	-0.454631	0.454631	0.454631	1.43e-06	4.97e-05	1538
ENSG00000069424	-17.0167	-2.42816	2.42816	2.42816	1.45e-06	5.02e-05	1539
ENSG00000109323	-14.5263	-1.00079	1.00079	1.00079	1.45e-06	5.03e-05	1540
ENSG00000180178	-14.2962	0.948468	0.948468	-0.948468	1.46e-06	5.07e-05	1541
ENSG00000213214	-11.9194	0.418595	0.418595	-0.418595	1.47e-06	5.08e-05	1542
ENSG00000165591	-14.3567	0.955315	0.955315	-0.955315	1.47e-06	5.09e-05	1543
ENSG00000179588	-13.0499	0.597194	0.597194	-0.597194	1.49e-06	5.14e-05	1544
ENSG00000124383	-14.481	0.982498	0.982498	-0.982498	1.5e-06	5.19e-05	1545
ENSG00000134308	-12.8805	0.585119	0.585119	-0.585119	1.6e-06	5.51e-05	1546
ENSG00000204790	-13.7544	0.778081	0.778081	-0.778081	1.61e-06	5.54e-05	1547
ENSG00000233087	-14.4073	0.952766	0.952766	-0.952766	1.61e-06	5.56e-05	1548
ENSG00000174796	-14.0402	0.855369	0.855369	-0.855369	1.63e-06	5.6e-05	1549
ENSG00000064763	-14.9078	1.14969	1.14969	-1.14969	1.63e-06	5.62e-05	1550
ENSG00000128536	-17.7326	-2.7843	2.7843	2.7843	1.66e-06	5.7e-05	1551
ENSG00000164675	-16.9774	2.23091	2.23091	-2.23091	1.67e-06	5.73e-05	1552
ENSG00000092010	-15.8574	-1.51114	1.51114	1.51114	1.69e-06	5.81e-05	1553
ENSG00000136436	-13.3164	0.650652	0.650652	-0.650652	1.71e-06	5.88e-05	1554
ENSG00000005108	-15.4464	1.36886	1.36886	-1.36886	1.71e-06	5.88e-05	1555
ENSG00000145692	-16.8723	2.29116	2.29116	-2.29116	1.72e-06	5.89e-05	1556
ENSG00000150991	-11.9431	0.418067	0.418067	-0.418067	1.73e-06	5.93e-05	1557
ENSG00000105856	-14.9786	1.18398	1.18398	-1.18398	1.77e-06	6.07e-05	1558
ENSG00000196208	-14.633	1.05244	1.05244	-1.05244	1.78e-06	6.09e-05	1559
ENSG00000005955	-13.0861	0.614593	0.614593	-0.614593	1.82e-06	6.23e-05	1560
ENSG00000204569	-12.8978	-0.58269	0.58269	0.58269	1.85e-06	6.32e-05	1561
ENSG00000130749	-14.1281	-0.836776	0.836776	0.836776	1.86e-06	6.33e-05	1562
ENSG00000188157	-16.4525	-2.03441	2.03441	2.03441	1.87e-06	6.36e-05	1563
ENSG00000198134	-16.4442	-1.92637	1.92637	1.92637	1.87e-06	6.36e-05	1564
ENSG00000121060	-13.7531	-0.762275	0.762275	0.762275	1.88e-06	6.42e-05	1565
ENSG00000013573	-15.3577	-1.33463	1.33463	1.33463	1.9e-06	6.47e-05	1566
ENSG00000127616	-13.5633	-0.714269	0.714269	0.714269	1.9e-06	6.47e-05	1567
ENSG00000240990	-18.4524	-3.7881	3.7881	3.7881	1.91e-06	6.48e-05	1568
ENSG00000075420	-14.0607	0.890872	0.890872	-0.890872	1.93e-06	6.56e-05	1569
ENSG00000075539	-13.7567	0.77	0.77	-0.77	1.94e-06	6.6e-05	1570
ENSG00000085788	-13.1083	0.630993	0.630993	-0.630993	1.97e-06	6.69e-05	1571
ENSG00000247572	-14.3098	0.90803	0.90803	-0.90803	1.98e-06	6.7e-05	1572
ENSG00000111788	-15.9072	-1.62917	1.62917	1.62917	1.98e-06	6.71e-05	1573
ENSG00000196220	-14.0682	-0.89368	0.89368	0.89368	1.99e-06	6.74e-05	1574
ENSG00000188848	-15.8095	1.6052	1.6052	-1.6052	1.99e-06	6.75e-05	1575
ENSG00000185689	-14.1762	0.876854	0.876854	-0.876854	2.01e-06	6.79e-05	1576
ENSG00000101333	-11.0518	-0.32227	0.32227	0.32227	2.04e-06	6.9e-05	1577
ENSG00000224614	-18.4251	3.83062	3.83062	-3.83062	2.06e-06	6.95e-05	1578
ENSG00000185432	-17.5302	-2.80052	2.80052	2.80052	2.08e-06	7.02e-05	1579
ENSG00000124795	-13.7196	0.746489	0.746489	-0.746489	2.09e-06	7.06e-05	1580
ENSG00000196182	-14.523	1.02648	1.02648	-1.02648	2.1e-06	7.1e-05	1581
ENSG00000056661	-15.6253	-1.38893	1.38893	1.38893	2.11e-06	7.12e-05	1582
ENSG00000088808	-14.0118	0.834955	0.834955	-0.834955	2.12e-06	7.15e-05	1583
ENSG00000223949	-17.1685	2.34259	2.34259	-2.34259	2.14e-06	7.2e-05	1584
ENSG00000114331	-13.825	0.76212	0.76212	-0.76212	2.15e-06	7.23e-05	1585
ENSG00000167535	-16.7679	-1.99145	1.99145	1.99145	2.16e-06	7.27e-05	1586
ENSG00000173812	-13.8232	0.798443	0.798443	-0.798443	2.21e-06	7.41e-05	1587
ENSG00000228232	-14.8976	-1.14737	1.14737	1.14737	2.22e-06	7.44e-05	1588
ENSG00000129007	-14.875	-1.10167	1.10167	1.10167	2.22e-06	7.44e-05	1589
ENSG00000232871	-15.3908	-1.36235	1.36235	1.36235	2.22e-06	7.46e-05	1590
ENSG00000155660	-12.557	0.506967	0.506967	-0.506967	2.24e-06	7.51e-05	1591
ENSG00000067082	-16.7421	2.14929	2.14929	-2.14929	2.28e-06	7.62e-05	1592
ENSG00000240868	-16.7507	2.13239	2.13239	-2.13239	2.28e-06	7.62e-05	1593
ENSG00000113621	-13.6631	0.732426	0.732426	-0.732426	2.32e-06	7.75e-05	1594
ENSG00000081377	-15.7822	1.55374	1.55374	-1.55374	2.34e-06	7.83e-05	1595
ENSG00000008853	-15.4232	1.33907	1.33907	-1.33907	2.36e-06	7.88e-05	1596
ENSG00000229117	-13.7277	-0.709949	0.709949	0.709949	2.38e-06	7.94e-05	1597
ENSG00000128000	-13.9858	0.804763	0.804763	-0.804763	2.43e-06	8.12e-05	1598
ENSG00000080298	-15.6635	-1.48575	1.48575	1.48575	2.49e-06	8.29e-05	1599
ENSG00000174456	-13.8313	-0.756779	0.756779	0.756779	2.49e-06	8.31e-05	1600
ENSG00000104613	-13.766	0.752102	0.752102	-0.752102	2.5e-06	8.32e-05	1601
ENSG00000099783	-11.0757	-0.29989	0.29989	0.29989	2.51e-06	8.37e-05	1602
ENSG00000006453	-11.8961	0.398241	0.398241	-0.398241	2.56e-06	8.52e-05	1603
ENSG00000181524	-13.2423	-0.653346	0.653346	0.653346	2.6e-06	8.65e-05	1604
ENSG00000113387	-13.3262	0.64953	0.64953	-0.64953	2.6e-06	8.65e-05	1605
ENSG00000162636	-17.4166	-2.68821	2.68821	2.68821	2.62e-06	8.69e-05	1606
ENSG00000074219	-17.202	-2.29163	2.29163	2.29163	2.62e-06	8.69e-05	1607
ENSG00000249216	-15.7047	1.50179	1.50179	-1.50179	2.62e-06	8.7e-05	1608
ENSG00000112305	-15.3287	1.27477	1.27477	-1.27477	2.63e-06	8.71e-05	1609
ENSG00000134057	-17.2103	-2.52244	2.52244	2.52244	2.63e-06	8.72e-05	1610
ENSG00000158169	-14.8527	1.09034	1.09034	-1.09034	2.72e-06	9.01e-05	1611
ENSG00000185722	-13.5839	0.704424	0.704424	-0.704424	2.74e-06	9.08e-05	1612
ENSG00000175175	-16.3834	1.82551	1.82551	-1.82551	2.77e-06	9.15e-05	1613
ENSG00000214653	-12.6224	0.518341	0.518341	-0.518341	2.79e-06	9.2e-05	1614
ENSG00000111540	-12.7277	-0.550913	0.550913	0.550913	2.79e-06	9.22e-05	1615
ENSG00000156103	-13.7668	-0.775532	0.775532	0.775532	2.79e-06	9.22e-05	1616
ENSG00000123358	-16.6331	2.01141	2.01141	-2.01141	2.8e-06	9.23e-05	1617
ENSG00000105889	-10.0345	-0.218717	0.218717	0.218717	2.85e-06	9.38e-05	1618
ENSG00000181852	-14.5658	1.01304	1.01304	-1.01304	2.87e-06	9.45e-05	1619
ENSG00000214826	-15.0704	-1.15885	1.15885	1.15885	2.88e-06	9.48e-05	1620
ENSG00000099725	-14.1988	-0.880197	0.880197	0.880197	2.96e-06	9.74e-05	1621
ENSG00000244192	-12.3901	-0.48775	0.48775	0.48775	3e-06	9.86e-05	1622
ENSG00000252318	-14.8494	-1.00955	1.00955	1.00955	3.01e-06	9.89e-05	1623
ENSG00000128791	-14.916	1.08626	1.08626	-1.08626	3.01e-06	9.9e-05	1624
ENSG00000118689	-13.1354	0.612319	0.612319	-0.612319	3.03e-06	9.94e-05	1625
ENSG00000176619	-15.6653	-1.48384	1.48384	1.48384	3.04e-06	9.96e-05	1626
ENSG00000100852	-14.2642	0.922098	0.922098	-0.922098	3.07e-06	0.000100654	1627
ENSG00000147533	-13.7699	0.768068	0.768068	-0.768068	3.1e-06	0.000101644	1628
ENSG00000226790	-12.1625	0.446501	0.446501	-0.446501	3.11e-06	0.00010168	1629
ENSG00000119943	-14.153	-0.863377	0.863377	0.863377	3.12e-06	0.000101907	1630
ENSG00000108953	-10.5756	-0.259222	0.259222	0.259222	3.12e-06	0.000102088	1631
ENSG00000119523	-14.8252	1.09861	1.09861	-1.09861	3.16e-06	0.000103219	1632
ENSG00000248445	-14.6232	-0.984573	0.984573	0.984573	3.16e-06	0.000103219	1633
ENSG00000137076	-12.9205	0.571099	0.571099	-0.571099	3.17e-06	0.00010332	1634
ENSG00000187630	-15.5302	-1.39871	1.39871	1.39871	3.17e-06	0.00010332	1635
ENSG00000226471	-16.1278	1.70843	1.70843	-1.70843	3.19e-06	0.00010395	1636
ENSG00000147121	-13.797	0.729086	0.729086	-0.729086	3.19e-06	0.00010395	1637
ENSG00000072803	-13.6656	0.731852	0.731852	-0.731852	3.22e-06	0.000104925	1638
ENSG00000183048	-17.614	-2.63633	2.63633	2.63633	3.23e-06	0.000104925	1639
ENSG00000180211	-13.3668	-0.655271	0.655271	0.655271	3.23e-06	0.000104925	1640
ENSG00000057704	-16.5021	1.86265	1.86265	-1.86265	3.24e-06	0.000105421	1641
ENSG00000246465	-18.402	-3.88744	3.88744	3.88744	3.26e-06	0.000105873	1642
ENSG00000110237	-17.0975	-2.49398	2.49398	2.49398	3.27e-06	0.000106154	1643
ENSG00000196498	-13.5528	-0.675043	0.675043	0.675043	3.31e-06	0.000107384	1644
ENSG00000140043	-13.8532	0.760888	0.760888	-0.760888	3.33e-06	0.000107802	1645
ENSG00000080493	-14.2879	-0.892645	0.892645	0.892645	3.33e-06	0.000107819	1646
ENSG00000253618	-14.6023	1.01586	1.01586	-1.01586	3.33e-06	0.000107839	1647
ENSG00000100906	-16.1128	1.67204	1.67204	-1.67204	3.37e-06	0.000108973	1648
ENSG00000077147	-13.2023	0.631738	0.631738	-0.631738	3.39e-06	0.00010964	1649
ENSG00000187555	-12.9136	0.560392	0.560392	-0.560392	3.4e-06	0.000109736	1650
ENSG00000087448	-13.5232	0.687181	0.687181	-0.687181	3.4e-06	0.000109736	1651
ENSG00000229314	-33.6243	32.7835	32.7835	-32.7835	3.42e-06	0.000110324	1652
ENSG00000122958	-14.242	0.86803	0.86803	-0.86803	3.47e-06	0.000111782	1653
ENSG00000131100	-13.0743	0.588725	0.588725	-0.588725	3.47e-06	0.000111914	1654
ENSG00000169032	-13.4692	0.680969	0.680969	-0.680969	3.48e-06	0.000112247	1655
ENSG00000109171	-14.1333	0.850926	0.850926	-0.850926	3.53e-06	0.000113661	1656
ENSG00000107341	-13.7489	0.738499	0.738499	-0.738499	3.53e-06	0.000113707	1657
ENSG00000151715	-15.5481	-1.36761	1.36761	1.36761	3.55e-06	0.000114066	1658
ENSG00000004660	-16.6113	-1.99624	1.99624	1.99624	3.55e-06	0.000114116	1659
ENSG00000115339	-13.9327	-0.809287	0.809287	0.809287	3.6e-06	0.000115494	1660
ENSG00000203685	-19.4065	-5.04935	5.04935	5.04935	3.61e-06	0.000115695	1661
ENSG00000211452	-18.9063	-4.0501	4.0501	4.0501	3.61e-06	0.000115695	1662
ENSG00000223547	-14.8487	1.07784	1.07784	-1.07784	3.64e-06	0.000116812	1663
ENSG00000186298	-13.7719	-0.775183	0.775183	0.775183	3.67e-06	0.000117474	1664
ENSG00000100167	-15.7707	-1.53451	1.53451	1.53451	3.68e-06	0.000117737	1665
ENSG00000173334	-16.2641	-1.82174	1.82174	1.82174	3.73e-06	0.000119351	1666
ENSG00000127329	-17.5414	-2.77989	2.77989	2.77989	3.76e-06	0.000120179	1667
ENSG00000164284	-14.5833	1.01477	1.01477	-1.01477	3.76e-06	0.000120232	1668
ENSG00000232346	-15.3107	-1.24505	1.24505	1.24505	3.8e-06	0.000121405	1669
ENSG00000148019	-15.4707	-1.26408	1.26408	1.26408	3.83e-06	0.000122212	1670
ENSG00000176022	-15.6529	-1.39132	1.39132	1.39132	3.83e-06	0.000122342	1671
ENSG00000105821	-14.4803	0.91853	0.91853	-0.91853	3.84e-06	0.000122342	1672
ENSG00000042088	-15.0472	-1.16373	1.16373	1.16373	3.85e-06	0.00012262	1673
ENSG00000185624	-12.0895	0.433634	0.433634	-0.433634	3.88e-06	0.000123578	1674
ENSG00000102854	-13.6971	-0.681026	0.681026	0.681026	3.94e-06	0.000125417	1675
ENSG00000142676	-12.5853	-0.514613	0.514613	0.514613	3.95e-06	0.000125729	1676
ENSG00000172732	-15.3447	1.31175	1.31175	-1.31175	3.97e-06	0.000126341	1677
ENSG00000121152	-17.4976	-2.5296	2.5296	2.5296	4e-06	0.000126987	1678
ENSG00000255252	-13.8268	0.759224	0.759224	-0.759224	4.08e-06	0.000129649	1679
ENSG00000251634	-14.6037	-1.03309	1.03309	1.03309	4.14e-06	0.000131276	1680
ENSG00000198721	-14.1055	0.832721	0.832721	-0.832721	4.15e-06	0.000131767	1681
ENSG00000235316	-16.2232	1.6651	1.6651	-1.6651	4.22e-06	0.000133783	1682
ENSG00000106049	-14.8699	-1.13376	1.13376	1.13376	4.26e-06	0.000135018	1683
ENSG00000228925	-14.63	0.986607	0.986607	-0.986607	4.34e-06	0.00013746	1684
ENSG00000145780	-15.059	1.19081	1.19081	-1.19081	4.42e-06	0.000139984	1685
ENSG00000102595	-14.9456	1.09802	1.09802	-1.09802	4.46e-06	0.000141054	1686
ENSG00000104763	-13.5717	0.686936	0.686936	-0.686936	4.48e-06	0.00014171	1687
ENSG00000256407	-15.1837	-1.23573	1.23573	1.23573	4.52e-06	0.000142721	1688
ENSG00000164209	-14.6141	0.975083	0.975083	-0.975083	4.59e-06	0.000144941	1689
ENSG00000143384	-13.0877	-0.57521	0.57521	0.57521	4.64e-06	0.000146507	1690
ENSG00000136731	-12.7699	0.523388	0.523388	-0.523388	4.65e-06	0.000146507	1691
ENSG00000213237	-15.409	-1.32597	1.32597	1.32597	4.65e-06	0.000146518	1692
ENSG00000140575	-13.6231	0.73471	0.73471	-0.73471	4.72e-06	0.000148611	1693
ENSG00000240373	-15.3551	1.25263	1.25263	-1.25263	4.78e-06	0.000150353	1694
ENSG00000122512	-14.0409	-0.812568	0.812568	0.812568	4.89e-06	0.000153825	1695
ENSG00000146833	-13.1017	0.601273	0.601273	-0.601273	4.89e-06	0.000153825	1696
ENSG00000122432	-14.8538	1.06368	1.06368	-1.06368	4.9e-06	0.000153825	1697
ENSG00000110619	-14.0879	0.844631	0.844631	-0.844631	4.97e-06	0.000155925	1698
ENSG00000141480	-15.2238	-1.20307	1.20307	1.20307	4.98e-06	0.000156282	1699
ENSG00000105220	-14.2989	-0.85751	0.85751	0.85751	5.04e-06	0.000158161	1700
ENSG00000204262	-17.7674	-3.15396	3.15396	3.15396	5.05e-06	0.000158287	1701
ENSG00000100485	-14.7365	1.01351	1.01351	-1.01351	5.06e-06	0.00015847	1702
ENSG00000162434	-14.8642	1.06709	1.06709	-1.06709	5.12e-06	0.000160288	1703
ENSG00000165813	-13.2297	0.61811	0.61811	-0.61811	5.13e-06	0.000160369	1704
ENSG00000166750	-14.1792	0.86609	0.86609	-0.86609	5.13e-06	0.000160369	1705
ENSG00000100100	-16.9452	-2.35086	2.35086	2.35086	5.14e-06	0.000160576	1706
ENSG00000232561	-13.4912	-0.674856	0.674856	0.674856	5.22e-06	0.000163171	1707
ENSG00000123329	-15.3852	1.26782	1.26782	-1.26782	5.34e-06	0.000166559	1708
ENSG00000229604	-12.414	-0.509939	0.509939	0.509939	5.34e-06	0.000166559	1709
ENSG00000132164	-15.5005	-1.35145	1.35145	1.35145	5.34e-06	0.000166559	1710
ENSG00000173157	-16.0347	1.56162	1.56162	-1.56162	5.4e-06	0.000168151	1711
ENSG00000140398	-15.7471	-1.45126	1.45126	1.45126	5.52e-06	0.000172067	1712
ENSG00000104388	-13.4761	0.666151	0.666151	-0.666151	5.59e-06	0.000174162	1713
ENSG00000154447	-14.1708	-0.870005	0.870005	0.870005	5.77e-06	0.000179592	1714
ENSG00000115816	-13.7807	0.738543	0.738543	-0.738543	5.78e-06	0.000179646	1715
ENSG00000130921	-14.5404	0.936286	0.936286	-0.936286	5.82e-06	0.000180789	1716
ENSG00000114790	-12.6158	0.49121	0.49121	-0.49121	5.84e-06	0.000181323	1717
ENSG00000170482	-13.5239	0.664279	0.664279	-0.664279	5.93e-06	0.000184051	1718
ENSG00000139239	-14.1754	-0.849379	0.849379	0.849379	5.93e-06	0.000184051	1719
ENSG00000028203	-13.3171	0.616532	0.616532	-0.616532	5.94e-06	0.000184254	1720
ENSG00000149150	-15.0518	1.11845	1.11845	-1.11845	6.02e-06	0.000186372	1721
ENSG00000135930	-13.4634	-0.670372	0.670372	0.670372	6.04e-06	0.000186913	1722
ENSG00000185088	-13.3863	0.641587	0.641587	-0.641587	6.04e-06	0.000187047	1723
ENSG00000205659	-15.2248	1.18406	1.18406	-1.18406	6.07e-06	0.000187833	1724
ENSG00000044574	-12.0143	0.401798	0.401798	-0.401798	6.08e-06	0.000187833	1725
ENSG00000151292	-15.2241	1.21804	1.21804	-1.21804	6.09e-06	0.000188277	1726
ENSG00000059769	-13.541	0.666119	0.666119	-0.666119	6.16e-06	0.000190068	1727
ENSG00000196376	-14.914	-1.0316	1.0316	1.0316	6.19e-06	0.000190937	1728
ENSG00000049246	-14.887	-1.0761	1.0761	1.0761	6.2e-06	0.000191078	1729
ENSG00000244697	-12.3522	-0.458638	0.458638	0.458638	6.23e-06	0.000192132	1730
ENSG00000101384	-13.7978	0.756648	0.756648	-0.756648	6.32e-06	0.00019443	1731
ENSG00000155313	-13.7984	0.746858	0.746858	-0.746858	6.32e-06	0.00019443	1732
ENSG00000111224	-14.1807	0.847177	0.847177	-0.847177	6.35e-06	0.000195472	1733
ENSG00000074410	-16.0747	-1.62329	1.62329	1.62329	6.36e-06	0.000195676	1734
ENSG00000185250	-15.2063	1.13195	1.13195	-1.13195	6.5e-06	0.000199882	1735
ENSG00000107779	-16.191	1.6567	1.6567	-1.6567	6.56e-06	0.000201553	1736
ENSG00000140332	-13.4313	-0.649251	0.649251	0.649251	6.61e-06	0.000202819	1737
ENSG00000123739	-14.6271	0.969466	0.969466	-0.969466	6.61e-06	0.000202954	1738
ENSG00000204628	-13.2708	-0.589649	0.589649	0.589649	6.62e-06	0.000203101	1739
ENSG00000182890	-15.7607	1.4444	1.4444	-1.4444	6.73e-06	0.000206097	1740
ENSG00000167333	-13.9781	-0.761585	0.761585	0.761585	6.74e-06	0.000206344	1741
ENSG00000146416	-13.3223	0.618361	0.618361	-0.618361	6.75e-06	0.000206506	1742
ENSG00000251826	-14.1841	-0.864297	0.864297	0.864297	6.75e-06	0.000206506	1743
ENSG00000117475	-13.9149	0.759345	0.759345	-0.759345	6.81e-06	0.000208275	1744
ENSG00000164116	-12.9533	0.567415	0.567415	-0.567415	6.86e-06	0.000209488	1745
ENSG00000107679	-14.7025	0.959491	0.959491	-0.959491	6.87e-06	0.000209944	1746
ENSG00000242299	-15.0298	-1.09484	1.09484	1.09484	6.91e-06	0.000211035	1747
ENSG00000250182	-12.4885	-0.488617	0.488617	0.488617	6.95e-06	0.00021201	1748
ENSG00000163050	-13.7946	-0.723384	0.723384	0.723384	6.99e-06	0.000213189	1749
ENSG00000080608	-13.1612	0.581371	0.581371	-0.581371	7.06e-06	0.000215226	1750
ENSG00000244681	-16.5035	1.76509	1.76509	-1.76509	7.08e-06	0.000215729	1751
ENSG00000125375	-13.8475	0.739086	0.739086	-0.739086	7.15e-06	0.00021773	1752
ENSG00000228224	-14.0973	-0.804572	0.804572	0.804572	7.16e-06	0.000217823	1753
ENSG00000095209	-15.4088	-1.32316	1.32316	1.32316	7.43e-06	0.000225744	1754
ENSG00000109536	-14.1639	0.827947	0.827947	-0.827947	7.45e-06	0.000226185	1755
ENSG00000123091	-14.5841	0.978041	0.978041	-0.978041	7.45e-06	0.000226185	1756
ENSG00000165195	-16.8615	2.03838	2.03838	-2.03838	7.45e-06	0.000226185	1757
ENSG00000150656	-18.8196	3.87163	3.87163	-3.87163	7.48e-06	0.00022692	1758
ENSG00000124406	-14.5402	-0.944337	0.944337	0.944337	7.59e-06	0.00023019	1759
ENSG00000092853	-18.2447	-3.37213	3.37213	3.37213	7.64e-06	0.000231415	1760
ENSG00000244146	-17.9528	-2.7882	2.7882	2.7882	7.64e-06	0.000231415	1761
ENSG00000175893	-13.6761	0.701467	0.701467	-0.701467	7.65e-06	0.000231508	1762
ENSG00000139263	-17.0626	-2.3331	2.3331	2.3331	7.65e-06	0.000231508	1763
ENSG00000245275	-14.3429	-0.881174	0.881174	0.881174	7.73e-06	0.000233812	1764
ENSG00000244040	-13.9043	-0.744108	0.744108	0.744108	7.76e-06	0.000234369	1765
ENSG00000147669	-14.1597	0.821907	0.821907	-0.821907	7.76e-06	0.000234369	1766
ENSG00000154080	-16.9281	2.04078	2.04078	-2.04078	7.79e-06	0.000234974	1767
ENSG00000255896	-13.7625	-0.709743	0.709743	0.709743	7.82e-06	0.000235841	1768
ENSG00000151729	-15.3868	1.26309	1.26309	-1.26309	7.95e-06	0.000239706	1769
ENSG00000115993	-13.6953	0.726105	0.726105	-0.726105	7.96e-06	0.000239804	1770
ENSG00000244363	-13.7158	-0.729766	0.729766	0.729766	8e-06	0.000240772	1771
ENSG00000197971	-14.1473	0.823566	0.823566	-0.823566	8.1e-06	0.000243767	1772
ENSG00000059728	-14.7773	1.03421	1.03421	-1.03421	8.14e-06	0.000244624	1773
ENSG00000125743	-13.8976	-0.756455	0.756455	0.756455	8.14e-06	0.000244624	1774
ENSG00000131732	-14.646	0.955518	0.955518	-0.955518	8.16e-06	0.000245012	1775
ENSG00000165821	-18.5812	-3.53055	3.53055	3.53055	8.16e-06	0.000245118	1776
ENSG00000113384	-13.703	0.702912	0.702912	-0.702912	8.22e-06	0.00024656	1777
ENSG00000234118	-16.1137	-1.63524	1.63524	1.63524	8.28e-06	0.000248405	1778
ENSG00000164252	-14.3003	0.863586	0.863586	-0.863586	8.36e-06	0.000250448	1779
ENSG00000224531	-15.7837	1.44504	1.44504	-1.44504	8.37e-06	0.000250699	1780
ENSG00000110066	-13.3519	0.617881	0.617881	-0.617881	8.41e-06	0.000251695	1781
ENSG00000162512	-14.3199	-0.899201	0.899201	0.899201	8.47e-06	0.000253435	1782
ENSG00000243388	-15.6754	-1.45705	1.45705	1.45705	8.53e-06	0.000254984	1783
ENSG00000213650	-12.9717	-0.55081	0.55081	0.55081	8.57e-06	0.000256224	1784
ENSG00000137075	-14.6396	0.96539	0.96539	-0.96539	8.67e-06	0.000258878	1785
ENSG00000184100	-13.948	-0.75843	0.75843	0.75843	8.69e-06	0.000259347	1786
ENSG00000065613	-13.0796	0.567833	0.567833	-0.567833	8.73e-06	0.000260536	1787
ENSG00000174564	-15.6873	1.35295	1.35295	-1.35295	8.8e-06	0.000262411	1788
ENSG00000198561	-12.0259	-0.403439	0.403439	0.403439	8.85e-06	0.00026373	1789
ENSG00000111845	-16.0979	1.56559	1.56559	-1.56559	8.9e-06	0.000265108	1790
ENSG00000166503	-13.6929	0.694652	0.694652	-0.694652	8.9e-06	0.000265108	1791
ENSG00000249795	-17.4936	2.52317	2.52317	-2.52317	9e-06	0.000267675	1792
ENSG00000226380	-17.5072	2.49643	2.49643	-2.49643	9e-06	0.000267675	1793
ENSG00000135945	-14.1364	0.806088	0.806088	-0.806088	9.05e-06	0.000269065	1794
ENSG00000126773	-12.1725	-0.414602	0.414602	0.414602	9.07e-06	0.000269316	1795
ENSG00000064270	-13.3522	0.630456	0.630456	-0.630456	9.17e-06	0.000272339	1796
ENSG00000115902	-16.4801	1.81206	1.81206	-1.81206	9.19e-06	0.000272631	1797
ENSG00000118363	-13.9673	0.757852	0.757852	-0.757852	9.22e-06	0.000273322	1798
ENSG00000214413	-14.3862	0.893629	0.893629	-0.893629	9.26e-06	0.000274381	1799
ENSG00000169857	-15.918	1.50224	1.50224	-1.50224	9.31e-06	0.000275777	1800
ENSG00000164574	-14.444	-0.891628	0.891628	0.891628	9.32e-06	0.000275982	1801
ENSG00000227339	-14.4362	0.876782	0.876782	-0.876782	9.42e-06	0.000278699	1802
ENSG00000138303	-13.9846	0.777868	0.777868	-0.777868	9.46e-06	0.000279918	1803
ENSG00000132294	-14.6853	0.968391	0.968391	-0.968391	9.49e-06	0.000280599	1804
ENSG00000033030	-13.9484	0.783819	0.783819	-0.783819	9.53e-06	0.000281602	1805
ENSG00000171928	-14.6241	0.939361	0.939361	-0.939361	9.57e-06	0.000282662	1806
ENSG00000132485	-12.1434	0.407958	0.407958	-0.407958	9.72e-06	0.000286721	1807
ENSG00000104093	-13.4945	-0.650439	0.650439	0.650439	9.76e-06	0.000287982	1808
ENSG00000132359	-14.7075	-0.970503	0.970503	0.970503	9.78e-06	0.000288311	1809
ENSG00000106603	-13.1298	0.584747	0.584747	-0.584747	9.82e-06	0.000289201	1810
ENSG00000101146	-12.0171	-0.411565	0.411565	0.411565	9.85e-06	0.000290111	1811
ENSG00000104549	-15.6173	1.4019	1.4019	-1.4019	9.92e-06	0.000291938	1812
ENSG00000237540	-15.8805	-1.45998	1.45998	1.45998	1e-05	0.000294948	1813
ENSG00000058262	-12.8436	0.526311	0.526311	-0.526311	1.01e-05	0.000297369	1814
ENSG00000205861	-16.1973	1.64214	1.64214	-1.64214	1.01e-05	0.000297369	1815
ENSG00000154642	-14.6207	0.945051	0.945051	-0.945051	1.01e-05	0.000297435	1816
ENSG00000189058	-15.5652	1.33213	1.33213	-1.33213	1.01e-05	0.00029751	1817
ENSG00000196262	-13.5442	-0.672641	0.672641	0.672641	1.02e-05	0.000298557	1818
ENSG00000160191	-13.8991	-0.728249	0.728249	0.728249	1.02e-05	0.000299313	1819
ENSG00000230383	-13.074	-0.566554	0.566554	0.566554	1.02e-05	0.00029964	1820
ENSG00000244306	-11.9649	0.373065	0.373065	-0.373065	1.04e-05	0.000305604	1821
ENSG00000131373	-14.7592	-1.00045	1.00045	1.00045	1.05e-05	0.000308292	1822
ENSG00000156795	-16.3211	1.6979	1.6979	-1.6979	1.06e-05	0.000309496	1823
ENSG00000164038	-15.3533	1.22506	1.22506	-1.22506	1.06e-05	0.000311034	1824
ENSG00000152219	-16.117	1.59588	1.59588	-1.59588	1.07e-05	0.000311125	1825
ENSG00000174446	-13.8614	0.733623	0.733623	-0.733623	1.07e-05	0.000311125	1826
ENSG00000114631	-15.693	-1.31278	1.31278	1.31278	1.07e-05	0.000311432	1827
ENSG00000131437	-12.8554	0.517854	0.517854	-0.517854	1.07e-05	0.00031223	1828
ENSG00000083099	-15.0344	1.0737	1.0737	-1.0737	1.07e-05	0.000313372	1829
ENSG00000249556	-12.3691	-0.461488	0.461488	0.461488	1.09e-05	0.000316989	1830
ENSG00000245571	-14.5432	-0.919622	0.919622	0.919622	1.1e-05	0.000319923	1831
ENSG00000121310	-11.8473	-0.360955	0.360955	0.360955	1.1e-05	0.000319938	1832
ENSG00000188976	-13.8198	-0.701858	0.701858	0.701858	1.11e-05	0.000323896	1833
ENSG00000112218	-17.1653	-2.36165	2.36165	2.36165	1.12e-05	0.000325811	1834
ENSG00000159388	-17.659	-2.5464	2.5464	2.5464	1.13e-05	0.0003272	1835
ENSG00000197888	-17.6596	-2.54518	2.54518	2.54518	1.13e-05	0.0003272	1836
ENSG00000196642	-13.9948	-0.777574	0.777574	0.777574	1.14e-05	0.00033077	1837
ENSG00000246125	-15.3526	1.25618	1.25618	-1.25618	1.14e-05	0.000331423	1838
ENSG00000117139	-13.5737	-0.664053	0.664053	0.664053	1.15e-05	0.000334115	1839
ENSG00000112118	-16.564	-1.81805	1.81805	1.81805	1.2e-05	0.000347175	1840
ENSG00000134153	-14.4381	0.840065	0.840065	-0.840065	1.2e-05	0.000348328	1841
ENSG00000149485	-12.5938	0.484741	0.484741	-0.484741	1.2e-05	0.000348714	1842
ENSG00000258325	-13.9486	-0.742763	0.742763	0.742763	1.23e-05	0.000356438	1843
ENSG00000131368	-12.9145	-0.530075	0.530075	0.530075	1.24e-05	0.000357713	1844
ENSG00000152409	-13.0282	0.537236	0.537236	-0.537236	1.24e-05	0.000357904	1845
ENSG00000224631	-14.8912	-1.05956	1.05956	1.05956	1.25e-05	0.000361976	1846
ENSG00000133318	-12.8523	0.515208	0.515208	-0.515208	1.26e-05	0.000363905	1847
ENSG00000105486	-15.3171	-1.26762	1.26762	1.26762	1.26e-05	0.000364561	1848
ENSG00000232383	-14.0169	-0.799646	0.799646	0.799646	1.27e-05	0.000366861	1849
ENSG00000198242	-14.2874	-0.836225	0.836225	0.836225	1.27e-05	0.000366983	1850
ENSG00000165416	-16.8099	2.01351	2.01351	-2.01351	1.28e-05	0.000370165	1851
ENSG00000141646	-13.9374	0.748009	0.748009	-0.748009	1.32e-05	0.000379996	1852
ENSG00000250220	-15.6808	1.36203	1.36203	-1.36203	1.34e-05	0.000386715	1853
ENSG00000125304	-14.3141	0.826827	0.826827	-0.826827	1.35e-05	0.00038827	1854
ENSG00000176853	-13.0151	0.547833	0.547833	-0.547833	1.37e-05	0.000392588	1855
ENSG00000164190	-13.9909	0.745024	0.745024	-0.745024	1.4e-05	0.000401174	1856
ENSG00000154380	-12.9582	-0.549337	0.549337	0.549337	1.4e-05	0.000403398	1857
ENSG00000196535	-14.0199	-0.742736	0.742736	0.742736	1.42e-05	0.000407899	1858
ENSG00000131730	-14.7309	0.941279	0.941279	-0.941279	1.43e-05	0.000410109	1859
ENSG00000204054	-12.7355	0.485606	0.485606	-0.485606	1.44e-05	0.000413644	1860
ENSG00000227857	-18.4923	-3.70686	3.70686	3.70686	1.45e-05	0.000416483	1861
ENSG00000185739	-17.9798	-2.73423	2.73423	2.73423	1.45e-05	0.000416483	1862
ENSG00000140990	-14.8359	-0.946533	0.946533	0.946533	1.46e-05	0.000418556	1863
ENSG00000116266	-14.1737	0.785909	0.785909	-0.785909	1.47e-05	0.000421018	1864
ENSG00000148950	-15.7292	1.31624	1.31624	-1.31624	1.47e-05	0.000421024	1865
ENSG00000135837	-14.0076	0.744303	0.744303	-0.744303	1.47e-05	0.000421024	1866
ENSG00000166734	-12.3928	0.439058	0.439058	-0.439058	1.48e-05	0.00042253	1867
ENSG00000124370	-16.2783	1.70317	1.70317	-1.70317	1.48e-05	0.000423183	1868
ENSG00000145050	-13.2073	0.589505	0.589505	-0.589505	1.49e-05	0.000425414	1869
ENSG00000134108	-14.8747	1.02436	1.02436	-1.02436	1.5e-05	0.000426548	1870
ENSG00000198301	-14.7687	0.990606	0.990606	-0.990606	1.5e-05	0.000426548	1871
ENSG00000141424	-13.6435	0.680721	0.680721	-0.680721	1.5e-05	0.000426707	1872
ENSG00000185634	-12.2326	-0.400368	0.400368	0.400368	1.5e-05	0.000427575	1873
ENSG00000114859	-16.4737	-1.74659	1.74659	1.74659	1.52e-05	0.000432202	1874
ENSG00000156671	-14.8491	1.00594	1.00594	-1.00594	1.52e-05	0.000432202	1875
ENSG00000197798	-14.5727	0.930421	0.930421	-0.930421	1.53e-05	0.000435604	1876
ENSG00000228502	-12.4843	-0.457696	0.457696	0.457696	1.54e-05	0.000437669	1877
ENSG00000249758	-12.9971	0.540298	0.540298	-0.540298	1.56e-05	0.000441893	1878
ENSG00000058600	-14.2681	0.840944	0.840944	-0.840944	1.56e-05	0.000442626	1879
ENSG00000075391	-13.3852	-0.618164	0.618164	0.618164	1.62e-05	0.000459537	1880
ENSG00000073969	-11.998	-0.374392	0.374392	0.374392	1.63e-05	0.000462669	1881
ENSG00000118939	-16.0762	1.54486	1.54486	-1.54486	1.66e-05	0.000469863	1882
ENSG00000231229	-18.89	-4.08257	4.08257	4.08257	1.66e-05	0.000469982	1883
ENSG00000051341	-15.9886	-1.46952	1.46952	1.46952	1.69e-05	0.000478478	1884
ENSG00000107014	-16.1596	-1.5467	1.5467	1.5467	1.7e-05	0.000480142	1885
ENSG00000248508	-13.2325	-0.577183	0.577183	0.577183	1.7e-05	0.000480524	1886
ENSG00000077809	-13.3717	-0.624483	0.624483	0.624483	1.72e-05	0.000485668	1887
ENSG00000104331	-13.4131	0.621046	0.621046	-0.621046	1.73e-05	0.000489923	1888
ENSG00000164211	-15.8376	1.44258	1.44258	-1.44258	1.74e-05	0.000490331	1889
ENSG00000161800	-16.0495	-1.50778	1.50778	1.50778	1.74e-05	0.000490331	1890
ENSG00000239353	-13.9488	0.732239	0.732239	-0.732239	1.74e-05	0.000490964	1891
ENSG00000251037	-14.3089	-0.783164	0.783164	0.783164	1.74e-05	0.000491551	1892
ENSG00000138190	-16.2468	1.61513	1.61513	-1.61513	1.75e-05	0.000492146	1893
ENSG00000227345	-15.4497	1.17641	1.17641	-1.17641	1.77e-05	0.000496972	1894
ENSG00000111885	-17.7438	-2.76	2.76	2.76	1.77e-05	0.000496972	1895
ENSG00000137364	-13.8309	0.726313	0.726313	-0.726313	1.78e-05	0.000499411	1896
ENSG00000234350	-14.5896	0.92945	0.92945	-0.92945	1.78e-05	0.00049993	1897
ENSG00000136536	-14.0109	0.741889	0.741889	-0.741889	1.78e-05	0.000500185	1898
ENSG00000255302	-12.2395	-0.397995	0.397995	0.397995	1.78e-05	0.000500693	1899
ENSG00000175265	-10.7536	-0.241789	0.241789	0.241789	1.79e-05	0.000501783	1900
ENSG00000133943	-15.0491	-1.08526	1.08526	1.08526	1.82e-05	0.000511491	1901
ENSG00000166128	-14.9344	1.02323	1.02323	-1.02323	1.83e-05	0.000512539	1902
ENSG00000173660	-13.8903	-0.664152	0.664152	0.664152	1.83e-05	0.000512539	1903
ENSG00000114867	-10.819	0.263464	0.263464	-0.263464	1.85e-05	0.000519155	1904
ENSG00000150593	-11.8559	0.368924	0.368924	-0.368924	1.86e-05	0.000519612	1905
ENSG00000196873	-14.6044	0.91964	0.91964	-0.91964	1.86e-05	0.000521265	1906
ENSG00000122481	-14.7662	0.97441	0.97441	-0.97441	1.87e-05	0.00052159	1907
ENSG00000010278	-12.8918	0.511885	0.511885	-0.511885	1.87e-05	0.000522246	1908
ENSG00000182117	-12.702	-0.482163	0.482163	0.482163	1.89e-05	0.000526999	1909
ENSG00000226367	-16.3969	-1.77928	1.77928	1.77928	1.89e-05	0.000526999	1910
ENSG00000170854	-13.9848	0.744675	0.744675	-0.744675	1.9e-05	0.000530069	1911
ENSG00000005339	-12.5013	0.470324	0.470324	-0.470324	1.91e-05	0.000532029	1912
ENSG00000255591	-15.6777	-1.33863	1.33863	1.33863	1.91e-05	0.000532156	1913
ENSG00000075239	-13.7858	-0.695039	0.695039	0.695039	1.91e-05	0.00053224	1914
ENSG00000125944	-11.9687	0.381518	0.381518	-0.381518	1.92e-05	0.000533914	1915
ENSG00000112759	-17.2533	-2.43308	2.43308	2.43308	1.92e-05	0.000534068	1916
ENSG00000219545	-14.5011	0.892491	0.892491	-0.892491	1.92e-05	0.000534541	1917
ENSG00000116584	-14.906	1.05657	1.05657	-1.05657	1.92e-05	0.000534541	1918
ENSG00000237291	-13.8198	-0.731797	0.731797	0.731797	1.92e-05	0.000534541	1919
ENSG00000198176	-14.0817	-0.757804	0.757804	0.757804	1.93e-05	0.000535213	1920
ENSG00000236090	-16.7812	-1.95984	1.95984	1.95984	1.93e-05	0.000535213	1921
ENSG00000236111	-14.195	-0.808627	0.808627	0.808627	1.93e-05	0.000535213	1922
ENSG00000157869	-15.4471	1.21362	1.21362	-1.21362	1.93e-05	0.00053558	1923
ENSG00000255114	-15.0626	1.07524	1.07524	-1.07524	1.93e-05	0.00053558	1924
ENSG00000148834	-15.0989	1.00332	1.00332	-1.00332	1.93e-05	0.00053558	1925
ENSG00000196547	-14.486	-0.926058	0.926058	0.926058	1.94e-05	0.000538144	1926
ENSG00000169738	-15.852	1.46813	1.46813	-1.46813	1.97e-05	0.000543769	1927
ENSG00000067167	-14.9676	1.03462	1.03462	-1.03462	1.97e-05	0.00054608	1928
ENSG00000010256	-15.5797	-1.30168	1.30168	1.30168	2e-05	0.000552781	1929
ENSG00000136895	-14.7273	-0.931	0.931	0.931	2.01e-05	0.000556107	1930
ENSG00000185950	-17.1523	2.20137	2.20137	-2.20137	2.01e-05	0.000556107	1931
ENSG00000091164	-14.3105	0.81461	0.81461	-0.81461	2.03e-05	0.000559328	1932
ENSG00000133835	-12.8087	0.511436	0.511436	-0.511436	2.03e-05	0.000560296	1933
ENSG00000206190	-15.6168	1.31662	1.31662	-1.31662	2.06e-05	0.000567958	1934
ENSG00000101558	-13.8768	0.725101	0.725101	-0.725101	2.08e-05	0.000572986	1935
ENSG00000236844	-15.2274	-1.22008	1.22008	1.22008	2.08e-05	0.000573861	1936
ENSG00000243981	-18.2317	-3.39647	3.39647	3.39647	2.09e-05	0.000574802	1937
ENSG00000058404	-15.9039	-1.48266	1.48266	1.48266	2.1e-05	0.000578686	1938
ENSG00000178338	-14.5267	0.889251	0.889251	-0.889251	2.11e-05	0.000580511	1939
ENSG00000110330	-15.4588	1.22791	1.22791	-1.22791	2.15e-05	0.000589678	1940
ENSG00000119801	-13.9742	0.745803	0.745803	-0.745803	2.15e-05	0.000590807	1941
ENSG00000166266	-14.0297	0.738672	0.738672	-0.738672	2.16e-05	0.00059181	1942
ENSG00000080822	-15.3057	1.18302	1.18302	-1.18302	2.17e-05	0.000595827	1943
ENSG00000181982	-14.6215	0.943189	0.943189	-0.943189	2.17e-05	0.000596433	1944
ENSG00000165934	-13.4565	0.617051	0.617051	-0.617051	2.18e-05	0.000596557	1945
ENSG00000134291	-14.7681	-1.00615	1.00615	1.00615	2.2e-05	0.000602202	1946
ENSG00000055208	-13.285	0.56528	0.56528	-0.56528	2.2e-05	0.000603595	1947
ENSG00000011347	-15.1758	-1.09677	1.09677	1.09677	2.21e-05	0.00060631	1948
ENSG00000183914	-16.3678	-1.72457	1.72457	1.72457	2.24e-05	0.000613592	1949
ENSG00000124181	-14.8108	-0.960095	0.960095	0.960095	2.25e-05	0.000615254	1950
ENSG00000244513	-13.6739	0.673103	0.673103	-0.673103	2.26e-05	0.000617747	1951
ENSG00000246716	-14.9514	0.988699	0.988699	-0.988699	2.27e-05	0.000620356	1952
ENSG00000130338	-14.3022	-0.807729	0.807729	0.807729	2.3e-05	0.000628212	1953
ENSG00000135333	-14.6803	0.938703	0.938703	-0.938703	2.31e-05	0.000629462	1954
ENSG00000117602	-15.9485	-1.47155	1.47155	1.47155	2.33e-05	0.000634298	1955
ENSG00000140993	-14.5286	0.858706	0.858706	-0.858706	2.33e-05	0.000634736	1956
ENSG00000224746	-13.2823	0.556498	0.556498	-0.556498	2.33e-05	0.000634736	1957
ENSG00000132326	-14.9812	1.07444	1.07444	-1.07444	2.33e-05	0.000635324	1958
ENSG00000179899	-14.3879	-0.836212	0.836212	0.836212	2.34e-05	0.000635914	1959
ENSG00000072071	-14.391	-0.8299	0.8299	0.8299	2.34e-05	0.000635914	1960
ENSG00000175894	-13.0594	-0.554667	0.554667	0.554667	2.37e-05	0.000644207	1961
ENSG00000100422	-17.5746	-2.37548	2.37548	2.37548	2.38e-05	0.000645532	1962
ENSG00000095951	-13.9711	0.727315	0.727315	-0.727315	2.38e-05	0.000645532	1963
ENSG00000132182	-13.9484	-0.696551	0.696551	0.696551	2.38e-05	0.000646586	1964
ENSG00000109805	-17.4308	-2.3578	2.3578	2.3578	2.4e-05	0.000651577	1965
ENSG00000181634	-16.5172	-1.78029	1.78029	1.78029	2.41e-05	0.000654973	1966
ENSG00000006451	-14.2295	0.794741	0.794741	-0.794741	2.42e-05	0.000656512	1967
ENSG00000156639	-13.1255	0.553923	0.553923	-0.553923	2.43e-05	0.000658881	1968
ENSG00000154229	-14.1125	0.776866	0.776866	-0.776866	2.47e-05	0.000667755	1969
ENSG00000257322	-13.9593	-0.72654	0.72654	0.72654	2.48e-05	0.000671675	1970
ENSG00000233588	-14.9924	1.00579	1.00579	-1.00579	2.5e-05	0.000676434	1971
ENSG00000148908	-16.2714	-1.70075	1.70075	1.70075	2.5e-05	0.000676434	1972
ENSG00000166579	-12.83	0.493173	0.493173	-0.493173	2.51e-05	0.000679725	1973
ENSG00000104450	-14.5888	0.895871	0.895871	-0.895871	2.52e-05	0.000680972	1974
ENSG00000226476	-14.9427	1.00681	1.00681	-1.00681	2.54e-05	0.0006851	1975
ENSG00000132305	-13.562	-0.646565	0.646565	0.646565	2.56e-05	0.000690428	1976
ENSG00000222014	-14.4389	0.836976	0.836976	-0.836976	2.57e-05	0.000691865	1977
ENSG00000196924	-15.2037	-1.08332	1.08332	1.08332	2.57e-05	0.000691865	1978
ENSG00000136152	-14.0844	0.729582	0.729582	-0.729582	2.57e-05	0.000692795	1979
ENSG00000114423	-15.2144	1.08526	1.08526	-1.08526	2.59e-05	0.00069621	1980
ENSG00000166681	-13.0538	-0.527607	0.527607	0.527607	2.59e-05	0.000696306	1981
ENSG00000258092	-14.0216	-0.74542	0.74542	0.74542	2.59e-05	0.000697046	1982
ENSG00000255794	-18.8438	3.82325	3.82325	-3.82325	2.59e-05	0.000697388	1983
ENSG00000139517	-14.3283	0.826212	0.826212	-0.826212	2.6e-05	0.000698276	1984
ENSG00000254671	-12.6829	-0.45917	0.45917	0.45917	2.62e-05	0.000704042	1985
ENSG00000232855	-16.1015	-1.56786	1.56786	1.56786	2.62e-05	0.000704739	1986
ENSG00000128692	-14.6316	0.920522	0.920522	-0.920522	2.66e-05	0.000712893	1987
ENSG00000171490	-11.9708	-0.37257	0.37257	0.37257	2.68e-05	0.000718421	1988
ENSG00000251003	-14.6882	0.942516	0.942516	-0.942516	2.68e-05	0.000719304	1989
ENSG00000149547	-12.7054	-0.463795	0.463795	0.463795	2.71e-05	0.000725943	1990
ENSG00000168653	-13.4455	-0.611844	0.611844	0.611844	2.72e-05	0.000727255	1991
ENSG00000110721	-14.5478	0.903938	0.903938	-0.903938	2.72e-05	0.000728524	1992
ENSG00000174574	-12.9029	0.49151	0.49151	-0.49151	2.73e-05	0.000729844	1993
ENSG00000107581	-11.0528	-0.2647	0.2647	0.2647	2.73e-05	0.000730557	1994
ENSG00000155034	-13.9761	0.708083	0.708083	-0.708083	2.75e-05	0.00073494	1995
ENSG00000110171	-15.7732	1.36858	1.36858	-1.36858	2.76e-05	0.000737221	1996
ENSG00000111711	-15.6714	1.33522	1.33522	-1.33522	2.78e-05	0.000741559	1997
ENSG00000224858	-15.5405	-1.31846	1.31846	1.31846	2.78e-05	0.00074247	1998
ENSG00000174405	-14.9671	0.983252	0.983252	-0.983252	2.8e-05	0.000746947	1999
[truncated: 1,621 more rows]
