# Supplementary material for: Connectivity Mapping for Candidate Therapeutics Identification Using Next Generation Sequencing RNA-Seq Data
Source: PLoS One. 2013 Jun 26;8(6):e66902. doi: 10.1371/journal.pone.0066902 (PMC3694114; doi:10.1371/journal.pone.0066902)
Supplement: Table S3 — A comprehensive list of differentially expressed genes from SamR analysis on the microarray dataset. Genes are primarily sorted by q-value in ascending order, and sub-sorted by the absolute value of d scores of SamR in descending order in case of equal q-values. All genes listed here have a q value less than the cutoff 0.0683, which was the FDR threshold closest to 0.05 in choosing the delta value in the SamR analysis. (XLSX) [file pone.0066902.s003.xlsx]

## Sheet: Microarray-SAM
Gene ID	Score(d)	abs(d)	Numerator(r)	Denominator(s+s0)	Fold Change	abs(log2Fold)	q-value(%)	SamRposition
209854_s_at	1.6998	1.6998	3.83784	2.25781	14.2989	3.83784	0	1
210339_s_at	1.59533	1.59533	3.47705	2.17952	11.1352	3.47705	0	2
205041_s_at	1.52198	1.52198	3.77785	2.4822	13.7166	3.77785	0	3
211689_s_at	1.43962	1.43962	3.1232	2.16946	8.71321	3.1232	0	4
243483_at	1.29849	1.29849	2.76162	2.12679	6.7816	2.76162	0	5
1558692_at	1.25329	1.25329	2.80619	2.23906	6.99437	2.80619	0	6
222450_at	1.25062	1.25062	2.74263	2.19302	6.69291	2.74263	0	7
235445_at	1.24175	1.24175	2.8457	2.2917	7.18857	2.8457	0	8
226553_at	1.21235	1.21235	2.5823	2.13	5.98894	2.5823	0	9
228559_at	1.20896	1.20896	2.7475	2.27262	6.71552	2.7475	0	10
222118_at	1.11909	1.11909	2.58461	2.30956	5.99855	2.58461	0	11
222449_at	1.11782	1.11782	2.44193	2.18455	5.43367	2.44193	0	12
217875_s_at	1.09393	1.09393	2.38068	2.17627	5.20781	2.38068	0	13
205862_at	1.08868	1.08868	2.36108	2.16875	5.13756	2.36108	0	14
219049_at	0.977133	0.977133	2.20791	2.25958	4.62005	2.20791	0	15
205102_at	0.961549	0.961549	2.0659	2.14851	4.18694	2.0659	0	16
227725_at	0.960308	0.960308	2.07842	2.16433	4.22344	2.07842	0	17
1554918_a_at	0.945426	0.945426	2.08244	2.20265	4.23524	2.08244	0	18
227180_at	0.941084	0.941084	2.08487	2.21539	4.24237	2.08487	0	19
204583_x_at	0.938279	0.938279	1.96275	2.09186	3.89804	1.96275	0	20
204582_s_at	0.926994	0.926994	2.0178	2.17671	4.04965	2.0178	0	21
209706_at	0.920597	0.920597	1.94566	2.11348	3.85215	1.94566	0	22
224840_at	0.918184	0.918184	2.19044	2.38563	4.56446	2.19044	0	23
228696_at	0.891891	0.891891	1.95518	2.19217	3.87765	1.95518	0	24
238499_at	0.882603	0.882603	1.91121	2.16543	3.76125	1.91121	0	25
1555737_a_at	0.878355	0.878355	1.83086	2.08442	3.5575	1.83086	0	26
1555039_a_at	0.870008	0.870008	1.88313	2.16449	3.68873	1.88313	0	27
224856_at	0.869188	0.869188	2.02303	2.32749	4.06436	2.02303	0	28
219555_s_at	0.862359	0.862359	1.92694	2.2345	3.80248	1.92694	0	29
204560_at	0.83661	0.83661	2.03859	2.43672	4.10843	2.03859	0	30
243762_at	0.834382	0.834382	1.81004	2.16932	3.50652	1.81004	0	31
1570433_at	0.802475	0.802475	1.84078	2.29388	3.58205	1.84078	0	32
203196_at	0.79159	0.79159	1.68756	2.13186	3.22112	1.68756	0	33
226099_at	0.77679	0.77679	1.66935	2.14903	3.18071	1.66935	0	34
221584_s_at	0.746096	0.746096	1.57343	2.10888	2.97612	1.57343	0	35
1556097_at	0.737275	0.737275	1.61034	2.18417	3.05323	1.61034	0	36
204897_at	0.736127	0.736127	1.616	2.19528	3.06525	1.616	0	37
211548_s_at	0.717845	0.717845	1.60051	2.2296	3.0325	1.60051	0	38
228854_at	0.717751	0.717751	1.56129	2.17526	2.95118	1.56129	0	39
223168_at	0.71195	0.71195	1.57855	2.21722	2.98669	1.57855	0	40
224062_x_at	0.706828	0.706828	1.47439	2.08592	2.77866	1.47439	0	41
1563571_at	0.702173	0.702173	1.57979	2.24985	2.98925	1.57979	0	42
232195_at	0.685489	0.685489	1.41474	2.06384	2.66611	1.41474	0	43
220014_at	0.679478	0.679478	1.4957	2.20125	2.82001	1.4957	0	44
225330_at	0.675726	0.675726	1.49694	2.21531	2.82243	1.49694	0	45
219476_at	0.673588	0.673588	1.47237	2.18586	2.77477	1.47237	0	46
227762_at	0.665539	0.665539	1.42269	2.13765	2.68085	1.42269	0	47
203180_at	0.66485	0.66485	1.45693	2.19137	2.74524	1.45693	0	48
210787_s_at	0.664822	0.664822	1.41819	2.13319	2.6725	1.41819	0	49
227123_at	0.662423	0.662423	1.393	2.10289	2.62625	1.393	0	50
201110_s_at	0.658658	0.658658	1.37682	2.09034	2.59696	1.37682	0	51
228865_at	0.647075	0.647075	1.35644	2.09627	2.56053	1.35644	0	52
210260_s_at	0.635081	0.635081	1.46879	2.31276	2.7679	1.46879	0	53
212252_at	0.63419	0.63419	1.36411	2.15095	2.57417	1.36411	0	54
219856_at	0.634065	0.634065	1.3364	2.10767	2.5252	1.3364	0	55
220116_at	0.630824	0.630824	1.37981	2.18731	2.60234	1.37981	0	56
226726_at	0.625929	0.625929	1.35862	2.17057	2.5644	1.35862	0	57
204714_s_at	0.622976	0.622976	1.35377	2.17307	2.55579	1.35377	0	58
221583_s_at	0.61795	0.61795	1.31078	2.12118	2.48076	1.31078	0	59
223094_s_at	0.614956	0.614956	1.2943	2.10471	2.45258	1.2943	0	60
208782_at	0.614941	0.614941	1.28936	2.09673	2.4442	1.28936	0	61
214465_at	0.61423	0.61423	1.33149	2.16774	2.51663	1.33149	0	62
205883_at	0.607895	0.607895	1.31182	2.15797	2.48254	1.31182	0	63
205040_at	0.606597	0.606597	1.43322	2.36271	2.70048	1.43322	0	64
208296_x_at	0.605416	0.605416	1.34598	2.22324	2.54203	1.34598	0	65
230577_at	0.604519	0.604519	1.27775	2.11367	2.42461	1.27775	0	66
225570_at	0.594431	0.594431	1.31028	2.20425	2.47989	1.31028	0	67
213093_at	0.590825	0.590825	1.29763	2.1963	2.45824	1.29763	0	68
212124_at	0.589415	0.589415	1.23538	2.09594	2.35443	1.23538	0	69
63825_at	0.589009	0.589009	1.25645	2.13315	2.38907	1.25645	0	70
201661_s_at	0.587929	0.587929	1.26137	2.14545	2.39724	1.26137	0	71
205924_at	0.579509	0.579509	1.24813	2.15377	2.37533	1.24813	0	72
242881_x_at	0.577392	0.577392	1.23373	2.13673	2.35175	1.23373	0	73
223092_at	0.575884	0.575884	1.21583	2.11123	2.32274	1.21583	0	74
87100_at	0.575429	0.575429	1.23819	2.15176	2.35902	1.23819	0	75
235046_at	0.57355	0.57355	1.28239	2.23589	2.43242	1.28239	0	76
225987_at	0.573497	0.573497	1.29346	2.2554	2.45116	1.29346	0	77
239010_at	0.568721	0.568721	1.2269	2.15729	2.34063	1.2269	0	78
223169_s_at	0.568674	0.568674	1.24921	2.1967	2.37711	1.24921	0	79
228490_at	0.568318	0.568318	1.23699	2.17658	2.35706	1.23699	0	80
213288_at	0.568238	0.568238	1.20071	2.11305	2.29853	1.20071	0	81
203946_s_at	0.561423	0.561423	1.1928	2.12459	2.28595	1.1928	0	82
206205_at	0.559461	0.559461	1.22508	2.18974	2.33768	1.22508	0	83
231192_at	0.558659	0.558659	1.22348	2.19003	2.33509	1.22348	0	84
221815_at	0.557104	0.557104	1.226	2.20067	2.33918	1.226	0	85
230053_at	0.552981	0.552981	1.17334	2.12184	2.25533	1.17334	0	86
223093_at	0.550431	0.550431	1.22102	2.2183	2.33112	1.22102	0	87
225295_at	0.548694	0.548694	1.14441	2.0857	2.21056	1.14441	0	88
201662_s_at	0.542882	0.542882	1.19518	2.20156	2.28974	1.19518	0	89
228562_at	0.540595	0.540595	1.13638	2.10209	2.19829	1.13638	0	90
200862_at	0.53596	0.53596	1.14399	2.13446	2.20991	1.14399	0	91
202843_at	0.535684	0.535684	1.1794	2.20166	2.26482	1.1794	0	92
209348_s_at	0.535524	0.535524	1.21802	2.27445	2.32628	1.21802	0	93
226974_at	0.535111	0.535111	1.13136	2.11426	2.19065	1.13136	0	94
221348_at	0.533417	0.533417	1.21375	2.27543	2.3194	1.21375	0	95
212789_at	0.532371	0.532371	1.22992	2.31026	2.34554	1.22992	0	96
215731_s_at	0.529653	0.529653	1.20209	2.26958	2.30073	1.20209	0	97
204014_at	0.52795	0.52795	1.16819	2.21269	2.2473	1.16819	0	98
209147_s_at	0.525346	0.525346	1.13188	2.15455	2.19145	1.13188	0	99
219312_s_at	0.521545	0.521545	1.12318	2.15357	2.17827	1.12318	0	100
216920_s_at	0.520938	0.520938	1.11063	2.13198	2.1594	1.11063	0	101
223125_s_at	0.520922	0.520922	1.1363	2.18133	2.19817	1.1363	0	102
202786_at	0.517377	0.517377	1.13269	2.18929	2.19267	1.13269	0	103
205566_at	0.516769	0.516769	1.12605	2.17901	2.1826	1.12605	0	104
227669_at	0.51659	0.51659	1.13377	2.19472	2.19432	1.13377	0	105
201660_at	0.515736	0.515736	1.11284	2.15776	2.1627	1.11284	0	106
203914_x_at	0.511738	0.511738	1.12673	2.20178	2.18364	1.12673	0	107
225571_at	0.510032	0.510032	1.15096	2.25665	2.22062	1.15096	0	108
203628_at	0.509832	0.509832	1.08818	2.13439	2.12606	1.08818	0	109
226179_at	0.509459	0.509459	1.05472	2.07028	2.07732	1.05472	0	110
212570_at	0.506872	0.506872	1.06733	2.10571	2.09555	1.06733	0	111
230782_at	0.506141	0.506141	1.11301	2.199	2.16296	1.11301	0	112
225664_at	0.504657	0.504657	1.06643	2.11317	2.09424	1.06643	0	113
223544_at	0.503467	0.503467	1.06715	2.11961	2.0953	1.06715	0	114
223126_s_at	0.502287	0.502287	1.09732	2.18465	2.13957	1.09732	0	115
233899_x_at	0.498178	0.498178	1.07744	2.16277	2.11029	1.07744	0.323143	116
225337_at	0.49564	0.49564	1.03609	2.0904	2.05066	1.03609	0.323143	117
210738_s_at	0.492614	0.492614	1.06349	2.15887	2.08998	1.06349	0.323143	118
242163_at	0.491516	0.491516	1.09966	2.23727	2.14304	1.09966	0.323143	119
1554508_at	0.490003	0.490003	1.03406	2.11032	2.04778	1.03406	0.323143	120
220076_at	0.488101	0.488101	1.0414	2.13357	2.05822	1.0414	0.323143	121
203474_at	0.48739	0.48739	1.03911	2.13199	2.05496	1.03911	0.323143	122
212573_at	0.487278	0.487278	1.0116	2.07602	2.01614	1.0116	0.323143	123
210946_at	0.485786	0.485786	1.0415	2.14394	2.05836	1.0415	0.323143	124
1561817_at	0.485351	0.485351	1.12889	2.32592	2.1869	1.12889	0.323143	125
220816_at	0.482005	0.482005	1.03799	2.15349	2.05337	1.03799	0.323143	126
221245_s_at	0.481217	0.481217	1.08421	2.25306	2.12022	1.08421	0.323143	127
1558369_at	0.478555	0.478555	1.05035	2.19483	2.07103	1.05035	0.323143	128
209813_x_at	0.477852	0.477852	1.05927	2.21674	2.08388	1.05927	0.323143	129
51158_at	0.475228	0.475228	1.03804	2.18429	2.05343	1.03804	0.323143	130
209855_s_at	0.474528	0.474528	1.01996	2.14941	2.02786	1.01996	0.323143	131
214446_at	0.473045	0.473045	1.02317	2.16295	2.03238	1.02317	0.323143	132
211497_x_at	0.472789	0.472789	1.04283	2.20569	2.06026	1.04283	0.323143	133
219694_at	0.471399	0.471399	1.05268	2.23309	2.07437	1.05268	0.323143	134
235766_x_at	0.469295	0.469295	1.02497	2.18406	2.03491	1.02497	0.323143	135
203857_s_at	0.468848	0.468848	0.986114	2.10327	1.98084	0.986114	0.323143	136
221965_at	0.466305	0.466305	1.03078	2.21053	2.04313	1.03078	0.323143	137
209624_s_at	0.465433	0.465433	0.995814	2.13954	1.99421	0.995814	0.323143	138
221920_s_at	0.464696	0.464696	0.958327	2.06227	1.94305	0.958327	0.323143	139
213812_s_at	0.461964	0.461964	0.995538	2.15501	1.99382	0.995538	0.323143	140
233814_at	0.461181	0.461181	0.986074	2.13815	1.98079	0.986074	0.323143	141
232639_at	0.459997	0.459997	1.00238	2.1791	2.0033	1.00238	0.323143	142
209625_at	0.459442	0.459442	0.961529	2.09282	1.94737	0.961529	0.323143	143
1555697_at	0.458546	0.458546	0.952529	2.07728	1.93526	0.952529	0.323143	144
204713_s_at	0.458519	0.458519	0.997545	2.17558	1.9966	0.997545	0.323143	145
203455_s_at	0.458511	0.458511	0.951582	2.07537	1.93399	0.951582	0.323143	146
210328_at	0.457785	0.457785	0.990115	2.16284	1.98634	0.990115	0.323143	147
213988_s_at	0.45613	0.45613	0.951104	2.08516	1.93335	0.951104	0.323143	148
229975_at	0.454873	0.454873	0.957959	2.10599	1.94256	0.957959	0.323143	149
221272_s_at	0.454741	0.454741	0.961268	2.11388	1.94702	0.961268	0.323143	150
225710_at	0.452687	0.452687	0.98522	2.17638	1.97962	0.98522	0.323143	151
211596_s_at	0.448997	0.448997	0.971972	2.16476	1.96152	0.971972	0.323143	152
213139_at	0.446743	0.446743	1.01516	2.27235	2.02112	1.01516	0.323143	153
201562_s_at	0.444599	0.444599	0.965	2.1705	1.95206	0.965	0.323143	154
202286_s_at	0.44419	0.44419	0.998745	2.24846	1.99826	0.998745	0.323143	155
222863_at	0.443795	0.443795	0.945945	2.13149	1.92645	0.945945	0.323143	156
224468_s_at	0.442831	0.442831	0.926783	2.09286	1.90103	0.926783	0.323143	157
203913_s_at	0.442326	0.442326	0.988516	2.23481	1.98414	0.988516	0.323143	158
209185_s_at	0.441217	0.441217	0.93776	2.12539	1.91555	0.93776	0.323143	159
1555579_s_at	0.436206	0.436206	0.945742	2.16811	1.92618	0.945742	0.323143	160
210592_s_at	0.436198	0.436198	0.906677	2.07859	1.87472	0.906677	0.323143	161
221581_s_at	0.435808	0.435808	0.944031	2.16616	1.9239	0.944031	0.323143	162
209250_at	0.435761	0.435761	0.911549	2.09186	1.88106	0.911549	0.323143	163
211070_x_at	0.433152	0.433152	0.960354	2.21713	1.94579	0.960354	0.323143	164
226982_at	0.432617	0.432617	0.94749	2.19013	1.92851	0.94749	0.323143	165
221880_s_at	0.426548	0.426548	0.910651	2.13493	1.87989	0.910651	0.323143	166
235185_s_at	0.426206	0.426206	0.92901	2.17972	1.90397	0.92901	0.323143	167
223321_s_at	0.425119	0.425119	0.880104	2.07026	1.84051	0.880104	0.323143	168
242579_at	0.424279	0.424279	0.905593	2.13443	1.87331	0.905593	0.323143	169
216268_s_at	0.423702	0.423702	0.889859	2.1002	1.85299	0.889859	0.323143	170
239761_at	0.423053	0.423053	0.886469	2.09541	1.84865	0.886469	0.323143	171
200632_s_at	0.421595	0.421595	0.951182	2.25615	1.93346	0.951182	0.323143	172
242335_at	0.420168	0.420168	0.90908	2.16361	1.87785	0.90908	0.323143	173
209389_x_at	0.41619	0.41619	0.929597	2.23359	1.90474	0.929597	0.323143	174
209098_s_at	0.416038	0.416038	0.868212	2.08686	1.8254	0.868212	0.323143	175
227198_at	0.414453	0.414453	0.899481	2.17028	1.8654	0.899481	0.323143	176
203627_at	0.413789	0.413789	0.951575	2.29966	1.93398	0.951575	0.323143	177
205925_s_at	0.411902	0.411902	0.874102	2.12211	1.83287	0.874102	0.323143	178
212448_at	0.410427	0.410427	0.861527	2.0991	1.81696	0.861527	0.323143	179
207431_s_at	0.409825	0.409825	0.853078	2.08157	1.80635	0.853078	0.323143	180
235965_at	0.408053	0.408053	0.927669	2.2734	1.9022	0.927669	0.323143	181
203789_s_at	0.40793	0.40793	0.875088	2.14519	1.83412	0.875088	0.323143	182
220761_s_at	0.407602	0.407602	0.882871	2.16602	1.84404	0.882871	0.323143	183
242649_x_at	0.406546	0.406546	0.85993	2.11521	1.81495	0.85993	0.323143	184
226809_at	0.405897	0.405897	0.873535	2.15211	1.83215	0.873535	0.323143	185
203908_at	0.40581	0.40581	0.839466	2.06862	1.78939	0.839466	0.323143	186
242629_at	0.403646	0.403646	0.91638	2.27026	1.88737	0.91638	0.323143	187
206183_s_at	0.402539	0.402539	0.858735	2.13329	1.81345	0.858735	0.323143	188
208885_at	0.401897	0.401897	0.870638	2.16632	1.82847	0.870638	0.323143	189
201691_s_at	0.400598	0.400598	0.846638	2.11344	1.79831	0.846638	0.323143	190
1558522_at	0.399299	0.399299	0.859055	2.15141	1.81385	0.859055	0.323143	191
211498_s_at	0.399015	0.399015	0.836721	2.09696	1.78599	0.836721	0.323143	192
223648_s_at	0.398977	0.398977	0.896065	2.2459	1.86098	0.896065	0.323143	193
209623_at	0.39648	0.39648	0.826577	2.08479	1.77347	0.826577	0.323143	194
201427_s_at	0.392494	0.392494	0.812649	2.07048	1.75643	0.812649	0.323143	195
202375_at	0.392365	0.392365	0.886966	2.26056	1.84928	0.886966	0.323143	196
242546_at	0.390567	0.390567	0.833507	2.13409	1.78201	0.833507	0.323143	197
243358_at	0.387966	0.387966	0.83841	2.16104	1.78808	0.83841	0.323143	198
209829_at	0.386753	0.386753	0.809717	2.09363	1.75287	0.809717	0.323143	199
231274_s_at	0.386228	0.386228	0.803238	2.0797	1.74501	0.803238	0.323143	200
202428_x_at	0.385611	0.385611	0.843667	2.18787	1.79461	0.843667	0.323143	201
220786_s_at	0.384877	0.384877	0.854809	2.22099	1.80852	0.854809	0.323143	202
208788_at	0.383909	0.383909	0.794835	2.07037	1.73488	0.794835	0.323143	203
228858_at	0.381847	0.381847	0.831789	2.17833	1.77989	0.831789	0.323143	204
233854_x_at	0.381665	0.381665	0.804898	2.10891	1.74702	0.804898	0.323143	205
220926_s_at	0.381661	0.381661	0.808877	2.11936	1.75185	0.808877	0.323143	206
235050_at	0.381109	0.381109	0.791159	2.07594	1.73046	0.791159	0.323143	207
239202_at	0.380134	0.380134	0.810534	2.13223	1.75386	0.810534	0.323143	208
1556389_at	0.380111	0.380111	0.816578	2.14826	1.76122	0.816578	0.323143	209
209099_x_at	0.379417	0.379417	0.78309	2.06393	1.72081	0.78309	0.323143	210
217826_s_at	0.379036	0.379036	0.834398	2.20137	1.78311	0.834398	0.323143	211
230896_at	0.377573	0.377573	0.800109	2.11908	1.74123	0.800109	0.323143	212
237158_s_at	0.376403	0.376403	0.804592	2.13758	1.74665	0.804592	0.323143	213
222528_s_at	0.37619	0.37619	0.783594	2.08297	1.72141	0.783594	0.323143	214
217080_s_at	0.375338	0.375338	0.811839	2.16295	1.75545	0.811839	0.323143	215
229657_at	0.373746	0.373746	0.786903	2.10545	1.72537	0.786903	0.323143	216
215806_x_at	0.372785	0.372785	0.814041	2.18367	1.75813	0.814041	0.323143	217
236655_at	0.372497	0.372497	0.767451	2.06029	1.70226	0.767451	0.323143	218
231262_at	0.37197	0.37197	0.852431	2.29167	1.80554	0.852431	0.323143	219
214036_at	0.371327	0.371327	0.780682	2.10241	1.71794	0.780682	0.323143	220
202804_at	0.371263	0.371263	0.803085	2.16312	1.74483	0.803085	0.323143	221
227458_at	0.371045	0.371045	0.782025	2.10763	1.71954	0.782025	0.323143	222
201563_at	0.37028	0.37028	0.775185	2.09351	1.71141	0.775185	0.323143	223
231766_s_at	0.369469	0.369469	0.763042	2.06524	1.69707	0.763042	0.323143	224
211494_s_at	0.366727	0.366727	0.774695	2.11246	1.71083	0.774695	0.323143	225
228716_at	0.365724	0.365724	0.783198	2.1415	1.72094	0.783198	0.323143	226
225564_at	0.365513	0.365513	0.771558	2.11089	1.70711	0.771558	0.323143	227
228401_at	0.365467	0.365467	0.803767	2.19929	1.74565	0.803767	0.323143	228
202363_at	0.365383	0.365383	0.798381	2.18506	1.73915	0.798381	0.323143	229
223593_at	0.363949	0.363949	0.77253	2.12263	1.70826	0.77253	0.323143	230
202842_s_at	0.362619	0.362619	0.778913	2.14802	1.71584	0.778913	0.323143	231
232397_at	0.362464	0.362464	0.794523	2.19201	1.7345	0.794523	0.323143	232
203372_s_at	0.361818	0.361818	0.76085	2.10285	1.69449	0.76085	0.323143	233
202805_s_at	0.360429	0.360429	0.779638	2.16308	1.7167	0.779638	0.323143	234
226455_at	0.35749	0.35749	0.763132	2.13469	1.69717	0.763132	0.323143	235
238761_at	0.357208	0.357208	0.762924	2.1358	1.69693	0.762924	0.323143	236
209515_s_at	0.357092	0.357092	0.740456	2.07357	1.6707	0.740456	0.323143	237
215870_s_at	0.357087	0.357087	0.807394	2.26106	1.75005	0.807394	0.323143	238
212841_s_at	0.35702	0.35702	0.762895	2.13684	1.69689	0.762895	0.323143	239
220342_x_at	0.356654	0.356654	0.761537	2.13522	1.6953	0.761537	0.323143	240
229530_at	0.355943	0.355943	0.764486	2.14778	1.69876	0.764486	0.519219	241
210739_x_at	0.352765	0.352765	0.753009	2.13459	1.6853	0.753009	0.519219	242
212186_at	0.35249	0.35249	0.734839	2.08471	1.66421	0.734839	0.519219	243
233220_at	0.35248	0.35248	0.751468	2.13195	1.68351	0.751468	0.519219	244
205316_at	0.352258	0.352258	0.7498	2.12855	1.68156	0.7498	0.519219	245
227955_s_at	0.351327	0.351327	0.772651	2.19924	1.70841	0.772651	0.519219	246
1558139_at	0.351268	0.351268	0.761194	2.16699	1.69489	0.761194	0.519219	247
223243_s_at	0.350494	0.350494	0.742566	2.11862	1.67315	0.742566	0.519219	248
244650_at	0.350408	0.350408	0.764342	2.18129	1.69859	0.764342	0.519219	249
202427_s_at	0.349934	0.349934	0.73829	2.1098	1.6682	0.73829	0.519219	250
226747_at	0.349632	0.349632	0.729816	2.08739	1.65843	0.729816	0.519219	251
225159_s_at	0.349441	0.349441	0.748571	2.14219	1.68013	0.748571	0.519219	252
227290_at	0.349328	0.349328	0.744257	2.13054	1.67511	0.744257	0.519219	253
222529_at	0.348445	0.348445	0.750983	2.15524	1.68294	0.750983	0.519219	254
231867_at	0.347617	0.347617	0.75791	2.1803	1.69104	0.75791	0.519219	255
231882_at	0.345733	0.345733	0.73274	2.11938	1.66179	0.73274	0.519219	256
222121_at	0.345186	0.345186	0.71146	2.06109	1.63746	0.71146	0.519219	257
232231_at	0.344509	0.344509	0.721291	2.09368	1.64866	0.721291	0.519219	258
242140_at	0.34349	0.34349	0.719274	2.09402	1.64635	0.719274	0.519219	259
233177_s_at	0.343435	0.343435	0.740212	2.15532	1.67042	0.740212	0.519219	260
204837_at	0.342802	0.342802	0.71684	2.09112	1.64358	0.71684	0.519219	261
243715_at	0.340665	0.340665	0.707486	2.07678	1.63296	0.707486	0.519219	262
226034_at	0.339727	0.339727	0.748271	2.20257	1.67978	0.748271	0.519219	263
203736_s_at	0.339586	0.339586	0.740696	2.18117	1.67098	0.740696	0.519219	264
242571_at	0.339152	0.339152	0.724979	2.13762	1.65288	0.724979	0.519219	265
231183_s_at	0.338605	0.338605	0.72603	2.14418	1.65408	0.72603	0.519219	266
202133_at	0.336345	0.336345	0.725972	2.15841	1.65402	0.725972	0.519219	267
233910_at	0.335059	0.335059	0.713054	2.12814	1.63927	0.713054	0.519219	268
228116_at	0.334849	0.334849	0.710647	2.12229	1.63654	0.710647	0.519219	269
218886_at	0.334617	0.334617	0.736606	2.20134	1.66625	0.736606	0.519219	270
212328_at	0.333966	0.333966	0.709289	2.12384	1.635	0.709289	0.519219	271
225411_at	0.333583	0.333583	0.687407	2.06067	1.61039	0.687407	0.519219	272
201855_s_at	0.331323	0.331323	0.703986	2.12477	1.629	0.703986	0.519219	273
1557470_at	0.331212	0.331212	0.702361	2.12058	1.62717	0.702361	0.519219	274
206457_s_at	-0.775713	0.775713	-1.69744	2.18824	0.308332	1.69744	0.589114	275
231120_x_at	-0.691374	0.691374	-1.56052	2.25712	0.33903	1.56052	0.589114	276
206664_at	-0.690613	0.690613	-1.57193	2.27614	0.336357	1.57193	0.589114	277
223551_at	-0.671702	0.671702	-1.45126	2.16057	0.365702	1.45126	0.589114	278
221760_at	-0.653625	0.653625	-1.48874	2.27768	0.356323	1.48874	0.589114	279
208116_s_at	-0.580372	0.580372	-1.31266	2.26175	0.402579	1.31266	0.589114	280
239370_at	-0.577677	0.577677	-1.28916	2.23163	0.409188	1.28916	0.589114	281
225344_at	-0.564455	0.564455	-1.1908	2.10964	0.43806	1.1908	0.589114	282
224823_at	-0.549027	0.549027	-1.20111	2.1877	0.434942	1.20111	0.589114	283
224595_at	-0.544545	0.544545	-1.13362	2.08177	0.455771	1.13362	0.589114	284
242301_at	-0.52941	0.52941	-1.10864	2.0941	0.463731	1.10864	0.589114	285
222108_at	-0.518703	0.518703	-1.15478	2.22629	0.449134	1.15478	0.589114	286
224596_at	-0.510328	0.510328	-1.07894	2.1142	0.473378	1.07894	0.589114	287
228485_s_at	-0.490374	0.490374	-1.04255	2.12604	0.485467	1.04255	0.589114	288
229944_at	-0.487631	0.487631	-1.1198	2.29642	0.460157	1.1198	0.589114	289
203787_at	-0.477039	0.477039	-1.02798	2.15492	0.490396	1.02798	0.589114	290
216687_x_at	-0.476274	0.476274	-1.0237	2.14939	0.491854	1.0237	0.589114	291
1552767_a_at	-0.475424	0.475424	-1.04452	2.19703	0.484806	1.04452	0.589114	292
224218_s_at	-0.474973	0.474973	-1.04136	2.19246	0.48587	1.04136	0.589114	293
207553_at	-0.466539	0.466539	-1.06996	2.29341	0.476331	1.06996	0.589114	294
224436_s_at	-0.464422	0.464422	-0.980832	2.11194	0.506687	0.980832	0.589114	295
207392_x_at	-0.460828	0.460828	-1.00411	2.17894	0.498576	1.00411	0.589114	296
210675_s_at	-0.458802	0.458802	-0.963186	2.09935	0.512923	0.963186	0.589114	297
226884_at	-0.456361	0.456361	-1.02172	2.23884	0.492529	1.02172	0.589114	298
206632_s_at	-0.455408	0.455408	-1.02002	2.2398	0.493109	1.02002	0.589114	299
204068_at	-0.450801	0.450801	-0.957554	2.12411	0.514929	0.957554	0.589114	300
213980_s_at	-0.445724	0.445724	-0.92806	2.08214	0.525565	0.92806	0.589114	301
1561754_at	-0.445426	0.445426	-0.977808	2.19522	0.507751	0.977808	0.589114	302
227415_at	-0.445225	0.445225	-0.938439	2.10779	0.521797	0.938439	0.589114	303
230030_at	-0.443247	0.443247	-0.979583	2.21001	0.507126	0.979583	0.589114	304
207245_at	-0.43993	0.43993	-0.981037	2.22999	0.506615	0.981037	0.589114	305
235952_at	-0.437845	0.437845	-0.990608	2.26246	0.503266	0.990608	0.589114	306
227752_at	-0.437017	0.437017	-0.961803	2.20084	0.513415	0.961803	0.589114	307
205047_s_at	-0.436724	0.436724	-0.931688	2.13335	0.524245	0.931688	0.589114	308
203392_s_at	-0.427479	0.427479	-0.890911	2.0841	0.539274	0.890911	0.589114	309
223211_at	-0.425657	0.425657	-0.892204	2.09606	0.538791	0.892204	0.589114	310
206084_at	-0.424684	0.424684	-0.919432	2.16498	0.528717	0.919432	0.589114	311
219148_at	-0.424062	0.424062	-1.02025	2.4059	0.493031	1.02025	0.589114	312
238810_at	-0.422761	0.422761	-0.948937	2.24462	0.518014	0.948937	0.589114	313
219872_at	-0.417146	0.417146	-0.924238	2.21562	0.526959	0.924238	0.589114	314
204404_at	-0.411307	0.411307	-0.870485	2.11639	0.546963	0.870485	0.885374	315
1553300_a_at	-0.410539	0.410539	-0.871628	2.12313	0.54653	0.871628	0.885374	316
218039_at	-0.410448	0.410448	-0.976901	2.38008	0.50807	0.976901	0.885374	317
219696_at	-0.408997	0.408997	-0.872916	2.13429	0.546042	0.872916	0.885374	318
208103_s_at	-0.407654	0.407654	-0.886766	2.17529	0.540825	0.886766	0.885374	319
240145_at	-0.406938	0.406938	-0.876291	2.15338	0.544766	0.876291	0.885374	320
1558444_at	-0.406343	0.406343	-0.880296	2.16638	0.543256	0.880296	0.885374	321
1554193_s_at	-0.405738	0.405738	-0.883727	2.17807	0.541966	0.883727	0.885374	322
207165_at	-0.405627	0.405627	-0.937538	2.31133	0.522123	0.937538	0.885374	323
222735_at	-0.405145	0.405145	-0.889583	2.19572	0.53977	0.889583	0.885374	324
230956_at	-0.401506	0.401506	-0.861964	2.14683	0.550203	0.861964	0.885374	325
239742_at	-0.398696	0.398696	-0.859154	2.15491	0.551276	0.859154	0.885374	326
1555227_a_at	-0.396293	0.396293	-0.875965	2.2104	0.544889	0.875965	0.885374	327
222736_s_at	-0.395786	0.395786	-0.857581	2.16678	0.551877	0.857581	0.885374	328
232306_at	-0.393379	0.393379	-0.811793	2.06364	0.569673	0.811793	0.885374	329
237273_at	-0.393279	0.393279	-0.840423	2.13697	0.55848	0.840423	0.885374	330
230959_at	-0.391994	0.391994	-0.817276	2.08492	0.567512	0.817276	0.885374	331
201890_at	-0.390601	0.390601	-0.898333	2.29987	0.536506	0.898333	0.885374	332
228624_at	-0.387972	0.387972	-0.826415	2.13009	0.563929	0.826415	0.885374	333
212863_x_at	-0.38601	0.38601	-0.816387	2.11494	0.567862	0.816387	0.885374	334
219978_s_at	-0.380131	0.380131	-0.877477	2.30836	0.544318	0.877477	0.885374	335
213568_at	-0.377473	0.377473	-0.855329	2.26593	0.552739	0.855329	0.885374	336
201291_s_at	-0.377094	0.377094	-0.87369	2.3169	0.545749	0.87369	0.885374	337
202071_at	-0.375489	0.375489	-0.78123	2.08057	0.581871	0.78123	0.885374	338
238787_at	-0.373509	0.373509	-0.811164	2.17174	0.569922	0.811164	0.885374	339
209642_at	-0.373403	0.373403	-0.802567	2.14933	0.573328	0.802567	0.885374	340
212327_at	0.330982	0.330982	0.697388	2.10703	1.62157	0.697388	0.885374	341
221841_s_at	0.32877	0.32877	0.711723	2.16481	1.63776	0.711723	0.885374	342
235144_at	0.328553	0.328553	0.696594	2.12019	1.62067	0.696594	0.885374	343
229202_at	0.328407	0.328407	0.704431	2.145	1.6295	0.704431	0.885374	344
207426_s_at	0.327679	0.327679	0.678917	2.0719	1.60094	0.678917	0.885374	345
205376_at	0.327514	0.327514	0.700522	2.13891	1.62509	0.700522	0.885374	346
220192_x_at	0.325859	0.325859	0.69758	2.14074	1.62178	0.69758	0.885374	347
203581_at	0.323851	0.323851	0.685395	2.11639	1.60814	0.685395	0.885374	348
226459_at	0.322186	0.322186	0.687176	2.13285	1.61013	0.687176	0.885374	349
221942_s_at	0.321996	0.321996	0.679868	2.11142	1.60199	0.679868	0.885374	350
244353_s_at	0.321592	0.321592	0.662932	2.06141	1.5833	0.662932	0.885374	351
209184_s_at	0.321517	0.321517	0.692777	2.15471	1.61639	0.692777	0.885374	352
242098_at	0.321452	0.321452	0.701147	2.18119	1.6258	0.701147	0.885374	353
243862_at	0.319311	0.319311	0.681843	2.13535	1.60419	0.681843	0.885374	354
229620_at	0.318575	0.318575	0.681604	2.13954	1.60392	0.681604	0.885374	355
202043_s_at	0.317986	0.317986	0.699023	2.19829	1.62341	0.699023	0.885374	356
217823_s_at	0.31657	0.31657	0.713371	2.25344	1.63963	0.713371	0.885374	357
218136_s_at	0.316396	0.316396	0.654914	2.06992	1.57452	0.654914	0.885374	358
205429_s_at	0.315963	0.315963	0.68495	2.16782	1.60765	0.68495	0.885374	359
221788_at	0.315113	0.315113	0.668446	2.12129	1.58936	0.668446	0.885374	360
230178_s_at	0.314155	0.314155	0.654261	2.08261	1.57381	0.654261	0.885374	361
209340_at	0.314011	0.314011	0.674808	2.14899	1.59638	0.674808	0.885374	362
225726_s_at	0.312811	0.312811	0.643811	2.05815	1.56245	0.643811	0.885374	363
1555097_a_at	0.312536	0.312536	0.671229	2.14768	1.59243	0.671229	0.885374	364
239580_at	0.311517	0.311517	0.6696	2.14948	1.59063	0.6696	0.885374	365
226150_at	0.311037	0.311037	0.677662	2.17872	1.59955	0.677662	0.885374	366
1568448_at	0.311022	0.311022	0.693591	2.23004	1.6173	0.693591	0.885374	367
213943_at	0.310691	0.310691	0.693096	2.23082	1.61675	0.693096	0.885374	368
223834_at	0.310405	0.310405	0.638717	2.05769	1.55694	0.638717	0.885374	369
209917_s_at	0.31019	0.31019	0.656669	2.11699	1.57644	0.656669	0.885374	370
203945_at	0.309416	0.309416	0.652093	2.10749	1.57145	0.652093	0.885374	371
233233_at	0.309085	0.309085	0.676569	2.18894	1.59833	0.676569	0.885374	372
227425_at	0.308756	0.308756	0.642387	2.08056	1.56091	0.642387	0.885374	373
205876_at	0.308444	0.308444	0.683396	2.21562	1.60592	0.683396	0.885374	374
204162_at	-0.37167	0.37167	-0.858231	2.30912	0.551629	0.858231	1.28869	375
221986_s_at	-0.371631	0.371631	-0.787869	2.12003	0.579199	0.787869	1.28869	376
210829_s_at	-0.37136	0.37136	-0.782908	2.10822	0.581194	0.782908	1.28869	377
239594_at	-0.370834	0.370834	-0.805382	2.17181	0.572211	0.805382	1.28869	378
214734_at	-0.370338	0.370338	-0.792797	2.14074	0.577224	0.792797	1.28869	379
1569607_s_at	-0.369632	0.369632	-0.791417	2.1411	0.577776	0.791417	1.28869	380
236774_at	-0.368223	0.368223	-0.835042	2.26776	0.560567	0.835042	1.28869	381
213929_at	-0.3677	0.3677	-0.805508	2.19067	0.572161	0.805508	1.28869	382
202503_s_at	-0.366696	0.366696	-0.836302	2.28064	0.560077	0.836302	1.28869	383
206414_s_at	-0.366054	0.366054	-0.772618	2.11067	0.585354	0.772618	1.28869	384
204326_x_at	-0.365908	0.365908	-0.839792	2.29509	0.558724	0.839792	1.28869	385
218184_at	-0.365168	0.365168	-0.770459	2.10988	0.586231	0.770459	1.28869	386
221505_at	-0.364539	0.364539	-0.760409	2.08594	0.590329	0.760409	1.28869	387
202609_at	-0.3634	0.3634	-0.778758	2.14298	0.582868	0.778758	1.28869	388
226021_at	-0.362883	0.362883	-0.78324	2.15838	0.58106	0.78324	1.28869	389
205110_s_at	-0.361678	0.361678	-0.772463	2.13577	0.585417	0.772463	1.28869	390
230734_x_at	-0.360215	0.360215	-0.775665	2.15334	0.584119	0.775665	1.28869	391
212977_at	-0.358879	0.358879	-0.75222	2.09603	0.593689	0.75222	1.28869	392
209714_s_at	-0.358586	0.358586	-0.806798	2.24994	0.571649	0.806798	1.28869	393
228284_at	-0.358049	0.358049	-0.745781	2.0829	0.596345	0.745781	1.28869	394
238756_at	-0.357452	0.357452	-0.811334	2.26977	0.569855	0.811334	1.28869	395
218772_x_at	-0.356994	0.356994	-0.77929	2.18292	0.582653	0.77929	1.28869	396
226025_at	-0.352784	0.352784	-0.745076	2.11199	0.596636	0.745076	1.28869	397
233663_s_at	-0.351619	0.351619	-0.739508	2.10315	0.598944	0.739508	1.28869	398
224735_at	-0.350541	0.350541	-0.747328	2.13193	0.595706	0.747328	1.28869	399
210999_s_at	-0.349033	0.349033	-0.746873	2.13983	0.595894	0.746873	1.28869	400
240838_s_at	-0.348116	0.348116	-0.748627	2.15051	0.59517	0.748627	1.28869	401
202743_at	-0.346311	0.346311	-0.719357	2.0772	0.607368	0.719357	1.28869	402
208502_s_at	-0.346291	0.346291	-0.725333	2.09458	0.604857	0.725333	1.28869	403
229058_at	-0.345465	0.345465	-0.75443	2.18381	0.592781	0.75443	1.28869	404
220993_s_at	-0.345062	0.345062	-0.740833	2.14696	0.598394	0.740833	1.28869	405
235892_at	-0.344549	0.344549	-0.746213	2.16577	0.596166	0.746213	1.28869	406
202565_s_at	-0.343878	0.343878	-0.722158	2.10004	0.60619	0.722158	1.28869	407
227930_at	-0.343699	0.343699	-0.730723	2.12605	0.602602	0.730723	1.28869	408
220591_s_at	-0.343041	0.343041	-0.704475	2.05362	0.613666	0.704475	1.28869	409
226908_at	-0.342698	0.342698	-0.755885	2.20568	0.592183	0.755885	1.28869	410
225665_at	-0.342467	0.342467	-0.733838	2.1428	0.601302	0.733838	1.28869	411
204567_s_at	-0.342383	0.342383	-0.745508	2.17741	0.596458	0.745508	1.28869	412
209281_s_at	-0.341981	0.341981	-0.738756	2.16022	0.599256	0.738756	1.28869	413
204167_at	-0.341202	0.341202	-0.712534	2.08831	0.610247	0.712534	1.28869	414
221909_at	-0.340666	0.340666	-0.723832	2.12476	0.605487	0.723832	1.28869	415
203988_s_at	-0.339698	0.339698	-0.718079	2.11387	0.607907	0.718079	1.28869	416
215716_s_at	-0.339684	0.339684	-0.739224	2.17621	0.599062	0.739224	1.28869	417
208581_x_at	-0.339418	0.339418	-0.78611	2.31605	0.579906	0.78611	1.28869	418
202847_at	-0.339014	0.339014	-0.731826	2.15869	0.602141	0.731826	1.28869	419
241925_x_at	-0.338398	0.338398	-0.719424	2.12597	0.60734	0.719424	1.28869	420
201242_s_at	-0.338372	0.338372	-0.754113	2.22865	0.592911	0.754113	1.28869	421
218502_s_at	-0.338136	0.338136	-0.7149	2.11424	0.609247	0.7149	1.28869	422
202935_s_at	-0.337655	0.337655	-0.72256	2.13994	0.606021	0.72256	1.28869	423
218663_at	-0.337638	0.337638	-0.784448	2.32334	0.580574	0.784448	1.28869	424
203637_s_at	-0.337428	0.337428	-0.765404	2.26834	0.588289	0.765404	1.28869	425
204831_at	-0.33596	0.33596	-0.733059	2.18198	0.601627	0.733059	1.28869	426
202870_s_at	-0.335941	0.335941	-0.754059	2.24462	0.592933	0.754059	1.28869	427
222805_at	-0.335801	0.335801	-0.729958	2.17378	0.602922	0.729958	1.28869	428
211580_s_at	-0.335444	0.335444	-0.709267	2.11441	0.611631	0.709267	1.28869	429
203675_at	-0.334023	0.334023	-0.699911	2.0954	0.61561	0.699911	1.28869	430
225034_at	-0.333436	0.333436	-0.703646	2.11029	0.614018	0.703646	1.28869	431
234351_x_at	-0.333253	0.333253	-0.718012	2.15455	0.607935	0.718012	1.28869	432
1555758_a_at	-0.332712	0.332712	-0.776181	2.33289	0.58391	0.776181	1.28869	433
1555950_a_at	-0.332571	0.332571	-0.700042	2.10494	0.615554	0.700042	1.28869	434
226430_at	-0.331849	0.331849	-0.694919	2.09408	0.617744	0.694919	1.28869	435
218755_at	-0.331718	0.331718	-0.787348	2.37355	0.579408	0.787348	1.28869	436
207057_at	-0.331463	0.331463	-0.698368	2.10692	0.616269	0.698368	1.28869	437
204825_at	-0.331095	0.331095	-0.737339	2.22697	0.599845	0.737339	1.28869	438
224657_at	0.307656	0.307656	0.666466	2.16627	1.58718	0.666466	1.28869	439
203373_at	0.30742	0.30742	0.650028	2.11446	1.5692	0.650028	1.28869	440
212745_s_at	0.307041	0.307041	0.655388	2.13453	1.57504	0.655388	1.28869	441
212230_at	0.306448	0.306448	0.639217	2.08589	1.55748	0.639217	1.28869	442
219736_at	0.303884	0.303884	0.630577	2.07505	1.54818	0.630577	1.28869	443
218559_s_at	0.303665	0.303665	0.634864	2.09067	1.55279	0.634864	1.28869	444
203788_s_at	0.30214	0.30214	0.660726	2.18682	1.58088	0.660726	1.28869	445
202948_at	0.301663	0.301663	0.633425	2.09978	1.55124	0.633425	1.28869	446
242751_at	0.301246	0.301246	0.631789	2.09725	1.54949	0.631789	1.28869	447
204015_s_at	0.301141	0.301141	0.6345	2.10699	1.5524	0.6345	1.28869	448
227754_at	0.300342	0.300342	0.667902	2.2238	1.58876	0.667902	1.28869	449
204957_at	0.299591	0.299591	0.639752	2.13542	1.55806	0.639752	1.28869	450
227235_at	0.298615	0.298615	0.632949	2.11962	1.55073	0.632949	1.28869	451
226771_at	0.298423	0.298423	0.639579	2.1432	1.55787	0.639579	1.28869	452
213085_s_at	0.298166	0.298166	0.635702	2.13204	1.55369	0.635702	1.28869	453
1565034_s_at	0.298112	0.298112	0.639007	2.14351	1.55726	0.639007	1.28869	454
223299_at	0.296973	0.296973	0.617785	2.08028	1.53452	0.617785	1.28869	455
225575_at	0.296335	0.296335	0.646823	2.18274	1.56572	0.646823	1.28869	456
214831_at	0.296278	0.296278	0.62448	2.10775	1.54166	0.62448	1.28869	457
241895_at	0.295098	0.295098	0.632228	2.14243	1.54996	0.632228	1.28869	458
207868_at	0.294654	0.294654	0.620567	2.10609	1.53748	0.620567	1.28869	459
226318_at	0.294535	0.294535	0.632056	2.14595	1.54977	0.632056	1.28869	460
200946_x_at	0.294525	0.294525	0.624224	2.11943	1.54138	0.624224	1.28869	461
209355_s_at	0.294438	0.294438	0.633263	2.15075	1.55107	0.633263	1.28869	462
1554027_a_at	0.294408	0.294408	0.632655	2.14891	1.55042	0.632655	1.28869	463
230192_at	0.294153	0.294153	0.63528	2.15969	1.55324	0.63528	1.28869	464
206272_at	0.293956	0.293956	0.632222	2.15073	1.54995	0.632222	1.28869	465
213258_at	0.29375	0.29375	0.625186	2.1283	1.54241	0.625186	1.28869	466
212325_at	0.293671	0.293671	0.616171	2.09817	1.5328	0.616171	1.28869	467
231015_at	0.292921	0.292921	0.609793	2.08176	1.52604	0.609793	1.28869	468
235775_at	0.289963	0.289963	0.618417	2.13275	1.53519	0.618417	1.28869	469
1554462_a_at	0.28983	0.28983	0.631515	2.17892	1.54919	0.631515	1.28869	470
46323_at	0.288911	0.288911	0.605802	2.09684	1.52182	0.605802	1.28869	471
225116_at	0.28859	0.28859	0.603722	2.09197	1.51963	0.603722	1.28869	472
222435_s_at	0.286922	0.286922	0.62645	2.18334	1.54376	0.62645	1.28869	473
1553986_at	0.285787	0.285787	0.594501	2.08023	1.50995	0.594501	1.28869	474
225412_at	0.285444	0.285444	0.608198	2.13071	1.52435	0.608198	1.28869	475
226154_at	0.285402	0.285402	0.599515	2.1006	1.51521	0.599515	1.28869	476
1555460_a_at	0.285162	0.285162	0.59036	2.07026	1.50562	0.59036	1.28869	477
215441_at	-0.330532	0.330532	-0.7567	2.28934	0.591849	0.7567	1.83015	478
228273_at	-0.330146	0.330146	-0.787069	2.384	0.57952	0.787069	1.83015	479
1555912_at	-0.329909	0.329909	-0.70854	2.14768	0.611939	0.70854	1.83015	480
227481_at	-0.328689	0.328689	-0.701708	2.13487	0.614844	0.701708	1.83015	481
211227_s_at	-0.328353	0.328353	-0.771757	2.35039	0.585704	0.771757	1.83015	482
1553113_s_at	-0.328266	0.328266	-0.70169	2.13756	0.614852	0.70169	1.83015	483
225660_at	-0.328085	0.328085	-0.680152	2.0731	0.624099	0.680152	1.83015	484
228302_x_at	-0.327495	0.327495	-0.71985	2.19805	0.607161	0.71985	1.83015	485
1558508_a_at	-0.3273	0.3273	-0.694422	2.12167	0.617957	0.694422	1.83015	486
219003_s_at	-0.32729	0.32729	-0.710183	2.16989	0.611243	0.710183	1.83015	487
203764_at	-0.32727	0.32727	-0.755913	2.30975	0.592172	0.755913	1.83015	488
209773_s_at	-0.327183	0.327183	-0.72914	2.22854	0.603264	0.72914	1.83015	489
221730_at	-0.325107	0.325107	-0.727149	2.23665	0.604096	0.727149	1.83015	490
225835_at	-0.325071	0.325071	-0.691259	2.12649	0.619313	0.691259	1.83015	491
214774_x_at	-0.324539	0.324539	-0.704135	2.16965	0.613811	0.704135	1.83015	492
212185_x_at	-0.324276	0.324276	-0.7636	2.35478	0.589025	0.7636	1.83015	493
227407_at	-0.321654	0.321654	-0.670587	2.0848	0.628251	0.670587	1.83015	494
206023_at	-0.321029	0.321029	-0.720103	2.24311	0.607054	0.720103	1.83015	495
226936_at	-0.320842	0.320842	-0.740531	2.30809	0.598519	0.740531	1.83015	496
214156_at	-0.320271	0.320271	-0.690663	2.1565	0.619569	0.690663	1.83015	497
220892_s_at	-0.319555	0.319555	-0.674783	2.11163	0.626427	0.674783	1.83015	498
209272_at	-0.316999	0.316999	-0.697685	2.20091	0.616561	0.697685	1.83015	499
238893_at	-0.31681	0.31681	-0.68399	2.15899	0.622441	0.68399	1.83015	500
219190_s_at	-0.316196	0.316196	-0.677716	2.14334	0.625154	0.677716	1.83015	501
234983_at	-0.316076	0.316076	-0.661119	2.09165	0.632387	0.661119	1.83015	502
222608_s_at	-0.315005	0.315005	-0.757189	2.40374	0.591648	0.757189	1.83015	503
225033_at	-0.314802	0.314802	-0.644765	2.04816	0.639597	0.644765	1.83015	504
227276_at	-0.313859	0.313859	-0.648294	2.06556	0.638034	0.648294	1.83015	505
1569608_x_at	-0.313166	0.313166	-0.661625	2.11269	0.632166	0.661625	1.83015	506
202589_at	-0.31252	0.31252	-0.698373	2.23465	0.616267	0.698373	1.83015	507
219296_at	-0.311876	0.311876	-0.64803	2.07785	0.638151	0.64803	1.83015	508
203560_at	-0.310769	0.310769	-0.679928	2.18789	0.624196	0.679928	1.83015	509
1554408_a_at	-0.310441	0.310441	-0.689528	2.22112	0.620057	0.689528	1.83015	510
208322_s_at	-0.30921	0.30921	-0.648095	2.09597	0.638122	0.648095	1.83015	511
236388_at	-0.309175	0.309175	-0.646434	2.09084	0.638857	0.646434	1.83015	512
242229_at	-0.308513	0.308513	-0.661103	2.14287	0.632395	0.661103	1.83015	513
202095_s_at	-0.30811	0.30811	-0.695294	2.25664	0.617583	0.695294	1.83015	514
209481_at	-0.307717	0.307717	-0.651339	2.11668	0.636689	0.651339	1.83015	515
202040_s_at	-0.307281	0.307281	-0.640524	2.08449	0.64148	0.640524	1.83015	516
225325_at	-0.30615	0.30615	-0.641209	2.09443	0.641175	0.641209	1.83015	517
202338_at	-0.305997	0.305997	-0.669929	2.18933	0.628538	0.669929	1.83015	518
218009_s_at	-0.305613	0.305613	-0.681847	2.23108	0.623367	0.681847	1.83015	519
1553112_s_at	-0.30499	0.30499	-0.64485	2.11433	0.639559	0.64485	1.83015	520
216623_x_at	-0.304592	0.304592	-0.663991	2.17994	0.63113	0.663991	1.83015	521
209410_s_at	-0.303119	0.303119	-0.652438	2.15242	0.636204	0.652438	1.83015	522
223204_at	-0.302309	0.302309	-0.64705	2.14036	0.638585	0.64705	1.83015	523
209921_at	-0.300818	0.300818	-0.647493	2.15244	0.638389	0.647493	1.83015	524
205543_at	-0.300498	0.300498	-0.638124	2.12355	0.642548	0.638124	1.83015	525
222760_at	-0.300284	0.300284	-0.629074	2.09493	0.646591	0.629074	1.83015	526
222651_s_at	-0.300251	0.300251	-0.640988	2.13484	0.641274	0.640988	1.83015	527
228032_s_at	-0.300018	0.300018	-0.670018	2.23326	0.628499	0.670018	1.83015	528
224206_x_at	-0.299946	0.299946	-0.648085	2.16068	0.638127	0.648085	1.83015	529
226810_at	-0.297726	0.297726	-0.640068	2.14985	0.641683	0.640068	1.83015	530
226265_at	-0.297556	0.297556	-0.625885	2.10342	0.648022	0.625885	1.83015	531
232481_s_at	-0.297396	0.297396	-0.644888	2.16845	0.639542	0.644888	1.83015	532
207828_s_at	-0.297343	0.297343	-0.656197	2.20687	0.634549	0.656197	1.83015	533
202705_at	-0.295636	0.295636	-0.657247	2.22316	0.634087	0.657247	1.83015	534
204364_s_at	-0.295026	0.295026	-0.610767	2.07021	0.654848	0.610767	1.83015	535
201397_at	-0.294883	0.294883	-0.620792	2.10522	0.650314	0.620792	1.83015	536
215028_at	-0.29474	0.29474	-0.660609	2.24132	0.632611	0.660609	1.83015	537
1553055_a_at	-0.294507	0.294507	-0.629865	2.13871	0.646237	0.629865	1.83015	538
204345_at	-0.294497	0.294497	-0.637954	2.16625	0.642624	0.637954	1.83015	539
205311_at	-0.294157	0.294157	-0.624246	2.12215	0.648759	0.624246	1.83015	540
1554327_a_at	0.284883	0.284883	0.604713	2.12267	1.52068	0.604713	1.83015	541
230466_s_at	0.284882	0.284882	0.604637	2.12242	1.5206	0.604637	1.83015	542
234529_at	0.283967	0.283967	0.605108	2.13091	1.52109	0.605108	1.83015	543
225727_at	0.283842	0.283842	0.588772	2.07429	1.50397	0.588772	1.83015	544
1559360_at	0.282463	0.282463	0.630238	2.23122	1.54782	0.630238	1.83015	545
201689_s_at	0.282263	0.282263	0.599043	2.12228	1.51471	0.599043	1.83015	546
222740_at	0.280857	0.280857	0.645124	2.29698	1.56387	0.645124	1.83015	547
212226_s_at	0.280777	0.280777	0.577103	2.05538	1.49185	0.577103	1.83015	548
233903_s_at	0.280765	0.280765	0.58492	2.08331	1.49996	0.58492	1.83015	549
209309_at	0.280659	0.280659	0.614536	2.18962	1.53107	0.614536	1.83015	550
232251_at	0.280444	0.280444	0.58864	2.09896	1.50383	0.58864	1.83015	551
209679_s_at	0.280274	0.280274	0.589334	2.10271	1.50455	0.589334	1.83015	552
200947_s_at	0.279651	0.279651	0.586493	2.09723	1.50159	0.586493	1.83015	553
227197_at	0.278736	0.278736	0.585276	2.09975	1.50033	0.585276	1.83015	554
227478_at	0.278623	0.278623	0.604746	2.17048	1.52071	0.604746	1.83015	555
242726_at	0.278442	0.278442	0.610439	2.19234	1.52672	0.610439	1.83015	556
205505_at	0.278135	0.278135	0.582185	2.09317	1.49712	0.582185	1.83015	557
204573_at	0.27757	0.27757	0.576972	2.07865	1.49172	0.576972	1.83015	558
214598_at	0.277486	0.277486	0.583849	2.10407	1.49884	0.583849	1.83015	559
210241_s_at	0.277144	0.277144	0.581183	2.09705	1.49608	0.581183	1.83015	560
1567222_x_at	0.276273	0.276273	0.583606	2.11242	1.49859	0.583606	1.83015	561
225914_s_at	0.276202	0.276202	0.576205	2.08617	1.49092	0.576205	1.83015	562
200969_at	0.2762	0.2762	0.593181	2.14765	1.50857	0.593181	1.83015	563
231939_s_at	0.276097	0.276097	0.587294	2.12713	1.50243	0.587294	1.83015	564
207227_x_at	0.275775	0.275775	0.600669	2.17811	1.51642	0.600669	1.83015	565
1556551_s_at	0.275231	0.275231	0.571724	2.07725	1.4863	0.571724	1.83015	566
227840_at	0.275186	0.275186	0.595374	2.16354	1.51086	0.595374	1.83015	567
218978_s_at	0.27481	0.27481	0.585146	2.12927	1.50019	0.585146	1.83015	568
205773_at	0.274479	0.274479	0.584254	2.12859	1.49926	0.584254	1.83015	569
224476_s_at	0.274439	0.274439	0.588843	2.14562	1.50404	0.588843	1.83015	570
225919_s_at	0.27394	0.27394	0.581458	2.12257	1.49636	0.581458	1.83015	571
218817_at	0.273138	0.273138	0.602369	2.20536	1.51821	0.602369	1.83015	572
212445_s_at	0.272927	0.272927	0.57817	2.11841	1.49295	0.57817	1.83015	573
214404_x_at	0.272777	0.272777	0.575809	2.11091	1.49051	0.575809	1.83015	574
203430_at	0.272369	0.272369	0.573166	2.10437	1.48778	0.573166	1.83015	575
206170_at	0.272182	0.272182	0.56463	2.07446	1.47901	0.56463	1.83015	576
211144_x_at	0.272049	0.272049	0.60066	2.20791	1.51641	0.60066	1.83015	577
1563649_at	0.271439	0.271439	0.594324	2.18954	1.50977	0.594324	1.83015	578
228790_at	0.271243	0.271243	0.575005	2.11989	1.48968	0.575005	1.83015	579
212329_at	0.270697	0.270697	0.574196	2.12118	1.48885	0.574196	1.83015	580
212364_at	0.270529	0.270529	0.56754	2.09789	1.48199	0.56754	1.83015	581
212614_at	0.270448	0.270448	0.562706	2.08064	1.47704	0.562706	1.83015	582
227396_at	0.270019	0.270019	0.567908	2.10322	1.48237	0.567908	1.83015	583
223568_s_at	0.269228	0.269228	0.573909	2.13168	1.48855	0.573909	1.83015	584
1555972_s_at	0.268772	0.268772	0.567942	2.1131	1.48241	0.567942	1.83015	585
242750_at	0.267942	0.267942	0.565931	2.11214	1.48034	0.565931	1.83015	586
202540_s_at	0.267787	0.267787	0.574761	2.14633	1.48943	0.574761	1.83015	587
231374_at	0.26713	0.26713	0.563104	2.10797	1.47744	0.563104	1.83015	588
224999_at	0.266933	0.266933	0.563583	2.11132	1.47793	0.563583	1.83015	589
244749_at	0.26678	0.26678	0.572526	2.14606	1.48713	0.572526	1.83015	590
201690_s_at	0.266778	0.266778	0.565038	2.11801	1.47943	0.565038	1.83015	591
202088_at	0.266617	0.266617	0.556134	2.08589	1.47032	0.556134	1.83015	592
221844_x_at	0.26643	0.26643	0.580316	2.17812	1.49518	0.580316	1.83015	593
238681_at	0.265568	0.265568	0.566254	2.13224	1.48067	0.566254	1.83015	594
242019_at	0.265491	0.265491	0.570949	2.15054	1.4855	0.570949	1.83015	595
220380_at	0.265341	0.265341	0.564789	2.12854	1.47917	0.564789	1.83015	596
203329_at	0.265333	0.265333	0.560242	2.11147	1.47452	0.560242	1.83015	597
201413_at	0.26533	0.26533	0.556512	2.09743	1.47071	0.556512	1.83015	598
210625_s_at	0.265184	0.265184	0.56204	2.11943	1.47636	0.56204	1.83015	599
229413_s_at	0.265134	0.265134	0.563881	2.12678	1.47824	0.563881	1.83015	600
208309_s_at	0.265092	0.265092	0.560559	2.11458	1.47484	0.560559	1.83015	601
218376_s_at	0.264386	0.264386	0.583318	2.20631	1.49829	0.583318	1.83015	602
209676_at	0.264001	0.264001	0.565386	2.1416	1.47978	0.565386	1.83015	603
241459_at	0.262876	0.262876	0.577931	2.19849	1.49271	0.577931	1.83015	604
209925_at	-0.293826	0.293826	-0.621489	2.11516	0.65	0.621489	2.62121	605
225834_at	-0.293633	0.293633	-0.685282	2.3338	0.621884	0.685282	2.62121	606
227628_at	-0.293332	0.293332	-0.620611	2.11573	0.650395	0.620611	2.62121	607
227991_x_at	-0.292198	0.292198	-0.610227	2.0884	0.655094	0.610227	2.62121	608
210085_s_at	-0.291705	0.291705	-0.609583	2.08972	0.655386	0.609583	2.62121	609
214710_s_at	-0.291296	0.291296	-0.655171	2.24915	0.635	0.655171	2.62121	610
203778_at	-0.291294	0.291294	-0.601421	2.06466	0.659104	0.601421	2.62121	611
222077_s_at	-0.291042	0.291042	-0.656866	2.25694	0.634254	0.656866	2.62121	612
215942_s_at	-0.290781	0.290781	-0.623561	2.14444	0.649067	0.623561	2.62121	613
203304_at	-0.290726	0.290726	-0.612863	2.10804	0.653898	0.612863	2.62121	614
212657_s_at	-0.290471	0.290471	-0.622826	2.14419	0.649398	0.622826	2.62121	615
204999_s_at	-0.290313	0.290313	-0.627008	2.15976	0.647518	0.627008	2.62121	616
215108_x_at	-0.290016	0.290016	-0.626809	2.16129	0.647607	0.626809	2.62121	617
206102_at	-0.28884	0.28884	-0.615971	2.13257	0.652491	0.615971	2.62121	618
204182_s_at	-0.286938	0.286938	-0.605239	2.1093	0.657362	0.605239	2.62121	619
1554696_s_at	-0.286189	0.286189	-0.626713	2.18986	0.64765	0.626713	2.62121	620
214581_x_at	-0.286058	0.286058	-0.627176	2.19248	0.647442	0.627176	2.62121	621
219006_at	-0.285825	0.285825	-0.610989	2.13764	0.654748	0.610989	2.62121	622
209709_s_at	-0.285718	0.285718	-0.662302	2.31803	0.631869	0.662302	2.62121	623
235683_at	-0.284992	0.284992	-0.614017	2.1545	0.653375	0.614017	2.62121	624
204180_s_at	-0.284894	0.284894	-0.585866	2.05644	0.666249	0.585866	2.62121	625
1552766_at	-0.283976	0.283976	-0.6304	2.2199	0.645997	0.6304	2.62121	626
1554678_s_at	-0.283123	0.283123	-0.609221	2.15179	0.65555	0.609221	2.62121	627
201034_at	-0.283041	0.283041	-0.592358	2.09283	0.663258	0.592358	2.62121	628
235174_s_at	-0.283012	0.283012	-0.599924	2.11978	0.659789	0.599924	2.62121	629
205034_at	-0.282977	0.282977	-0.610189	2.15632	0.655111	0.610189	2.62121	630
202017_at	-0.282218	0.282218	-0.583012	2.06582	0.667569	0.583012	2.62121	631
230165_at	-0.282208	0.282208	-0.60972	2.16053	0.655324	0.60972	2.62121	632
221683_s_at	-0.28153	0.28153	-0.605087	2.14928	0.657432	0.605087	2.62121	633
214433_s_at	-0.281028	0.281028	-0.581002	2.06742	0.668499	0.581002	2.62121	634
237530_at	-0.280677	0.280677	-0.598624	2.13279	0.660383	0.598624	2.62121	635
208808_s_at	-0.28058	0.28058	-0.627278	2.23565	0.647397	0.627278	2.62121	636
201992_s_at	-0.279767	0.279767	-0.584509	2.08927	0.666876	0.584509	2.62121	637
202887_s_at	-0.278805	0.278805	-0.596346	2.13894	0.661427	0.596346	2.62121	638
214830_at	-0.278046	0.278046	-0.594321	2.13749	0.662356	0.594321	2.62121	639
218542_at	-0.277983	0.277983	-0.628986	2.26268	0.646631	0.628986	2.62121	640
203554_x_at	-0.277823	0.277823	-0.617114	2.22125	0.651974	0.617114	2.62121	641
226041_at	-0.276485	0.276485	-0.582452	2.10663	0.667828	0.582452	2.62121	642
225806_at	-0.275673	0.275673	-0.573521	2.08044	0.671975	0.573521	2.62121	643
1553764_a_at	-0.275099	0.275099	-0.585997	2.13013	0.666189	0.585997	2.62121	644
224662_at	-0.274852	0.274852	-0.568256	2.06749	0.674432	0.568256	2.62121	645
204962_s_at	-0.274122	0.274122	-0.615486	2.2453	0.65271	0.615486	2.62121	646
212930_at	-0.273018	0.273018	-0.596171	2.18363	0.661507	0.596171	2.62121	647
217678_at	-0.272865	0.272865	-0.594935	2.18033	0.662074	0.594935	2.62121	648
205433_at	-0.272645	0.272645	-0.576857	2.11579	0.670423	0.576857	2.62121	649
223044_at	-0.272615	0.272615	-0.572306	2.09932	0.672541	0.572306	2.62121	650
214117_s_at	-0.272192	0.272192	-0.579399	2.12864	0.669243	0.579399	2.62121	651
220299_at	-0.270777	0.270777	-0.569785	2.10426	0.673717	0.569785	2.62121	652
219132_at	-0.270635	0.270635	-0.597069	2.20618	0.661096	0.597069	2.62121	653
204745_x_at	-0.270606	0.270606	-0.615189	2.27337	0.652844	0.615189	2.62121	654
219858_s_at	-0.270603	0.270603	-0.6014	2.22245	0.659114	0.6014	2.62121	655
201243_s_at	-0.270052	0.270052	-0.57626	2.13388	0.6707	0.57626	2.62121	656
202580_x_at	-0.269946	0.269946	-0.599994	2.22265	0.659757	0.599994	2.62121	657
223307_at	-0.269747	0.269747	-0.589105	2.18392	0.664755	0.589105	2.62121	658
235150_at	-0.269601	0.269601	-0.5696	2.11275	0.673803	0.5696	2.62121	659
213338_at	-0.269537	0.269537	-0.573139	2.12638	0.672153	0.573139	2.62121	660
207043_s_at	-0.268875	0.268875	-0.578768	2.15255	0.669535	0.578768	2.62121	661
229067_at	-0.268768	0.268768	-0.561373	2.08869	0.677657	0.561373	2.62121	662
209205_s_at	-0.268287	0.268287	-0.559597	2.08582	0.678492	0.559597	2.62121	663
238022_at	-0.268193	0.268193	-0.563291	2.10032	0.676757	0.563291	2.62121	664
211078_s_at	-0.268058	0.268058	-0.587279	2.19086	0.665597	0.587279	2.62121	665
210519_s_at	-0.267603	0.267603	-0.563431	2.10547	0.676691	0.563431	2.62121	666
207528_s_at	-0.267543	0.267543	-0.564779	2.11098	0.676059	0.564779	2.62121	667
209566_at	-0.266454	0.266454	-0.56011	2.10209	0.67825	0.56011	2.62121	668
212916_at	0.262443	0.262443	0.54829	2.08918	1.46235	0.54829	2.62121	669
223707_at	0.261817	0.261817	0.56662	2.16419	1.48105	0.56662	2.62121	670
202655_at	0.261765	0.261765	0.588331	2.24756	1.50351	0.588331	2.62121	671
206352_s_at	0.261647	0.261647	0.572887	2.18955	1.4875	0.572887	2.62121	672
225115_at	0.261185	0.261185	0.553092	2.11762	1.46723	0.553092	2.62121	673
225366_at	0.261093	0.261093	0.541958	2.07573	1.45595	0.541958	2.62121	674
211753_s_at	0.260058	0.260058	0.551205	2.11954	1.46531	0.551205	2.62121	675
218782_s_at	0.258926	0.258926	0.58667	2.26578	1.50178	0.58667	2.62121	676
238332_at	0.258448	0.258448	0.562934	2.17813	1.47727	0.562934	2.62121	677
203582_s_at	0.258331	0.258331	0.559289	2.16501	1.47354	0.559289	2.62121	678
239348_at	0.258242	0.258242	0.570011	2.20727	1.48454	0.570011	2.62121	679
240140_s_at	0.258163	0.258163	0.591606	2.2916	1.50692	0.591606	2.62121	680
221732_at	0.258158	0.258158	0.537945	2.08378	1.4519	0.537945	2.62121	681
225818_s_at	0.257132	0.257132	0.567259	2.2061	1.48171	0.567259	2.62121	682
231856_at	0.256619	0.256619	0.535033	2.08493	1.44898	0.535033	2.62121	683
39650_s_at	0.256494	0.256494	0.528894	2.06201	1.44282	0.528894	2.62121	684
222490_at	0.256032	0.256032	0.541248	2.11399	1.45523	0.541248	2.62121	685
229964_at	0.255736	0.255736	0.537228	2.10071	1.45118	0.537228	2.62121	686
210017_at	0.255544	0.255544	0.541284	2.11817	1.45527	0.541284	2.62121	687
242255_at	0.25526	0.25526	0.556997	2.18208	1.4712	0.556997	2.62121	688
215794_x_at	0.254889	0.254889	0.538715	2.11353	1.45268	0.538715	2.62121	689
235395_at	0.254838	0.254838	0.521621	2.04688	1.43557	0.521621	2.62121	690
229130_at	0.254667	0.254667	0.533571	2.09517	1.44751	0.533571	2.62121	691
222294_s_at	0.254459	0.254459	0.556927	2.18868	1.47113	0.556927	2.62121	692
210886_x_at	0.254426	0.254426	0.530692	2.08584	1.44462	0.530692	2.62121	693
1555801_s_at	0.254355	0.254355	0.558402	2.19537	1.47264	0.558402	2.62121	694
238339_x_at	0.254217	0.254217	0.548419	2.15729	1.46248	0.548419	2.62121	695
205593_s_at	0.253212	0.253212	0.537314	2.12199	1.45127	0.537314	2.62121	696
201109_s_at	0.253018	0.253018	0.545991	2.15791	1.46002	0.545991	2.62121	697
236037_at	0.25257	0.25257	0.538917	2.13373	1.45288	0.538917	2.62121	698
225368_at	0.252349	0.252349	0.543435	2.15351	1.45744	0.543435	2.62121	699
228051_at	0.251837	0.251837	0.521536	2.07092	1.43548	0.521536	2.62121	700
209351_at	0.251717	0.251717	0.548935	2.18076	1.46301	0.548935	2.62121	701
217042_at	0.251688	0.251688	0.533226	2.11859	1.44716	0.533226	2.62121	702
230320_at	0.251667	0.251667	0.538311	2.13898	1.45227	0.538311	2.62121	703
201688_s_at	0.251541	0.251541	0.536831	2.13417	1.45078	0.536831	2.62121	704
235497_at	0.251455	0.251455	0.524571	2.08615	1.43851	0.524571	2.62121	705
229804_x_at	0.251333	0.251333	0.543505	2.16249	1.45751	0.543505	2.62121	706
242139_s_at	0.251191	0.251191	0.535211	2.1307	1.44915	0.535211	2.62121	707
1557353_at	0.25034	0.25034	0.529704	2.11594	1.44363	0.529704	2.62121	708
235085_at	0.249672	0.249672	0.533321	2.13609	1.44726	0.533321	2.62121	709
210523_at	0.249572	0.249572	0.544302	2.18095	1.45832	0.544302	2.62121	710
202089_s_at	0.248835	0.248835	0.517319	2.07897	1.43129	0.517319	2.62121	711
244697_at	0.24825	0.24825	0.522056	2.10294	1.436	0.522056	2.62121	712
200845_s_at	0.248045	0.248045	0.514258	2.07325	1.42826	0.514258	2.62121	713
227167_s_at	0.247919	0.247919	0.529221	2.13465	1.44315	0.529221	2.62121	714
222486_s_at	0.247722	0.247722	0.513615	2.07335	1.42762	0.513615	2.62121	715
229024_at	0.247444	0.247444	0.516877	2.08887	1.43085	0.516877	2.62121	716
226384_at	0.247043	0.247043	0.524481	2.12303	1.43842	0.524481	2.62121	717
201674_s_at	0.24629	0.24629	0.519905	2.11094	1.43386	0.519905	2.62121	718
226290_at	0.24608	0.24608	0.510381	2.07405	1.42443	0.510381	2.62121	719
1559528_at	0.245987	0.245987	0.529882	2.1541	1.44381	0.529882	2.62121	720
211212_s_at	0.245844	0.245844	0.536683	2.18303	1.45063	0.536683	2.62121	721
231879_at	0.245203	0.245203	0.524	2.13701	1.43794	0.524	2.62121	722
216074_x_at	0.245187	0.245187	0.52535	2.14265	1.43928	0.52535	2.62121	723
212744_at	0.245033	0.245033	0.503976	2.05676	1.41812	0.503976	2.62121	724
218358_at	0.24338	0.24338	0.529528	2.17572	1.44346	0.529528	2.62121	725
218826_at	0.242991	0.242991	0.52001	2.14004	1.43397	0.52001	2.62121	726
210517_s_at	0.242898	0.242898	0.500892	2.06215	1.41509	0.500892	2.62121	727
213763_at	0.242876	0.242876	0.518006	2.1328	1.43197	0.518006	2.62121	728
243283_at	0.242693	0.242693	0.514733	2.12092	1.42873	0.514733	2.62121	729
202288_at	0.242121	0.242121	0.535122	2.21014	1.44906	0.535122	2.62121	730
200921_s_at	0.242074	0.242074	0.516129	2.13211	1.43011	0.516129	2.62121	731
218099_at	0.241946	0.241946	0.507679	2.09832	1.42176	0.507679	2.62121	732
201675_at	0.241839	0.241839	0.508821	2.10397	1.42289	0.508821	2.62121	733
227771_at	0.241682	0.241682	0.536103	2.21822	1.45005	0.536103	2.62121	734
1556666_a_at	0.241474	0.241474	0.521078	2.1579	1.43503	0.521078	2.62121	735
200618_at	-0.266203	0.266203	-0.55964	2.1023	0.678471	0.55964	3.08961	736
205436_s_at	-0.265773	0.265773	-0.588092	2.21276	0.665222	0.588092	3.08961	737
211080_s_at	-0.265678	0.265678	-0.589203	2.21774	0.66471	0.589203	3.08961	738
205352_at	-0.265671	0.265671	-0.575486	2.16616	0.67106	0.575486	3.08961	739
219750_at	-0.265418	0.265418	-0.588679	2.21793	0.664951	0.588679	3.08961	740
1559322_at	-0.265316	0.265316	-0.569911	2.14804	0.673658	0.569911	3.08961	741
225768_at	-0.26511	0.26511	-0.573282	2.16243	0.672086	0.573282	3.08961	742
201991_s_at	-0.264895	0.264895	-0.546233	2.06208	0.684806	0.546233	3.08961	743
228523_at	-0.26451	0.26451	-0.57317	2.16691	0.672138	0.57317	3.08961	744
206302_s_at	-0.264309	0.264309	-0.55388	2.09558	0.681186	0.55388	3.08961	745
224560_at	-0.263569	0.263569	-0.559581	2.12309	0.678499	0.559581	3.08961	746
201565_s_at	-0.262496	0.262496	-0.57085	2.1747	0.67322	0.57085	3.08961	747
230673_at	-0.262485	0.262485	-0.564058	2.14891	0.676397	0.564058	3.08961	748
231579_s_at	-0.261854	0.261854	-0.558445	2.13266	0.679034	0.558445	3.08961	749
209587_at	-0.261342	0.261342	-0.562936	2.15402	0.676923	0.562936	3.08961	750
223276_at	-0.261289	0.261289	-0.574227	2.19767	0.671646	0.574227	3.08961	751
227499_at	-0.260982	0.260982	-0.565004	2.16492	0.675953	0.565004	3.08961	752
201830_s_at	-0.260427	0.260427	-0.542312	2.0824	0.686669	0.542312	3.08961	753
214264_s_at	-0.260168	0.260168	-0.557576	2.14314	0.679443	0.557576	3.08961	754
206085_s_at	-0.260107	0.260107	-0.552823	2.12537	0.681685	0.552823	3.08961	755
243868_at	-0.259807	0.259807	-0.542923	2.08972	0.686379	0.542923	3.08961	756
208876_s_at	-0.259681	0.259681	-0.550528	2.12001	0.68277	0.550528	3.08961	757
203755_at	-0.259008	0.259008	-0.572555	2.21057	0.672425	0.572555	3.08961	758
203504_s_at	-0.259006	0.259006	-0.567394	2.19066	0.674834	0.567394	3.08961	759
218309_at	-0.258698	0.258698	-0.544844	2.1061	0.685466	0.544844	3.08961	760
231423_s_at	-0.258554	0.258554	-0.53962	2.08707	0.687952	0.53962	3.08961	761
203222_s_at	-0.257496	0.257496	-0.553122	2.14808	0.681544	0.553122	3.08961	762
204026_s_at	-0.257178	0.257178	-0.578019	2.24754	0.669883	0.578019	3.08961	763
238716_at	-0.256978	0.256978	-0.547607	2.13095	0.684154	0.547607	3.08961	764
223021_x_at	-0.255979	0.255979	-0.533648	2.08474	0.690806	0.533648	3.08961	765
219683_at	-0.25587	0.25587	-0.560683	2.19128	0.677981	0.560683	3.08961	766
205246_at	-0.25566	0.25566	-0.553235	2.16395	0.68149	0.553235	3.08961	767
230003_at	-0.255593	0.255593	-0.554571	2.16975	0.68086	0.554571	3.08961	768
228486_at	-0.255224	0.255224	-0.55177	2.1619	0.682183	0.55177	3.08961	769
203221_at	-0.255191	0.255191	-0.524547	2.05551	0.695177	0.524547	3.08961	770
208875_s_at	-0.255174	0.255174	-0.541754	2.12308	0.686935	0.541754	3.08961	771
222843_at	-0.254953	0.254953	-0.536862	2.10573	0.689269	0.536862	3.08961	772
213979_s_at	-0.2546	0.2546	-0.5386	2.11547	0.688439	0.5386	3.08961	773
203810_at	-0.254517	0.254517	-0.537428	2.11156	0.688998	0.537428	3.08961	774
205173_x_at	-0.254104	0.254104	-0.563029	2.21574	0.67688	0.563029	3.08961	775
226725_at	-0.25373	0.25373	-0.541382	2.13369	0.687113	0.541382	3.08961	776
202440_s_at	-0.253101	0.253101	-0.533223	2.10676	0.691009	0.533223	3.08961	777
207871_s_at	-0.252655	0.252655	-0.54337	2.15064	0.686166	0.54337	3.08961	778
220622_at	-0.252343	0.252343	-0.541856	2.1473	0.686887	0.541856	3.08961	779
218361_at	-0.251853	0.251853	-0.519974	2.0646	0.697384	0.519974	3.08961	780
201292_at	-0.251433	0.251433	-0.544609	2.16602	0.685577	0.544609	3.08961	781
204315_s_at	-0.251161	0.251161	-0.559211	2.22651	0.678673	0.559211	3.08961	782
1552737_s_at	-0.250958	0.250958	-0.527127	2.10046	0.693935	0.527127	3.08961	783
202566_s_at	-0.250659	0.250659	-0.52857	2.10872	0.693241	0.52857	3.08961	784
208693_s_at	-0.250629	0.250629	-0.532764	2.12571	0.691229	0.532764	3.08961	785
219787_s_at	-0.250575	0.250575	-0.564307	2.25205	0.67628	0.564307	3.08961	786
204724_s_at	-0.250519	0.250519	-0.543887	2.17104	0.68592	0.543887	3.08961	787
204318_s_at	-0.250308	0.250308	-0.534579	2.13569	0.69036	0.534579	3.08961	788
221958_s_at	-0.250276	0.250276	-0.528328	2.11098	0.693358	0.528328	3.08961	789
201752_s_at	-0.249577	0.249577	-0.528175	2.11628	0.693431	0.528175	3.08961	790
224894_at	-0.249319	0.249319	-0.51999	2.08564	0.697377	0.51999	3.08961	791
235093_at	-0.249196	0.249196	-0.543697	2.1818	0.686011	0.543697	3.08961	792
229838_at	-0.248805	0.248805	-0.515175	2.0706	0.699708	0.515175	3.08961	793
244563_at	-0.248706	0.248706	-0.532287	2.14023	0.691458	0.532287	3.08961	794
223665_at	-0.248609	0.248609	-0.541101	2.17652	0.687246	0.541101	3.08961	795
201761_at	-0.248608	0.248608	-0.530934	2.13563	0.692106	0.530934	3.08961	796
214095_at	-0.248533	0.248533	-0.550684	2.21574	0.682696	0.550684	3.08961	797
210640_s_at	-0.2485	0.2485	-0.527843	2.12411	0.693591	0.527843	3.08961	798
203710_at	-0.248328	0.248328	-0.521296	2.09923	0.696746	0.521296	3.08961	799
1552921_a_at	-0.246931	0.246931	-0.519638	2.10438	0.697547	0.519638	3.08961	800
1557078_at	-0.246837	0.246837	-0.527454	2.13685	0.693778	0.527454	3.08961	801
210732_s_at	-0.246315	0.246315	-0.542185	2.20119	0.68673	0.542185	3.08961	802
202973_x_at	-0.246215	0.246215	-0.516228	2.09665	0.699197	0.516228	3.08961	803
209750_at	-0.246051	0.246051	-0.519453	2.11116	0.697636	0.519453	3.08961	804
204641_at	-0.245909	0.245909	-0.564033	2.29367	0.676409	0.564033	3.08961	805
204709_s_at	-0.245788	0.245788	-0.529558	2.15453	0.692767	0.529558	3.08961	806
210681_s_at	-0.244916	0.244916	-0.508782	2.07737	0.702816	0.508782	3.08961	807
238455_at	-0.24453	0.24453	-0.527867	2.1587	0.693579	0.527867	3.08961	808
235088_at	-0.244333	0.244333	-0.535595	2.19207	0.689874	0.535595	3.08961	809
227556_at	-0.244319	0.244319	-0.532638	2.1801	0.69129	0.532638	3.08961	810
227341_at	-0.244175	0.244175	-0.528111	2.16284	0.693462	0.528111	3.08961	811
221823_at	-0.24395	0.24395	-0.517243	2.12028	0.698706	0.517243	3.08961	812
AFFX-M27830_5_at	-0.243842	0.243842	-0.573245	2.35088	0.672103	0.573245	3.08961	813
238021_s_at	-0.243755	0.243755	-0.516349	2.11831	0.699139	0.516349	3.08961	814
1558507_at	-0.243724	0.243724	-0.547656	2.24703	0.684131	0.547656	3.08961	815
217492_s_at	-0.243112	0.243112	-0.506763	2.08448	0.7038	0.506763	3.08961	816
223798_at	-0.243035	0.243035	-0.501343	2.06284	0.706449	0.501343	3.08961	817
201829_at	-0.242972	0.242972	-0.507714	2.0896	0.703336	0.507714	3.08961	818
223062_s_at	-0.242964	0.242964	-0.509191	2.09574	0.702616	0.509191	3.08961	819
203418_at	-0.242755	0.242755	-0.546681	2.25199	0.684593	0.546681	3.08961	820
225662_at	-0.242517	0.242517	-0.539894	2.22621	0.687822	0.539894	3.08961	821
235919_at	-0.242476	0.242476	-0.516777	2.13125	0.698931	0.516777	3.08961	822
204491_at	-0.242375	0.242375	-0.522099	2.1541	0.696358	0.522099	3.08961	823
206732_at	-0.241799	0.241799	-0.508203	2.10175	0.703098	0.508203	3.08961	824
209790_s_at	-0.241639	0.241639	-0.532434	2.20343	0.691387	0.532434	3.08961	825
223519_at	-0.241607	0.241607	-0.525152	2.17358	0.694886	0.525152	3.08961	826
204170_s_at	-0.241564	0.241564	-0.55208	2.28544	0.682036	0.55208	3.08961	827
202626_s_at	-0.241536	0.241536	-0.516736	2.13937	0.698951	0.516736	3.08961	828
226706_at	-0.24127	0.24127	-0.502849	2.08417	0.705712	0.502849	3.08961	829
1569180_at	0.241076	0.241076	0.525023	2.17784	1.43896	0.525023	3.08961	830
236168_at	0.241021	0.241021	0.514687	2.13545	1.42868	0.514687	3.08961	831
223700_at	-0.24101	0.24101	-0.538975	2.23632	0.68826	0.538975	3.08961	832
211814_s_at	-0.240756	0.240756	-0.522196	2.16898	0.696311	0.522196	3.08961	833
209142_s_at	0.240699	0.240699	0.514512	2.13757	1.42851	0.514512	3.08961	834
227376_at	-0.240681	0.240681	-0.519409	2.15808	0.697657	0.519409	3.08961	835
222750_s_at	-0.240632	0.240632	-0.502176	2.0869	0.706041	0.502176	3.08961	836
217047_s_at	-0.240249	0.240249	-0.498274	2.07399	0.707953	0.498274	3.08961	837
218856_at	-0.240219	0.240219	-0.499126	2.0778	0.707535	0.499126	3.08961	838
219157_at	-0.240134	0.240134	-0.512955	2.13612	0.700785	0.512955	3.08961	839
226947_at	-0.240063	0.240063	-0.521958	2.17425	0.696426	0.521958	3.08961	840
203105_s_at	0.240034	0.240034	0.505344	2.1053	1.41946	0.505344	3.08961	841
221436_s_at	-0.23989	0.23989	-0.51181	2.13352	0.701342	0.51181	3.08961	842
1557383_a_at	-0.239771	0.239771	-0.525567	2.19196	0.694686	0.525567	3.08961	843
222767_s_at	-0.23959	0.23959	-0.506847	2.11548	0.703759	0.506847	3.08961	844
218102_at	-0.239578	0.239578	-0.501252	2.09223	0.706493	0.501252	3.08961	845
224797_at	-0.239487	0.239487	-0.508507	2.12332	0.70295	0.508507	3.08961	846
224455_s_at	0.239397	0.239397	0.4912	2.05182	1.40561	0.4912	3.08961	847
211519_s_at	-0.239119	0.239119	-0.517956	2.1661	0.69836	0.517956	3.08961	848
229310_at	0.239061	0.239061	0.513322	2.14725	1.42733	0.513322	3.08961	849
224444_s_at	-0.238904	0.238904	-0.508366	2.1279	0.703018	0.508366	3.08961	850
223582_at	-0.238593	0.238593	-0.50728	2.12613	0.703548	0.50728	3.08961	851
226946_at	-0.238472	0.238472	-0.508325	2.13159	0.703038	0.508325	3.08961	852
233136_at	-0.238414	0.238414	-0.506498	2.12445	0.703929	0.506498	3.08961	853
223721_s_at	-0.238396	0.238396	-0.514281	2.15726	0.700142	0.514281	3.08961	854
205869_at	-0.238273	0.238273	-0.510412	2.14214	0.702022	0.510412	3.08961	855
202501_at	-0.238245	0.238245	-0.494929	2.07739	0.709597	0.494929	3.08961	856
224810_s_at	-0.238051	0.238051	-0.486406	2.04328	0.713801	0.486406	3.08961	857
225123_at	-0.238036	0.238036	-0.507763	2.13313	0.703312	0.507763	3.08961	858
213599_at	-0.237975	0.237975	-0.524752	2.20507	0.695079	0.524752	3.08961	859
204969_s_at	-0.237899	0.237899	-0.497398	2.09079	0.708383	0.497398	3.08961	860
219584_at	0.237591	0.237591	0.508733	2.14121	1.4228	0.508733	3.08961	861
200787_s_at	0.237228	0.237228	0.489359	2.06282	1.40382	0.489359	3.08961	862
215014_at	0.237053	0.237053	0.542534	2.28866	1.45653	0.542534	3.08961	863
213110_s_at	0.236832	0.236832	0.494561	2.08823	1.40889	0.494561	3.08961	864
239906_at	0.236758	0.236758	0.508914	2.14952	1.42298	0.508914	3.08961	865
226402_at	0.236733	0.236733	0.507725	2.14472	1.42181	0.507725	3.08961	866
206351_s_at	0.236673	0.236673	0.510653	2.15763	1.42469	0.510653	3.08961	867
235676_at	0.236638	0.236638	0.502527	2.12361	1.41669	0.502527	3.08961	868
227657_at	0.236554	0.236554	0.499138	2.11003	1.41337	0.499138	3.08961	869
232020_at	0.236207	0.236207	0.495082	2.09597	1.4094	0.495082	3.08961	870
218364_at	0.236127	0.236127	0.513018	2.17264	1.42703	0.513018	3.08961	871
217032_at	0.236062	0.236062	0.508318	2.15332	1.42239	0.508318	3.08961	872
202068_s_at	0.235575	0.235575	0.554301	2.35297	1.46846	0.554301	3.08961	873
225915_at	0.235292	0.235292	0.491419	2.08855	1.40583	0.491419	3.08961	874
217478_s_at	0.235199	0.235199	0.503039	2.13878	1.4172	0.503039	3.08961	875
226446_at	0.234638	0.234638	0.488406	2.08153	1.40289	0.488406	3.08961	876
223201_s_at	0.234377	0.234377	0.500161	2.134	1.41437	0.500161	3.08961	877
202237_at	0.234239	0.234239	0.504496	2.15376	1.41863	0.504496	3.08961	878
218700_s_at	0.234115	0.234115	0.498697	2.13014	1.41294	0.498697	3.08961	879
235152_at	0.233792	0.233792	0.484171	2.07095	1.39878	0.484171	3.08961	880
238467_at	0.233729	0.233729	0.487322	2.08499	1.40184	0.487322	3.08961	881
203165_s_at	0.233597	0.233597	0.499584	2.13865	1.41381	0.499584	3.08961	882
229116_at	0.233498	0.233498	0.509751	2.18311	1.4238	0.509751	3.08961	883
209460_at	0.233302	0.233302	0.489464	2.09798	1.40392	0.489464	3.08961	884
240172_at	0.233027	0.233027	0.489011	2.09852	1.40348	0.489011	3.08961	885
238951_at	0.232986	0.232986	0.507175	2.17684	1.42126	0.507175	3.08961	886
213278_at	0.232902	0.232902	0.501803	2.15457	1.41598	0.501803	3.08961	887
209681_at	0.232811	0.232811	0.47724	2.0499	1.39208	0.47724	3.08961	888
224802_at	0.232773	0.232773	0.491427	2.11119	1.40583	0.491427	3.08961	889
234997_x_at	0.232714	0.232714	0.505056	2.17028	1.41918	0.505056	3.08961	890
1555878_at	0.232127	0.232127	0.495158	2.13313	1.40948	0.495158	3.08961	891
231782_s_at	0.231617	0.231617	0.48563	2.0967	1.4002	0.48563	3.08961	892
221528_s_at	0.231493	0.231493	0.477631	2.06326	1.39246	0.477631	3.08961	893
235419_at	0.231272	0.231272	0.485287	2.09834	1.39986	0.485287	3.08961	894
228415_at	0.231192	0.231192	0.488128	2.11136	1.40262	0.488128	3.08961	895
219168_s_at	0.230696	0.230696	0.480794	2.0841	1.39551	0.480794	3.08961	896
201984_s_at	0.23029	0.23029	0.486045	2.11058	1.4006	0.486045	3.08961	897
210018_x_at	0.230275	0.230275	0.48845	2.12116	1.40294	0.48845	3.08961	898
226005_at	0.229814	0.229814	0.492338	2.14233	1.40672	0.492338	3.08961	899
210041_s_at	0.229743	0.229743	0.498788	2.17107	1.41303	0.498788	3.08961	900
210951_x_at	0.229553	0.229553	0.480961	2.09521	1.39567	0.480961	3.08961	901
225819_at	0.228553	0.228553	0.504928	2.20924	1.41905	0.504928	3.08961	902
229327_s_at	0.228543	0.228543	0.507968	2.22264	1.42205	0.507968	3.08961	903
228342_s_at	0.227625	0.227625	0.489968	2.15252	1.40441	0.489968	3.08961	904
242052_at	0.227016	0.227016	0.481105	2.11925	1.39581	0.481105	3.08961	905
209656_s_at	0.226981	0.226981	0.478111	2.10639	1.39292	0.478111	3.08961	906
1555345_at	0.226519	0.226519	0.482995	2.13225	1.39764	0.482995	3.08961	907
202539_s_at	0.226311	0.226311	0.492839	2.17771	1.40721	0.492839	3.08961	908
216231_s_at	0.226084	0.226084	0.468745	2.07332	1.3839	0.468745	3.08961	909
234759_at	0.225791	0.225791	0.479022	2.12153	1.3938	0.479022	3.08961	910
225546_at	0.225778	0.225778	0.468506	2.07507	1.38368	0.468506	3.08961	911
243735_at	0.225766	0.225766	0.467049	2.06873	1.38228	0.467049	3.08961	912
218211_s_at	0.225496	0.225496	0.474187	2.10287	1.38914	0.474187	3.08961	913
236032_at	0.225137	0.225137	0.478349	2.1247	1.39315	0.478349	3.08961	914
217540_at	0.224466	0.224466	0.482714	2.1505	1.39737	0.482714	3.08961	915
212579_at	0.224335	0.224335	0.473648	2.11134	1.38862	0.473648	3.08961	916
228287_at	0.223973	0.223973	0.466745	2.08393	1.38199	0.466745	3.08961	917
212480_at	0.223886	0.223886	0.477298	2.13188	1.39213	0.477298	3.08961	918
74694_s_at	0.223752	0.223752	0.469783	2.09957	1.3849	0.469783	3.08961	919
231964_at	0.223177	0.223177	0.469354	2.10306	1.38449	0.469354	3.08961	920
213885_at	0.223059	0.223059	0.464727	2.08343	1.38006	0.464727	3.08961	921
228479_at	0.222976	0.222976	0.464837	2.0847	1.38016	0.464837	3.08961	922
200788_s_at	0.222703	0.222703	0.458549	2.05902	1.37416	0.458549	3.08961	923
217825_s_at	0.222557	0.222557	0.479617	2.15503	1.39437	0.479617	3.08961	924
203115_at	0.222406	0.222406	0.478104	2.14969	1.39291	0.478104	3.08961	925
200920_s_at	0.222215	0.222215	0.473194	2.12944	1.38818	0.473194	3.08961	926
1568955_at	-0.237735	0.237735	-0.505433	2.12604	0.704449	0.505433	4.46196	927
235109_at	-0.237609	0.237609	-0.497863	2.0953	0.708155	0.497863	4.46196	928
218456_at	-0.237549	0.237549	-0.492699	2.07409	0.710694	0.492699	4.46196	929
222209_s_at	-0.237437	0.237437	-0.490706	2.06668	0.711677	0.490706	4.46196	930
241772_at	-0.237367	0.237367	-0.564812	2.37949	0.676043	0.564812	4.46196	931
204444_at	-0.23732	0.23732	-0.522344	2.20101	0.69624	0.522344	4.46196	932
208934_s_at	-0.23703	0.23703	-0.505645	2.13325	0.704345	0.505645	4.46196	933
208933_s_at	-0.236628	0.236628	-0.496603	2.09866	0.708774	0.496603	4.46196	934
212971_at	-0.236487	0.236487	-0.503698	2.12992	0.705296	0.503698	4.46196	935
212644_s_at	-0.236481	0.236481	-0.493166	2.08544	0.710464	0.493166	4.46196	936
228674_s_at	-0.236429	0.236429	-0.504303	2.133	0.705001	0.504303	4.46196	937
231180_at	-0.236295	0.236295	-0.506979	2.14554	0.703695	0.506979	4.46196	938
212643_at	-0.236262	0.236262	-0.485223	2.05375	0.714387	0.485223	4.46196	939
219387_at	-0.236242	0.236242	-0.492444	2.08449	0.71082	0.492444	4.46196	940
210334_x_at	-0.235869	0.235869	-0.516458	2.1896	0.699086	0.516458	4.46196	941
232746_at	-0.235728	0.235728	-0.510873	2.16722	0.701797	0.510873	4.46196	942
221985_at	-0.235691	0.235691	-0.496384	2.10608	0.708881	0.496384	4.46196	943
220658_s_at	-0.235472	0.235472	-0.505743	2.14779	0.704297	0.505743	4.46196	944
1557215_at	-0.235164	0.235164	-0.504997	2.14743	0.704662	0.504997	4.46196	945
219763_at	-0.234951	0.234951	-0.493187	2.0991	0.710454	0.493187	4.46196	946
225171_at	-0.234576	0.234576	-0.491375	2.09474	0.711347	0.491375	4.46196	947
218423_x_at	-0.234553	0.234553	-0.492847	2.10122	0.710622	0.492847	4.46196	948
201468_s_at	-0.234537	0.234537	-0.492863	2.10143	0.710613	0.492863	4.46196	949
203989_x_at	-0.234529	0.234529	-0.51609	2.20054	0.699265	0.51609	4.46196	950
224895_at	-0.234451	0.234451	-0.482911	2.05975	0.715532	0.482911	4.46196	951
200973_s_at	-0.234394	0.234394	-0.494003	2.10757	0.710052	0.494003	4.46196	952
240236_at	-0.234289	0.234289	-0.520907	2.22335	0.696933	0.520907	4.46196	953
208047_s_at	-0.233735	0.233735	-0.510763	2.18523	0.701851	0.510763	4.46196	954
217127_at	-0.233702	0.233702	-0.51138	2.18817	0.701551	0.51138	4.46196	955
229533_x_at	-0.233056	0.233056	-0.50099	2.14965	0.706622	0.50099	4.46196	956
204224_s_at	-0.232932	0.232932	-0.493647	2.11927	0.710228	0.493647	4.46196	957
225320_at	-0.23291	0.23291	-0.486151	2.0873	0.713927	0.486151	4.46196	958
202954_at	-0.232844	0.232844	-0.521102	2.23799	0.696839	0.521102	4.46196	959
235976_at	-0.23243	0.23243	-0.537199	2.31123	0.689108	0.537199	4.46196	960
205882_x_at	-0.232062	0.232062	-0.485073	2.09027	0.714461	0.485073	4.46196	961
1568896_at	-0.232029	0.232029	-0.516534	2.22616	0.699049	0.516534	4.46196	962
1568957_x_at	-0.231942	0.231942	-0.481612	2.07643	0.716177	0.481612	4.46196	963
232914_s_at	-0.231921	0.231921	-0.512214	2.20857	0.701146	0.512214	4.46196	964
203409_at	-0.231647	0.231647	-0.484896	2.09325	0.714548	0.484896	4.46196	965
206204_at	-0.231434	0.231434	-0.50061	2.16308	0.706808	0.50061	4.46196	966
240983_s_at	-0.231412	0.231412	-0.491273	2.12294	0.711397	0.491273	4.46196	967
210052_s_at	-0.231384	0.231384	-0.502667	2.17243	0.705801	0.502667	4.46196	968
216903_s_at	-0.231216	0.231216	-0.48018	2.07675	0.716888	0.48018	4.46196	969
227917_at	-0.231189	0.231189	-0.486063	2.10245	0.713971	0.486063	4.46196	970
218355_at	-0.230877	0.230877	-0.509601	2.20724	0.702416	0.509601	4.46196	971
225687_at	-0.230757	0.230757	-0.511941	2.21853	0.701278	0.511941	4.46196	972
1559052_s_at	-0.230641	0.230641	-0.487572	2.11399	0.713224	0.487572	4.46196	973
233252_s_at	-0.230373	0.230373	-0.492852	2.13936	0.710619	0.492852	4.46196	974
221551_x_at	-0.230338	0.230338	-0.488601	2.12124	0.712716	0.488601	4.46196	975
1563111_a_at	-0.230254	0.230254	-0.477579	2.07414	0.718182	0.477579	4.46196	976
228950_s_at	-0.230011	0.230011	-0.480476	2.08893	0.716741	0.480476	4.46196	977
234980_at	-0.229932	0.229932	-0.481225	2.0929	0.716369	0.481225	4.46196	978
221206_at	-0.229677	0.229677	-0.483607	2.10559	0.715187	0.483607	4.46196	979
204181_s_at	-0.229228	0.229228	-0.488681	2.13185	0.712677	0.488681	4.46196	980
218194_at	-0.228933	0.228933	-0.482296	2.10671	0.715838	0.482296	4.46196	981
235684_s_at	-0.228532	0.228532	-0.483498	2.11567	0.715242	0.483498	4.46196	982
209799_at	-0.228527	0.228527	-0.482669	2.11209	0.715652	0.482669	4.46196	983
206461_x_at	-0.228437	0.228437	-0.505775	2.21407	0.704282	0.505775	4.46196	984
202762_at	-0.228354	0.228354	-0.478716	2.09638	0.717616	0.478716	4.46196	985
223022_s_at	-0.227379	0.227379	-0.479721	2.10978	0.717116	0.479721	4.46196	986
228063_s_at	-0.227307	0.227307	-0.493497	2.17106	0.710301	0.493497	4.46196	987
210993_s_at	-0.227296	0.227296	-0.483851	2.12872	0.715066	0.483851	4.46196	988
204203_at	-0.226979	0.226979	-0.496062	2.1855	0.70904	0.496062	4.46196	989
211727_s_at	-0.226783	0.226783	-0.472255	2.08241	0.720837	0.472255	4.46196	990
201925_s_at	-0.226729	0.226729	-0.479593	2.11527	0.71718	0.479593	4.46196	991
230403_at	-0.226694	0.226694	-0.497597	2.19502	0.708285	0.497597	4.46196	992
202625_at	-0.226392	0.226392	-0.47166	2.08338	0.721134	0.47166	4.46196	993
204059_s_at	-0.225967	0.225967	-0.481678	2.13163	0.716144	0.481678	4.46196	994
202188_at	-0.225929	0.225929	-0.476681	2.10987	0.718629	0.476681	4.46196	995
227856_at	-0.225791	0.225791	-0.477253	2.11369	0.718344	0.477253	4.46196	996
203647_s_at	-0.225682	0.225682	-0.474941	2.10447	0.719496	0.474941	4.46196	997
226145_s_at	-0.225559	0.225559	-0.49726	2.20457	0.708451	0.49726	4.46196	998
229242_at	-0.225547	0.225547	-0.469958	2.08363	0.721985	0.469958	4.46196	999
238722_x_at	-0.225136	0.225136	-0.472395	2.09827	0.720767	0.472395	4.46196	1000
1553622_a_at	-0.224784	0.224784	-0.466137	2.07371	0.7239	0.466137	4.46196	1001
207076_s_at	-0.224533	0.224533	-0.47581	2.11911	0.719063	0.47581	4.46196	1002
233496_s_at	-0.224527	0.224527	-0.478697	2.13202	0.717625	0.478697	4.46196	1003
212998_x_at	-0.223639	0.223639	-0.462238	2.0669	0.725859	0.462238	4.46196	1004
238097_at	-0.223612	0.223612	-0.464547	2.07747	0.724699	0.464547	4.46196	1005
204022_at	-0.223461	0.223461	-0.466487	2.08755	0.723725	0.466487	4.46196	1006
213581_at	-0.22338	0.22338	-0.477669	2.13837	0.718137	0.477669	4.46196	1007
219959_at	-0.223369	0.223369	-0.475788	2.13005	0.719074	0.475788	4.46196	1008
224996_at	-0.222874	0.222874	-0.479241	2.15028	0.717355	0.479241	4.46196	1009
223322_at	-0.222545	0.222545	-0.46969	2.11054	0.72212	0.46969	4.46196	1010
218883_s_at	-0.222515	0.222515	-0.509098	2.28793	0.702662	0.509098	4.46196	1011
242560_at	-0.222359	0.222359	-0.482173	2.16844	0.715899	0.482173	4.46196	1012
202555_s_at	-0.222323	0.222323	-0.471421	2.12043	0.721254	0.471421	4.46196	1013
211086_x_at	-0.222149	0.222149	-0.469197	2.11208	0.722367	0.469197	4.46196	1014
209230_s_at	-0.22214	0.22214	-0.480041	2.16099	0.716957	0.480041	4.46196	1015
203213_at	-0.222057	0.222057	-0.499585	2.24981	0.70731	0.499585	4.46196	1016
228402_at	-0.221965	0.221965	-0.467288	2.10524	0.723323	0.467288	4.46196	1017
203636_at	-0.221946	0.221946	-0.488744	2.20208	0.712645	0.488744	4.46196	1018
223268_at	0.221719	0.221719	0.46849	2.11299	1.38366	0.46849	4.46196	1019
225127_at	-0.221611	0.221611	-0.456562	2.06019	0.728721	0.456562	4.46196	1020
239765_at	0.221603	0.221603	0.477726	2.15578	1.39255	0.477726	4.46196	1021
205298_s_at	-0.221536	0.221536	-0.472937	2.13481	0.720496	0.472937	4.46196	1022
219551_at	0.221407	0.221407	0.459824	2.07682	1.37537	0.459824	4.46196	1023
212322_at	-0.221372	0.221372	-0.458792	2.07249	0.727595	0.458792	4.46196	1024
213000_at	-0.221362	0.221362	-0.48131	2.17431	0.716327	0.48131	4.46196	1025
218247_s_at	-0.221345	0.221345	-0.468255	2.1155	0.722838	0.468255	4.46196	1026
204742_s_at	0.221122	0.221122	0.4619	2.08889	1.37735	0.4619	4.46196	1027
228323_at	-0.221012	0.221012	-0.478594	2.16547	0.717677	0.478594	4.46196	1028
204021_s_at	-0.220859	0.220859	-0.476385	2.15696	0.718776	0.476385	4.46196	1029
228851_s_at	-0.220707	0.220707	-0.455892	2.0656	0.729059	0.455892	4.46196	1030
209397_at	-0.220617	0.220617	-0.455835	2.06618	0.729088	0.455835	4.46196	1031
232346_at	0.220579	0.220579	0.462059	2.09475	1.37751	0.462059	4.46196	1032
202402_s_at	-0.220535	0.220535	-0.465258	2.10968	0.724341	0.465258	4.46196	1033
227755_at	0.220437	0.220437	0.479626	2.1758	1.39438	0.479626	4.46196	1034
201467_s_at	-0.22039	0.22039	-0.465975	2.11432	0.723981	0.465975	4.46196	1035
215719_x_at	-0.220337	0.220337	-0.465539	2.11285	0.7242	0.465539	4.46196	1036
209141_at	0.220232	0.220232	0.46403	2.107	1.37939	0.46403	4.46196	1037
224752_at	-0.220159	0.220159	-0.458519	2.08267	0.727733	0.458519	4.46196	1038
212926_at	-0.220127	0.220127	-0.466994	2.12148	0.72347	0.466994	4.46196	1039
201215_at	-0.220006	0.220006	-0.458241	2.08285	0.727873	0.458241	4.46196	1040
202936_s_at	-0.219989	0.219989	-0.468576	2.13	0.722677	0.468576	4.46196	1041
242635_s_at	-0.21997	0.21997	-0.461823	2.09948	0.726068	0.461823	4.46196	1042
218611_at	-0.219881	0.219881	-0.47	2.13752	0.721965	0.47	4.46196	1043
212959_s_at	-0.219867	0.219867	-0.471446	2.14424	0.721241	0.471446	4.46196	1044
227492_at	-0.219741	0.219741	-0.458599	2.087	0.727693	0.458599	4.46196	1045
215723_s_at	-0.219732	0.219732	-0.470353	2.14058	0.721788	0.470353	4.46196	1046
238662_at	-0.219657	0.219657	-0.482885	2.19836	0.715545	0.482885	4.46196	1047
210559_s_at	-0.219618	0.219618	-0.491379	2.23742	0.711345	0.491379	4.46196	1048
212181_s_at	-0.2196	0.2196	-0.46308	2.10874	0.725436	0.46308	4.46196	1049
210664_s_at	0.219496	0.219496	0.458803	2.09026	1.3744	0.458803	4.46196	1050
243532_at	0.219376	0.219376	0.478925	2.18313	1.39371	0.478925	4.46196	1051
214437_s_at	-0.219159	0.219159	-0.465029	2.12188	0.724457	0.465029	4.46196	1052
204141_at	-0.219137	0.219137	-0.464719	2.12067	0.724612	0.464719	4.46196	1053
214096_s_at	-0.219098	0.219098	-0.470488	2.14739	0.72172	0.470488	4.46196	1054
1564906_at	0.218745	0.218745	0.447155	2.04419	1.36335	0.447155	4.46196	1055
235241_at	-0.218653	0.218653	-0.45959	2.10192	0.727193	0.45959	4.46196	1056
235626_at	-0.218589	0.218589	-0.466377	2.13358	0.72378	0.466377	4.46196	1057
202240_at	-0.218578	0.218578	-0.471209	2.15579	0.72136	0.471209	4.46196	1058
219377_at	-0.218335	0.218335	-0.472449	2.16387	0.72074	0.472449	4.46196	1059
210807_s_at	-0.218282	0.218282	-0.46357	2.12372	0.72519	0.46357	4.46196	1060
222848_at	-0.218017	0.218017	-0.467256	2.14321	0.723339	0.467256	4.46196	1061
212446_s_at	0.217947	0.217947	0.452674	2.07699	1.36857	0.452674	4.46196	1062
206919_at	0.217743	0.217743	0.4712	2.16402	1.38626	0.4712	4.46196	1063
232596_at	-0.217672	0.217672	-0.478715	2.19925	0.717616	0.478715	4.46196	1064
1554867_a_at	0.217652	0.217652	0.465459	2.13855	1.38076	0.465459	4.46196	1065
212155_at	-0.217569	0.217569	-0.453827	2.0859	0.730103	0.453827	4.46196	1066
225610_at	0.217361	0.217361	0.445697	2.05049	1.36197	0.445697	4.46196	1067
202670_at	0.217359	0.217359	0.461386	2.1227	1.37686	0.461386	4.46196	1068
227884_at	0.217321	0.217321	0.508113	2.33808	1.42219	0.508113	4.46196	1069
223569_at	0.217014	0.217014	0.449381	2.07075	1.36545	0.449381	4.46196	1070
243166_at	0.216906	0.216906	0.480283	2.21424	1.39502	0.480283	4.46196	1071
203294_s_at	0.216702	0.216702	0.450841	2.08047	1.36684	0.450841	4.46196	1072
201926_s_at	-0.216669	0.216669	-0.465377	2.14787	0.724282	0.465377	4.46196	1073
229969_at	0.216661	0.216661	0.44855	2.07029	1.36467	0.44855	4.46196	1074
238273_at	-0.216577	0.216577	-0.461057	2.12884	0.726454	0.461057	4.46196	1075
225173_at	-0.216544	0.216544	-0.461083	2.12928	0.726441	0.461083	4.46196	1076
242372_s_at	-0.216445	0.216445	-0.465313	2.1498	0.724314	0.465313	4.46196	1077
218692_at	-0.216338	0.216338	-0.453806	2.09768	0.730114	0.453806	4.46196	1078
212497_at	-0.216163	0.216163	-0.450881	2.08583	0.731596	0.450881	4.46196	1079
227945_at	0.216156	0.216156	0.463697	2.1452	1.37907	0.463697	4.46196	1080
201310_s_at	-0.216139	0.216139	-0.447065	2.06841	0.733534	0.447065	4.46196	1081
243311_at	0.216132	0.216132	0.458935	2.1234	1.37453	0.458935	4.46196	1082
201753_s_at	-0.215834	0.215834	-0.479366	2.22099	0.717293	0.479366	4.46196	1083
211712_s_at	-0.21574	0.21574	-0.45757	2.12093	0.728212	0.45757	4.46196	1084
239587_at	-0.215679	0.215679	-0.464189	2.15222	0.724878	0.464189	4.46196	1085
201764_at	-0.215639	0.215639	-0.449086	2.08258	0.732507	0.449086	4.46196	1086
212736_at	-0.215435	0.215435	-0.449689	2.08735	0.732201	0.449689	4.46196	1087
1554148_a_at	0.215349	0.215349	0.451259	2.09548	1.36723	0.451259	4.46196	1088
218346_s_at	-0.214973	0.214973	-0.446285	2.07601	0.73393	0.446285	4.46196	1089
1552670_a_at	0.214899	0.214899	0.455725	2.12065	1.37147	0.455725	4.46196	1090
225097_at	0.214804	0.214804	0.457919	2.1318	1.37356	0.457919	4.46196	1091
227921_at	0.214654	0.214654	0.446445	2.07983	1.36268	0.446445	4.46196	1092
207012_at	-0.214315	0.214315	-0.44387	2.07111	0.73516	0.44387	4.46196	1093
207469_s_at	-0.214279	0.214279	-0.46507	2.17039	0.724436	0.46507	4.46196	1094
55692_at	0.214112	0.214112	0.460213	2.1494	1.37575	0.460213	4.46196	1095
209514_s_at	0.214024	0.214024	0.450323	2.10407	1.36635	0.450323	4.46196	1096
225078_at	0.213933	0.213933	0.45155	2.11071	1.36751	0.45155	4.46196	1097
226907_at	-0.213748	0.213748	-0.443225	2.07359	0.735489	0.443225	4.46196	1098
203767_s_at	0.213653	0.213653	0.445308	2.08425	1.3616	0.445308	4.46196	1099
223810_at	-0.213611	0.213611	-0.446836	2.09182	0.73365	0.446836	4.46196	1100
203593_at	0.213558	0.213558	0.452713	2.11985	1.36861	0.452713	4.46196	1101
209459_s_at	0.213489	0.213489	0.445508	2.0868	1.36179	0.445508	4.46196	1102
220937_s_at	-0.213447	0.213447	-0.445105	2.08532	0.734531	0.445105	4.46196	1103
203924_at	-0.213176	0.213176	-0.445724	2.09087	0.734216	0.445724	4.46196	1104
216945_x_at	0.213126	0.213126	0.449079	2.10711	1.36517	0.449079	4.46196	1105
209008_x_at	0.213124	0.213124	0.451003	2.11615	1.36699	0.451003	4.46196	1106
1556009_at	-0.213073	0.213073	-0.478576	2.24607	0.717686	0.478576	4.46196	1107
226238_at	0.212927	0.212927	0.460584	2.16311	1.3761	0.460584	4.46196	1108
218788_s_at	-0.212746	0.212746	-0.442887	2.08176	0.735661	0.442887	4.46196	1109
1556602_at	0.212729	0.212729	0.459239	2.1588	1.37482	0.459239	4.46196	1110
203214_x_at	-0.212719	0.212719	-0.475069	2.23332	0.719432	0.475069	4.46196	1111
235299_at	-0.212696	0.212696	-0.445899	2.09642	0.734127	0.445899	4.46196	1112
201582_at	0.212616	0.212616	0.440331	2.07102	1.35692	0.440331	4.46196	1113
1552619_a_at	-0.212517	0.212517	-0.49098	2.31031	0.711542	0.49098	4.46196	1114
241353_s_at	-0.212401	0.212401	-0.462711	2.17848	0.725621	0.462711	4.46196	1115
225021_at	0.21228	0.21228	0.444221	2.09262	1.36058	0.444221	4.46196	1116
225435_at	0.212207	0.212207	0.463399	2.18372	1.37879	0.463399	4.46196	1117
227897_at	-0.212162	0.212162	-0.446596	2.10498	0.733772	0.446596	4.46196	1118
208878_s_at	-0.211807	0.211807	-0.446945	2.11015	0.733595	0.446945	4.46196	1119
215465_at	-0.211703	0.211703	-0.473305	2.2357	0.720313	0.473305	4.46196	1120
209357_at	-0.211643	0.211643	-0.451292	2.13233	0.731387	0.451292	4.46196	1121
228492_at	0.211519	0.211519	0.434004	2.05184	1.35098	0.434004	4.46196	1122
201302_at	0.211473	0.211473	0.438413	2.07314	1.35511	0.438413	4.46196	1123
227942_s_at	-0.211372	0.211372	-0.440954	2.08615	0.736647	0.440954	4.46196	1124
1552632_a_at	0.211351	0.211351	0.441416	2.08854	1.35794	0.441416	4.46196	1125
241455_at	0.211349	0.211349	0.463274	2.19198	1.37867	0.463274	4.46196	1126
205027_s_at	-0.211335	0.211335	-0.448444	2.12196	0.732833	0.448444	4.46196	1127
208079_s_at	-0.211295	0.211295	-0.475618	2.25096	0.719159	0.475618	4.46196	1128
219313_at	-0.211242	0.211242	-0.45486	2.15326	0.729581	0.45486	4.46196	1129
218976_at	-0.211185	0.211185	-0.443646	2.10075	0.735274	0.443646	4.46196	1130
201308_s_at	-0.211139	0.211139	-0.445307	2.10907	0.734428	0.445307	4.46196	1131
225978_at	-0.211067	0.211067	-0.449583	2.13005	0.732254	0.449583	4.46196	1132
219388_at	0.210996	0.210996	0.444659	2.10743	1.36099	0.444659	4.46196	1133
204072_s_at	-0.210984	0.210984	-0.454656	2.15493	0.729684	0.454656	4.46196	1134
221847_at	-0.210969	0.210969	-0.444836	2.10854	0.734668	0.444836	4.46196	1135
212569_at	0.210962	0.210962	0.442306	2.09661	1.35877	0.442306	4.46196	1136
219910_at	0.210866	0.210866	0.443576	2.10359	1.35997	0.443576	4.46196	1137
239415_at	0.210837	0.210837	0.464217	2.20179	1.37957	0.464217	4.46196	1138
240452_at	0.210306	0.210306	0.465518	2.21352	1.38081	0.465518	4.46196	1139
242702_at	0.210166	0.210166	0.451889	2.15015	1.36783	0.451889	4.46196	1140
204512_at	0.210021	0.210021	0.434749	2.07003	1.35168	0.434749	4.46196	1141
1552897_a_at	0.209973	0.209973	0.438765	2.08963	1.35544	0.438765	4.46196	1142
236090_at	0.209873	0.209873	0.441225	2.10235	1.35776	0.441225	4.46196	1143
220606_s_at	0.209831	0.209831	0.444983	2.12067	1.3613	0.444983	4.46196	1144
202934_at	0.209818	0.209818	0.448344	2.13683	1.36447	0.448344	4.46196	1145
200617_at	0.209792	0.209792	0.437043	2.08322	1.35383	0.437043	4.46196	1146
209687_at	0.209639	0.209639	0.448683	2.14027	1.36479	0.448683	4.46196	1147
201983_s_at	0.209511	0.209511	0.457132	2.18189	1.37281	0.457132	4.46196	1148
235266_at	0.209487	0.209487	0.483412	2.3076	1.39805	0.483412	4.46196	1149
1566115_at	0.209321	0.209321	0.458312	2.18951	1.37393	0.458312	4.46196	1150
235463_s_at	0.208354	0.208354	0.447006	2.14542	1.36321	0.447006	4.46196	1151
205933_at	0.208285	0.208285	0.436687	2.09658	1.35349	0.436687	4.46196	1152
226016_at	0.208188	0.208188	0.461539	2.21694	1.37701	0.461539	4.46196	1153
206363_at	0.208152	0.208152	0.438883	2.10847	1.35555	0.438883	4.46196	1154
200970_s_at	0.208014	0.208014	0.439884	2.11468	1.35649	0.439884	4.46196	1155
222162_s_at	0.207671	0.207671	0.426291	2.05272	1.34377	0.426291	4.46196	1156
232406_at	0.207571	0.207571	0.440219	2.12081	1.35681	0.440219	4.46196	1157
218224_at	0.207361	0.207361	0.442516	2.13404	1.35897	0.442516	4.46196	1158
223296_at	0.207331	0.207331	0.447008	2.15601	1.36321	0.447008	4.46196	1159
210087_s_at	0.206451	0.206451	0.430789	2.08664	1.34797	0.430789	4.46196	1160
220018_at	0.2063	0.2063	0.466131	2.25948	1.3814	0.466131	4.46196	1161
206262_at	0.206121	0.206121	0.436675	2.11853	1.35348	0.436675	4.46196	1162
205994_at	0.205792	0.205792	0.449346	2.1835	1.36542	0.449346	4.46196	1163
232803_at	0.205761	0.205761	0.431874	2.09891	1.34898	0.431874	4.46196	1164
212805_at	0.205698	0.205698	0.429397	2.08751	1.34667	0.429397	4.46196	1165
209674_at	0.205628	0.205628	0.437209	2.12622	1.35398	0.437209	4.46196	1166
203387_s_at	0.205074	0.205074	0.428318	2.0886	1.34566	0.428318	4.46196	1167
209655_s_at	0.204978	0.204978	0.430067	2.09812	1.3473	0.430067	4.46196	1168
243928_s_at	0.204859	0.204859	0.447543	2.18465	1.36372	0.447543	4.46196	1169
219028_at	0.204842	0.204842	0.447304	2.18366	1.36349	0.447304	4.46196	1170
204686_at	0.204747	0.204747	0.428813	2.09436	1.34613	0.428813	4.46196	1171
206176_at	0.204623	0.204623	0.42753	2.08935	1.34493	0.42753	4.46196	1172
203116_s_at	0.204495	0.204495	0.431668	2.11089	1.34879	0.431668	4.46196	1173
231848_x_at	0.204044	0.204044	0.443377	2.17295	1.35978	0.443377	4.46196	1174
203252_at	0.203808	0.203808	0.43785	2.14835	1.35458	0.43785	4.46196	1175
230263_s_at	0.203655	0.203655	0.434205	2.13206	1.35117	0.434205	4.46196	1176
212311_at	-0.210019	0.210019	-0.442796	2.10836	0.735708	0.442796	6.82439	1177
209781_s_at	-0.209964	0.209964	-0.443467	2.11211	0.735365	0.443467	6.82439	1178
226200_at	-0.209865	0.209865	-0.440034	2.09675	0.737117	0.440034	6.82439	1179
228291_s_at	-0.209809	0.209809	-0.442091	2.10711	0.736067	0.442091	6.82439	1180
219439_at	-0.209649	0.209649	-0.449238	2.14281	0.73243	0.449238	6.82439	1181
201195_s_at	-0.209508	0.209508	-0.447448	2.13571	0.733339	0.447448	6.82439	1182
223246_s_at	-0.209502	0.209502	-0.435596	2.0792	0.739388	0.435596	6.82439	1183
210154_at	-0.209434	0.209434	-0.432312	2.0642	0.741073	0.432312	6.82439	1184
218226_s_at	-0.209343	0.209343	-0.430416	2.05604	0.742048	0.430416	6.82439	1185
226089_at	-0.2093	0.2093	-0.441746	2.11059	0.736243	0.441746	6.82439	1186
221268_s_at	-0.209136	0.209136	-0.430145	2.05677	0.742187	0.430145	6.82439	1187
221729_at	-0.209097	0.209097	-0.454596	2.1741	0.729714	0.454596	6.82439	1188
220375_s_at	-0.208535	0.208535	-0.449441	2.15523	0.732326	0.449441	6.82439	1189
226301_at	-0.2085	0.2085	-0.443604	2.1276	0.735295	0.443604	6.82439	1190
200972_at	-0.208364	0.208364	-0.429708	2.06229	0.742412	0.429708	6.82439	1191
213918_s_at	-0.208256	0.208256	-0.450013	2.16086	0.732036	0.450013	6.82439	1192
238861_at	-0.208	0.208	-0.458883	2.20617	0.727549	0.458883	6.82439	1193
230650_at	-0.207978	0.207978	-0.459018	2.20705	0.727481	0.459018	6.82439	1194
228776_at	-0.207925	0.207925	-0.440843	2.1202	0.736704	0.440843	6.82439	1195
215518_at	-0.207908	0.207908	-0.436844	2.10114	0.738749	0.436844	6.82439	1196
242906_at	-0.207845	0.207845	-0.465737	2.24078	0.724101	0.465737	6.82439	1197
208003_s_at	-0.207722	0.207722	-0.446486	2.14944	0.733828	0.446486	6.82439	1198
238029_s_at	-0.207608	0.207608	-0.432595	2.08371	0.740928	0.432595	6.82439	1199
212397_at	-0.207223	0.207223	-0.432585	2.08753	0.740933	0.432585	6.82439	1200
226600_at	-0.20702	0.20702	-0.444465	2.14697	0.734857	0.444465	6.82439	1201
202793_at	-0.20686	0.20686	-0.423422	2.0469	0.745654	0.423422	6.82439	1202
237675_at	-0.206811	0.206811	-0.443073	2.14241	0.735566	0.443073	6.82439	1203
206364_at	-0.206743	0.206743	-0.470047	2.27358	0.721941	0.470047	6.82439	1204
216942_s_at	-0.206556	0.206556	-0.446353	2.16093	0.733896	0.446353	6.82439	1205
209805_at	-0.20627	0.20627	-0.430379	2.08649	0.742067	0.430379	6.82439	1206
209067_s_at	-0.205829	0.205829	-0.43168	2.09728	0.741398	0.43168	6.82439	1207
1552988_at	-0.205768	0.205768	-0.434922	2.11366	0.739734	0.434922	6.82439	1208
205930_at	-0.205538	0.205538	-0.432681	2.10511	0.740884	0.432681	6.82439	1209
218308_at	-0.205506	0.205506	-0.453952	2.20895	0.73004	0.453952	6.82439	1210
225227_at	-0.205473	0.205473	-0.441882	2.15056	0.736174	0.441882	6.82439	1211
223449_at	-0.205416	0.205416	-0.433442	2.11006	0.740493	0.433442	6.82439	1212
36830_at	-0.205198	0.205198	-0.432682	2.10861	0.740883	0.432682	6.82439	1213
33494_at	-0.205188	0.205188	-0.452721	2.20637	0.730663	0.452721	6.82439	1214
242056_at	-0.205021	0.205021	-0.440093	2.14658	0.737087	0.440093	6.82439	1215
201664_at	-0.204843	0.204843	-0.439146	2.14382	0.737571	0.439146	6.82439	1216
227422_at	-0.204596	0.204596	-0.431514	2.10911	0.741483	0.431514	6.82439	1217
203276_at	-0.204324	0.204324	-0.451231	2.2084	0.731419	0.451231	6.82439	1218
213342_at	-0.204087	0.204087	-0.427774	2.09604	0.743408	0.427774	6.82439	1219
225912_at	-0.204008	0.204008	-0.421919	2.06815	0.746431	0.421919	6.82439	1220
202006_at	-0.203919	0.203919	-0.424263	2.08054	0.745219	0.424263	6.82439	1221
200808_s_at	-0.203856	0.203856	-0.430022	2.10944	0.74225	0.430022	6.82439	1222
222702_x_at	-0.203847	0.203847	-0.426754	2.0935	0.743934	0.426754	6.82439	1223
201811_x_at	-0.203689	0.203689	-0.42621	2.09245	0.744214	0.42621	6.82439	1224
227172_at	-0.203563	0.203563	-0.418948	2.05808	0.74797	0.418948	6.82439	1225
234975_at	0.203434	0.203434	0.440533	2.16548	1.35711	0.440533	6.82439	1226
1564164_at	-0.203429	0.203429	-0.431576	2.1215	0.741451	0.431576	6.82439	1227
227620_at	-0.203399	0.203399	-0.438064	2.15372	0.738124	0.438064	6.82439	1228
206613_s_at	0.203164	0.203164	0.426982	2.10167	1.34442	0.426982	6.82439	1229
1554768_a_at	-0.203163	0.203163	-0.458757	2.25807	0.727613	0.458757	6.82439	1230
213497_at	-0.203047	0.203047	-0.42274	2.08198	0.746006	0.42274	6.82439	1231
230619_at	-0.202998	0.202998	-0.424598	2.09164	0.745046	0.424598	6.82439	1232
209478_at	0.20298	0.20298	0.425132	2.09445	1.34269	0.425132	6.82439	1233
212806_at	0.202935	0.202935	0.43446	2.14089	1.3514	0.43446	6.82439	1234
202271_at	0.202894	0.202894	0.421288	2.0764	1.33912	0.421288	6.82439	1235
218447_at	0.202791	0.202791	0.436591	2.15291	1.3534	0.436591	6.82439	1236
226973_at	-0.202679	0.202679	-0.437062	2.15642	0.738637	0.437062	6.82439	1237
236229_at	0.202671	0.202671	0.431705	2.13008	1.34883	0.431705	6.82439	1238
211682_x_at	-0.202414	0.202414	-0.439919	2.17336	0.737176	0.439919	6.82439	1239
210754_s_at	-0.202281	0.202281	-0.425893	2.10545	0.744378	0.425893	6.82439	1240
219918_s_at	-0.202257	0.202257	-0.469712	2.32236	0.722109	0.469712	6.82439	1241
1561262_at	0.202249	0.202249	0.431391	2.13297	1.34853	0.431391	6.82439	1242
203735_x_at	0.202194	0.202194	0.437366	2.1631	1.35413	0.437366	6.82439	1243
223381_at	-0.202147	0.202147	-0.476911	2.35923	0.718514	0.476911	6.82439	1244
235061_at	0.201959	0.201959	0.43375	2.14771	1.35074	0.43375	6.82439	1245
227798_at	-0.201935	0.201935	-0.440978	2.18376	0.736635	0.440978	6.82439	1246
227199_at	0.20189	0.20189	0.424092	2.10061	1.34173	0.424092	6.82439	1247
240833_at	-0.201801	0.201801	-0.431016	2.13585	0.741739	0.431016	6.82439	1248
221003_s_at	0.201679	0.201679	0.425234	2.10847	1.34279	0.425234	6.82439	1249
223195_s_at	-0.201642	0.201642	-0.419788	2.08185	0.747534	0.419788	6.82439	1250
201891_s_at	0.201618	0.201618	0.417776	2.07212	1.33587	0.417776	6.82439	1251
218025_s_at	0.201559	0.201559	0.431565	2.14113	1.3487	0.431565	6.82439	1252
209409_at	-0.201545	0.201545	-0.427482	2.12102	0.743558	0.427482	6.82439	1253
228527_s_at	0.20145	0.20145	0.429153	2.13032	1.34644	0.429153	6.82439	1254
237973_at	-0.201441	0.201441	-0.428846	2.12889	0.742856	0.428846	6.82439	1255
225046_at	0.201437	0.201437	0.415654	2.06345	1.3339	0.415654	6.82439	1256
207038_at	0.201359	0.201359	0.423461	2.10301	1.34114	0.423461	6.82439	1257
208877_at	-0.201293	0.201293	-0.412651	2.05	0.751242	0.412651	6.82439	1258
228062_at	-0.201235	0.201235	-0.422662	2.10034	0.746047	0.422662	6.82439	1259
218082_s_at	-0.201127	0.201127	-0.418068	2.07863	0.748426	0.418068	6.82439	1260
211989_at	-0.201073	0.201073	-0.419586	2.08674	0.747639	0.419586	6.82439	1261
220060_s_at	-0.201061	0.201061	-0.45884	2.28209	0.727571	0.45884	6.82439	1262
201108_s_at	0.201059	0.201059	0.424102	2.10934	1.34174	0.424102	6.82439	1263
1554712_a_at	0.201009	0.201009	0.423736	2.10805	1.3414	0.423736	6.82439	1264
223392_s_at	-0.200791	0.200791	-0.43152	2.1491	0.74148	0.43152	6.82439	1265
1553158_at	-0.200707	0.200707	-0.436407	2.17434	0.738973	0.436407	6.82439	1266
207177_at	0.200671	0.200671	0.422168	2.10378	1.33994	0.422168	6.82439	1267
223196_s_at	-0.200322	0.200322	-0.420862	2.10093	0.746978	0.420862	6.82439	1268
243591_at	0.200271	0.200271	0.434625	2.17019	1.35156	0.434625	6.82439	1269
218221_at	-0.200232	0.200232	-0.430978	2.1524	0.741759	0.430978	6.82439	1270
224919_at	-0.200091	0.200091	-0.413541	2.06677	0.750778	0.413541	6.82439	1271
234387_at	0.200065	0.200065	0.436568	2.18213	1.35338	0.436568	6.82439	1272
230681_at	0.200044	0.200044	0.416038	2.07973	1.33426	0.416038	6.82439	1273
238081_at	-0.200013	0.200013	-0.453816	2.26893	0.730109	0.453816	6.82439	1274
1569644_at	-0.199964	0.199964	-0.439577	2.19828	0.737351	0.439577	6.82439	1275
236725_at	0.199893	0.199893	0.422983	2.11604	1.3407	0.422983	6.82439	1276
221487_s_at	-0.199886	0.199886	-0.414485	2.07361	0.750287	0.414485	6.82439	1277
209615_s_at	-0.199846	0.199846	-0.426917	2.13623	0.74385	0.426917	6.82439	1278
205573_s_at	-0.199818	0.199818	-0.417302	2.08841	0.748824	0.417302	6.82439	1279
202967_at	-0.199761	0.199761	-0.418342	2.09421	0.748284	0.418342	6.82439	1280
226158_at	-0.19972	0.19972	-0.433889	2.17249	0.740264	0.433889	6.82439	1281
208166_at	-0.199671	0.199671	-0.443752	2.22242	0.73522	0.443752	6.82439	1282
219637_at	-0.199567	0.199567	-0.419948	2.1043	0.747452	0.419948	6.82439	1283
1557293_at	0.199461	0.199461	0.440232	2.2071	1.35682	0.440232	6.82439	1284
224829_at	-0.198978	0.198978	-0.427838	2.15018	0.743375	0.427838	6.82439	1285
200699_at	0.198971	0.198971	0.422389	2.12287	1.34015	0.422389	6.82439	1286
235924_at	0.198925	0.198925	0.425329	2.13814	1.34288	0.425329	6.82439	1287
218615_s_at	0.198919	0.198919	0.425327	2.1382	1.34288	0.425327	6.82439	1288
203232_s_at	-0.198813	0.198813	-0.416953	2.09721	0.749005	0.416953	6.82439	1289
209006_s_at	0.198654	0.198654	0.419184	2.11012	1.33717	0.419184	6.82439	1290
218973_at	-0.198474	0.198474	-0.422007	2.12626	0.746386	0.422007	6.82439	1291
230387_at	0.198436	0.198436	0.434067	2.18743	1.35104	0.434067	6.82439	1292
228771_at	0.198352	0.198352	0.419828	2.11658	1.33777	0.419828	6.82439	1293
220980_s_at	0.198006	0.198006	0.412346	2.08249	1.33085	0.412346	6.82439	1294
229958_at	0.197952	0.197952	0.419217	2.11777	1.3372	0.419217	6.82439	1295
213534_s_at	0.197688	0.197688	0.414547	2.09697	1.33288	0.414547	6.82439	1296
212990_at	0.197326	0.197326	0.418209	2.11939	1.33627	0.418209	6.82439	1297
218189_s_at	0.19716	0.19716	0.435711	2.20994	1.35258	0.435711	6.82439	1298
219127_at	0.196611	0.196611	0.421343	2.14302	1.33917	0.421343	6.82439	1299
232589_at	0.196343	0.196343	0.417194	2.12482	1.33533	0.417194	6.82439	1300
232529_at	0.196254	0.196254	0.433889	2.21085	1.35087	0.433889	6.82439	1301
240121_x_at	0.196047	0.196047	0.429081	2.18866	1.34638	0.429081	6.82439	1302
206178_at	0.195864	0.195864	0.412829	2.10773	1.33129	0.412829	6.82439	1303
214374_s_at	0.195664	0.195664	0.425672	2.17553	1.3432	0.425672	6.82439	1304
208022_s_at	0.195611	0.195611	0.409733	2.09464	1.32844	0.409733	6.82439	1305
218699_at	0.195402	0.195402	0.417755	2.13792	1.33585	0.417755	6.82439	1306
240271_at	0.195313	0.195313	0.437581	2.24041	1.35433	0.437581	6.82439	1307
226022_at	0.194924	0.194924	0.411472	2.11094	1.33004	0.411472	6.82439	1308
235311_at	0.194695	0.194695	0.409496	2.10327	1.32822	0.409496	6.82439	1309
227408_s_at	0.194678	0.194678	0.416225	2.13802	1.33443	0.416225	6.82439	1310
230846_at	0.194638	0.194638	0.426586	2.19169	1.34405	0.426586	6.82439	1311
241837_at	0.194574	0.194574	0.426329	2.19109	1.34381	0.426329	6.82439	1312
1570628_at	0.194504	0.194504	0.427846	2.19967	1.34522	0.427846	6.82439	1313
