# Supplementary material for: Connectivity Mapping for Candidate Therapeutics Identification Using Next Generation Sequencing RNA-Seq Data
Source: PLoS One. 2013 Jun 26;8(6):e66902. doi: 10.1371/journal.pone.0066902 (PMC3694114; doi:10.1371/journal.pone.0066902)
Supplement: Table S4 — The gene signature obtained from DESeq analysis on the NGS dataset. Also included in this table are the signed ranks of these 10 probesetIDs in the six instances of reference profiles for cotinine. The magnitude of the rank indicates the importance of the gene in that reference profile; a minus sign indicates that the gene was down-regulated in the drug treatment experiment. (XLSX) [file pone.0066902.s004.xlsx]

## Sheet: Table-S4-NGS-n10-in-refranks-Sa
		DSEq analysis results (Green); these are the				The signed ranks of these probes in the 6 instances of reference						The positions and log2ratios of these probes
		top 10 genes (in Table 1) successfully mapped				profiles; ranks indciate the magnitude of importance;						in the SamR returned significant genes (Table S3)
		to Affymetrix ID and submitted for sscMap.				minus sign indicates down-regualtaion in the treatment
ProbeSetID	GeneSymbol	Ensembl	log2Ratio(Stimulated/Unstimulated)	adjustedPvalue	DESeqPosition	Cotinine-reffile1-2011_rank	Cotinine-reffile2-1511_rank	cotinine-reffile3-5246_rank	cotinine-reffile4-5611_rank	cotinine-reffile5-1929_rank	cotinine-reffile6-4650_rank	SamRposition	log2FC	SamR reported q-value(%)
212789_at	NCAPD3	ENSG00000151503	5.57688	0	1	-20151	-14548	-13915	-18130	-21110	-16999	96	1.22992	0
204560_at	FKBP5	ENSG00000096060	5.08483	0	2	-10127	-6392	-6716	-11658	-4921	-2346	30	2.03859	0
200862_at	DHCR24	ENSG00000116133	3.37583	0	3	-16987	-14748	-15999	-15968	-21657	-18976	91	1.14399	0
205876_at	LIFR	ENSG00000113594	4.24269	4.72e-307	5	-12204	2423	2695	-4343	-9784	-6241	374	0.683396	0.885374
219555_s_at	CENPN	ENSG00000166451	5.08643	2.12e-295	6	19284	-17351	-13183	-21769	-17963	-11758	29	1.92694	0
222118_at	CENPN	ENSG00000166451	5.08643	2.12e-295	6	5236	-19201	-20904	-17381	-12289	-18792	11	2.58461	0
218211_s_at	MLPH	ENSG00000115648	2.6936	1.29e-282	7	-12105	-17529	-13749	-14844	-18556	-14215	913	0.474187	3.08961
203455_s_at	SAT1	ENSG00000130066	2.92562	1.15e-193	10	-21883	-12157	-21697	-16369	-22280	-19823	146	0.951582	0.323143
210592_s_at	SAT1	ENSG00000130066	2.92562	1.15e-193	10	-16184	-20690	-19299	-17257	-21011	-16159	161	0.906677	0.323143
213988_s_at	SAT1	ENSG00000130066	2.92562	1.15e-193	10	132	-3354	-6669	-21952	-9949	-17454	148	0.951104	0.323143
