# Supplementary material for: Connectivity Mapping for Candidate Therapeutics Identification Using Next Generation Sequencing RNA-Seq Data
Source: PLoS One. 2013 Jun 26;8(6):e66902. doi: 10.1371/journal.pone.0066902 (PMC3694114; doi:10.1371/journal.pone.0066902)
Supplement: Table S5 — The gene signature obtained from SamR analysis on the microarray dataset. Also included in this table are the signed ranks of these 23 probesetIDs in the six instances of reference profiles for cotinine. The magnitude of the rank indicates the importance of the gene in that reference profile; a minus sign indicates that the gene was down-regulated in the drug treatment experiment. (XLSX) [file pone.0066902.s005.xlsx]

## Sheet: Table-S5-Microarray-n23-in-refr
These 23 Affy IDs composed			SamR analysis results in Green			The signed ranks of these probes in the 6 instances of reference						The positions and log2ratios of these probes
the gene signature for						profiles; ranks indciate the magnitude of importance;						in the DSEq returned significant genes (Table S1)
sscMap analysis						minus sign indicates down-regualtaion in the treatment						NA means not found in Table S1.
HG-U133A-ProbeSetID	GeneSymbol	Ensembl	log2FoldChange	SamR Reproted q-value(%)	SamRposition	Cotinine-reffile1-2011_rank	Cotinine-reffile2-1511_rank	cotinine-reffile3-5246_rank	cotinine-reffile4-5611_rank	cotinine-reffile5-1929_rank	cotinine-reffile6-4650_rank	DESeqPosition	log2Ratio(Stimulated/Unstimulated)	adjustedPvalue
209854_s_at	KLK2	ENSG00000167751	3.83784	0	1	-14061	-9187	-7577	-6499	5249	-420	15	3.17924	5.77e-160
210339_s_at	KLK2	ENSG00000167751	3.47705	0	2	129	-3978	2462	-6761	-10992	-10330	15	3.17924	5.77e-160
205041_s_at	ORM1 &&& ORM2	ENSG00000228278 &&& ENSG00000229314	3.77785	0	3	-15807	-10056	-1150	-7171	-15222	-8086	NA	NA	NA
211689_s_at	TMPRSS2	ENSG00000184012	3.1232	0	4	-12876	1782	-110	-11663	81	1218	18	2.26378	8.87e-130
222118_at	CENPN	ENSG00000166451	2.58461	0	11	5236	-19201	-20904	-17381	-12289	-18792	6	5.08643	2.12e-295
217875_s_at	PMEPA1	ENSG00000124225	2.38068	0	13	-13017	21012	-20207	-17037	-19471	-14267	142	2.98929	1.4e-30
205862_at	GREB1	ENSG00000196208	2.36108	0	14	-14274	-17559	-15977	-17656	-17461	-8810	1356	1.00061	0.000149717
219049_at	CSGALNACT1	ENSG00000147408	2.20791	0	15	4150	2782	598	6886	-13448	18469	1061	1.80666	1.19e-05
205102_at	TMPRSS2	---	2.0659	0	16	-12873	-1196	-11732	-6236	-6180	-8313	NA	NA	NA
204583_x_at	KLK3	ENSG00000142515	1.96275	0	20	-451	8627	4146	-6804	-14587	-9823	31	1.81227	1.14e-102
204582_s_at	KLK3	ENSG00000142515	2.0178	0	21	-12162	-11039	-8802	2344	15345	5181	31	1.81227	1.14e-102
209706_at	NKX3-1	ENSG00000167034	1.94566	0	22	-11315	-4089	-12002	-14145	-7513	-16391	36	2.48828	2.59e-90
219555_s_at	CENPN	ENSG00000166451	1.92694	0	29	19284	-17351	-13183	-21769	-17963	-11758	6	5.08643	2.12e-295
204560_at	FKBP5	ENSG00000096060	2.03859	0	30	-10127	-6392	-6716	-11658	-4921	-2346	2	5.08483	0
203196_at	ABCC4	ENSG00000125257	1.68756	0	33	-16078	15279	-19516	-21905	-8307	-18212	23	2.85289	5.94e-117
221584_s_at	KCNMA1	ENSG00000156113	1.57343	0	35	-3473	2472	-9320	-1513	-22233	-16209	85	2.15679	2.31e-43
204897_at	PTGER4	ENSG00000171522	1.616	0	37	-16805	2754	4054	-1887	-8282	-14784	671	3.53052	1.5e-08
211548_s_at	HPGD	ENSG00000164120	1.60051	0	38	-3957	4465	-9188	-10185	-9577	-19378	185	#DIV/0!	3.19e-25	Note: Dseq reported 0 expression for this gene in the unstimulated state, hence ratio(stimulated/unstimulated) and logratio are not defined.
220014_at	PRR16	ENSG00000184838	1.4957	0	44	-15607	-11047	-7806	-10881	-2776	-21542	NA	NA	NA
219476_at	C1orf116	ENSG00000182795	1.47237	0	46	-6166	-9123	-8847	-10551	-20735	-15011	96	1.94303	5.44e-39
203180_at	ALDH1A3	ENSG00000184254	1.45693	0	48	7314	-17312	-14207	-18214	-21403	-13968	668	1.28512	1.44e-08
210787_s_at	CAMKK2	ENSG00000110931	1.41819	0	49	-6913	-775	-9469	-8985	-2873	-10129	NA	NA	NA
201110_s_at	THBS1	ENSG00000137801	1.37682	0	51	4859	-14800	-21367	-20371	-22250	-21949	NA	NA	NA
